# Supplementary material for: Retinol tracing within murine neural retina reveals cell type–specific retinol transport and distribution
Source: J Clin Invest. 2025 Nov 18;136(3):e198648. doi: 10.1172/JCI198648 (PMC12867154; doi:10.1172/JCI198648)
Supplement: Supplemental data set 1 [file jci-136-198648-s163.xlsx]

## Sheet: retina_LRAT_TF_snRNA_5k_downsam
cell barcode	LRAT	SMAD3	CRX	OTX2	GLIS3	major class	tissue
GSM7596855_GTTCTATCACTACGGC-1	0	0	0	0	0	AC	macular
Chen_a_10x3_Lobe_19_D008_NeuN_GAGAAATGTCCTTTGC-1	0	0	0	0	0	AC	periphery
Chen_rgc_10x3v31_19_D005_Macular_NeuN_T_CTACTATCAGTATGAA-1	0	0	0	0	0	AC	macular
BCM_23_0578_RNA_fovea_TCAGCAAAGTAGGATT-1	0	0	0	0	0	AC	fovea
MMD_22_16477_RNA_macular_AGTACTGGTGCTCGTG-1	0	0	0	0	0	AC	macular
Chen_a_10x3_Lobe_19_D006_NeuN_TGAGCATCAGTCCGTG-1	0	0	0	0	0	AC	periphery
Chen_b_19D014_fovea_AGCTCAAGTAACATAG-1	0	0	0	0	0	AC	fovea
Chen_a_10x3_Lobe_19_D011_NeuN_s2_GTAAGTCTCCTGGCTT-1	0	0	0	0	0	AC	periphery
Chen_b_19D015_lobe_NeuNT_TGACAGTGTGGATGAC-1	0	0	0	0	0	AC	periphery
Chen_rgc_10x3V31_19_D007_Macular_NeuN_T_AATTTCCGTCTGGTTA-1	0	0	0	0	0	AC	macular
Chen_b_19D015_lobe_NeuNT_ATATCCTTCGAATCCA-1	0	0	0.810236	0	0.810236	AC	periphery
MMD_22_17464_RNA_lobe_CCACAAACAAGCACCC-1	0	0	0	0	0	AC	periphery
BCM_23_0792_RNA_fovea_TTCGCTGAGGGTACGT-1	0	0	0	0	0	AC	fovea
MMD_22_33472_RNA_lobe_AGGAAATCAGCTGTAT-1	0	0	0	0	0	AC	periphery
Chen_b_19D015_lobe_NeuNM_GTGTTAGCACCAGACC-1	0	0	0	0	0	AC	periphery
Chen_b_19D014_lobe_NeuNT_TAGGAGGAGATTAGCA-1	0	0	0	0	0	AC	periphery
GSM7596862_GGTTGTATCATTTCGT-1	0	0	0	0	1.19816	AC	periphery
A23_5566_RNA_fovea_CCCATTGAGGTCATTC-1	0	0	0	0	0	AC	fovea
Chen_a_10x_Lobe_D017_18_13_Nu_TACAGGTAGGTTGACG-1	0	0	0	0	0	AC	periphery
BCM_23_0334_RNA_fovea_s2_ATAGGCTGTACCGTCG-1	0	0	0	0	0	AC	fovea
MMD_22_14307_RNA_lobe_AAGCATCTCGGAAACG-1	0	0	0	0	0	AC	periphery
MMD_23_16055_RNA_macular_CTGAGCGAGGACCCAA-1	0	0	0	0	0	AC	macular
Chen_a_10x3_Lobe_19_D008_NeuN_AAGATAGGTTGTATGC-1	0	0	0	0	0	AC	periphery
Chen_b_19D014_lobe_NeuNT_CATACAGAGATGTTAG-1	0	0	0	0	0	AC	periphery
Chen_rgc_10x3v31_19_D009_Mac_NeuN_T_GGAGGATCAAATGGTA-1	0	0	0	0	0	AC	macular
Chen_rgc_10x3v31_19_D008_Mac_NeuN_T_ACCACAAGTCACCGCA-1	0	0	0	0	0	AC	macular
MMD_22_32888_RNA_macular_GTAACACGTGTTACTG-1	0	0.93072	0.93072	0	0	AC	macular
Chen_a_10x3_Lobe_19_D006_NeuN_ATGTCCCAGCTGGCCT-1	0	0	0	0	0	AC	periphery
GSM7596850_AGGCCACGTTGTCATG-1	0	0	0	0	0	AC	macular
Chen_rgc_10x3V31_19_D016_Macular_NeuN_T_GATCAGTAGCCGGAAT-1	0	0	0	0	0	AC	macular
Chen_a_10x3_Lobe_19_D006_NeuN_ACTTATCGTGCTTATG-1	0	0	0	0	0	AC	periphery
A23_5566_RNA_fovea_GTAGGAGCACCCAATA-1	0	0	0	0	0	AC	fovea
BCM_22_0867_RNA_fovea_GTTAGTGAGCAATAAC-1	0	0	0	0	0	AC	fovea
Chen_rgc_10x3v31_19_D008_Mac_NeuN_T_TCCGATCGTAATCAAG-1	0	0	0	0	0	AC	macular
Chen_a_10x3_Lobe_19_D011_NeuN_s2_TTCTGTAGTGCTCGTG-1	0	0	0	0	1.73532	AC	periphery
BCM_22_0896_RNA_fovea_GATCCCTTCCGCAACG-1	0	0	0	0	0	AC	fovea
GSM7596863_ATACCGACAGGTGGAT-1	0	0	0	0	1.38817	AC	periphery
GSM7596864_ACTTAGGCAATTGCGT-1	0	0	0	0	0	AC	periphery
Chen_b_19D013_lobe_NeuNT_CGTGCTTCAATTCGTG-1	0	0	0	0	0	AC	periphery
MMD_22_16608_RNA_macular_NeuN_ACTTAGGAGATTACCC-1	0	0	0	0	0	AC	macular
GSM7596865_TTCGGTCAGAAGAGCA-1	0	0	0	0	0	AC	periphery
BCM_22_0434_RNA_macular_NeuN_2_GGGAGTAAGTGATGGC-1	0	0	0	0	0	AC	macular
Chen_a_10x_Lobe_D026_13_NeuN_TTACGTTGTATGTGTC-1	0	0	0	0	0.636994	AC	periphery
GSM7596857_ATCGCCTTCTGGGCCA-1	0	0	0	0	0.603534	AC	periphery
Chen_a_10x3_Lobe_D005_13_NeuN_ATCCGTCAGAGGATGA-1	0	0	0.926184	0	0	AC	periphery
Chen_a_10x_Lobe_D026_13_NeuN_ACTATGGCAACACACT-1	0	0.488215	0	0	0.814839	AC	periphery
Chen_rgc_10x3v31_19_D009_Mac_NeuN_T_CCAAGCGGTGCATCTA-1	0	0	0	0	0	AC	macular
Chen_a_10x3_Lobe_19_D007_NeuN_TCGTGGGTCTAGTCAG-1	0	0	0	0	0	AC	periphery
MMD_22_37117_RNA_macular_NeuN_ACCTGTCTCAAGCTTG-1	0	0	0	0	0	AC	macular
MMD_22_16477_RNA_macular_TAGGAGGGTTGCAACT-1	0	0	0	0	0	AC	macular
BCM_22_0183_RNA_macular_1_CACGAATTCTGCGTCT-1	0	0	0	0	0	AC	macular
MMD_23_22486_RNA_macular_CTTCTAAGTTCCTTGC-1	0	0	0	0	0.762018	AC	macular
BCM_22_0434_RNA_macular_AGCGATTCAGAGCGTA-1	0	0	0	0	1.06535	AC	macular
Chen_a_10x3_Lobe_19_D010_NeuN_GATTTCTAGCACTCAT-1	0	0	0	0	0	AC	periphery
BCM_23_0574_RNA_fovea_CTAAGTGCACTGTTCC-1	0	0	0	2.21593	0	AC	fovea
Chen_a_10x3_Lobe_19_D003_NeuN_AATGGCTAGTCATTGC-1	0	0	0.916171	0	0	AC	periphery
MMD_23_17738_RNA_macular_AGAAGTAAGGCTCTAT-1	0	0	0	0	0	AC	macular
Chen_a_10x3_Lobe_19_D008_NeuN_TTCAATCGTTGAGGAC-1	0	0	0	0	0	AC	periphery
Chen_c_10x3_D026_13_TAGGGTTAGACCCTTA-1	0	0	1.17384	0	0	AC	macular
Chen_a_10x3_Lobe_19_D009_NeuN_GCCATGGAGCCTCACG-1	0	0	0	0	0	AC	periphery
Chen_rgc_10x3V31_19_D007_Macular_NeuN_T_TGAGACTCAAACGAGC-1	0	0	0	0	0	AC	macular
Chen_rgc_10x3v31_19_D009_Mac_NeuN_T_TTCCACGCAATGCAGG-1	0	0	0	0	0	AC	macular
Chen_rgc_10x3V31_19_D016_Macular_NeuN_T_GACCGTGCAGGACGAT-1	0	0	0	0	0	AC	macular
Chen_a_10x3_Lobe_19_D008_NeuN_GTTACCCGTCTTGTCC-1	0	0	0	0	1.48481	AC	periphery
MMD_22_17017_RNA_macular_AGTAACCAGACTGGGT-1	0	0	0	0	0	AC	macular
Chen_a_10x3_Lobe_19_D006_NeuN_GAGTTTGCACTAGGCC-1	0	0	0	0	0	AC	periphery
Chen_rgc_10x3v31_19_D009_Mac_NeuN_T_AGAGAATCAACTGCCG-1	0	0	0	0	0	AC	macular
GSM7596863_ACTTAGGGTAGTCTTG-1	0	0	0	0	0	AC	periphery
MMD_22_02443_RNA_macular_NeuN_ACAGCCGAGCGTGCCT-1	0	0	0	0	0	AC	macular
Chen_a_10x3_Lobe_19_D005_Nu_TGTTGGAGTTCGAACT-1	0	0	0	0	0	AC	periphery
GSM7596849_ATCACTTAGGGAGGGT-1	0	0	0	0	0	AC	macular
Chen_a_10x3_Lobe_19_D009_NeuN_GCTTCACGTCGTGATT-1	0	0	0	0	0	AC	periphery
Chen_rgc_10x3V31_19_D016_Macular_NeuN_T_TCGTGCTAGGGAGGTG-1	0	0	0	0	0	AC	macular
Chen_a_10x3_Lobe_19_D006_NeuN_GCTGAATGTACCCGCA-1	0	0	0	0	0	AC	periphery
BCM_22_0458_RNA_macular_NeuN_1_CTTCCGAGTACTGTTG-1	0	0	0	0	0	AC	macular
Chen_a_10x3_Lobe_D013_13_NeuN_ATCGGATTCCCGAAAT-1	0	0	0	0	0	AC	periphery
Chen_b_19D013_lobe_NeuNT_CTGCATCCATATCTCT-1	0	0	0	0	0	AC	periphery
BCM_22_0890_RNA_fovea_AGAAGCGGTAGCGCCT-1	0	0	0	0	0	AC	fovea
Chen_a_10x3_Lobe_D005_13_NeuN_TCTTTGAAGATTACCC-1	0	0	0.941174	0.941174	0	AC	periphery
Chen_a_10x3_Lobe_D005_13_NeuN_TCAATCTAGGCACTCC-1	0	0	0	0	0	AC	periphery
Chen_rgc_10x3v31_19_D009_Mac_NeuN_T_CCGATGGGTCATCACA-1	0	0	0	0	0	AC	macular
BCM_22_0183_RNA_macular_NeuN_1_GCACGTGGTGACTCTA-1	0	0.890593	0	0	0	AC	macular
Chen_b_19D013_lobe_NeuNT_TTCCTCTGTTTCGTTT-1	0	0	0	0	0	AC	periphery
BCM_23_0358_RNA_fovea_TTGGGATAGGACTAAT-1	0	0	0	0	0	AC	fovea
Chen_a_10x3_Lobe_19_D011_NeuN_s1_AAGCGTTCAGACCATT-1	0	0	0	0	0	AC	periphery
Chen_a_10x_Lobe_D30_13_NeuN_TAGGTACAGGGATCGT-1	0	0	0	0.408302	0	AC	periphery
A23_5566_RNA_fovea_CTTACCGTCTGAGGCC-1	0	0	0	0	0	AC	fovea
Chen_a_10x3_Lobe_19_D003_NeuN_CGATCGGTCTCCGATC-1	0	0	1.10586	0	1.10586	AC	periphery
GSM7596865_ATGATCGTCCCTAGGG-1	0	0	0	0	1.41118	AC	periphery
Chen_a_10x3_Lobe_19_D011_NeuN_s2_CTGAATGTCCTGCTAC-1	0	0	0	0	0	AC	periphery
Chen_a_10x3_Lobe_19_D008_NeuN_GGGCTACGTGCCTGCA-1	0	0	0	0	0	AC	periphery
Chen_a_10x3_Lobe_19_D007_NeuN_GAGGCCTTCTAGTGAC-1	0	0	0	0	0.879891	AC	periphery
Chen_c_10x3_19_D009_ATTCTACCACTAGGTT-1	0	0	0	0	0	AC	macular
Chen_rgc_10x3V31_19_D017_Macular_NeuN_T_TTGGTTTTCTGCCTGT-1	0	0	0	0	0	AC	macular
Chen_b_19D015_fovea_GCGGAAATCGGTCGGT-1	0	0	0	0	0	AC	fovea
MMD_22_17939_RNA_macular_TTTCGATCACAATTCG-1	0	0	0	0	0	AC	macular
BCM_22_0183_RNA_lobe_s3_GTAGTACGTACAATAG-1	0	0	0	0	0	AC	periphery
BCM_22_0434_RNA_macular_NeuN_2_TGGTACAGTAAGATAC-1	0	0	0	0	0	AC	macular
GSM7596849_GATTTCTAGCTGACTT-1	0	0	0	0	0	AC	macular
Chen_a_10x3_Lobe_D013_13_NeuN_CTTTCAATCCCGGTAG-1	0	0	0	0	0	AC	periphery
Chen_a_10x3_Lobe_D005_13_NeuN_AGCGTATGTGTATCCA-1	0	0	0	0	0	AC	periphery
BCM_23_1556_RNA_fovea_s1_ATTGTTCAGGCTCTCG-1	0	0	0	0	0	AC	fovea
Chen_a_10x3_Lobe_19_D006_NeuN_TTCCGTGTCACCATCC-1	0	0	0	0	0	AC	periphery
Chen_rgc_10x3v31_19_D008_Mac_NeuN_T_CTCAGAAAGGTATTGA-1	0	0	0	0	0	AC	macular
Chen_a_10x3_Lobe_19_D008_NeuN_GGCTTTCTCGCAGTGC-1	0	0	0	0	0	AC	periphery
Chen_a_10x3_Lobe_19_D008_NeuN_GAACACTGTCCCGGTA-1	0	0	0	0	0	AC	periphery
Chen_a_10x3_Lobe_19_D011_NeuN_s2_TTAGGGTAGGACGGAG-1	0	0	0	0	0	AC	periphery
BCM_23_0334_RNA_fovea_GATAGAAGTGTCTCCT-1	0	0	0	0	0	AC	fovea
MMD_22_20372_RNA_macular_NeuN_2_ATCTTCAGTCCCACGA-1	0	0	0	0	1.43834	AC	macular
Chen_a_10x3_Lobe_D013_13_NeuN_TAATCTCGTATCTCTT-1	0	0	0	0	1.2105	AC	periphery
Chen_a_10x3_Lobe_19_D010_NeuN_ATTCCATAGACCATGG-1	0	0	0	0	1.42122	AC	periphery
Chen_a_10x_Lobe_D21_13_NeuN_GTAATCGGTATCACGT-1	0	0	0	0	0	AC	periphery
BCM_22_0183_RNA_lobe_NeuN_AAGATAGCAGACAAGC-1	0	0	0	0	0	AC	periphery
BCM_22_0183_RNA_lobe_NeuN_CAATTTCGTTGCAAGG-1	0	0	0	0	0	AC	periphery
MMD_22_20137_RNA_lobe_GAAGCCCGTTTCTTAC-1	0	0	0	0	0	AC	periphery
MMD_22_16477_RNA_macular_CGTTAGACAGTTACCA-1	0	0	0	0	1.49305	AC	macular
GSM7596858_GTGTTCCCATAGACTC-1	0	0	0	0	0	AC	macular
MMD_22_16477_RNA_macular_TCAATCTTCATGGTAC-1	0	1.20655	0	0	0	AC	macular
Chen_a_10x_Lobe_D018_26_13_NeuN_AGGGCTCAGTCATGCT-1	0	0	0	0	0.952372	AC	periphery
Chen_a_10x_Lobe_D27_13_NeuN_CATCGGGGTTAGGGAC-1	0	0	0	0	0	AC	periphery
Chen_b_19D013_macular_AGATGCTGTGATAGAT-1	0	0	0	0	0	AC	macular
Chen_a_10x3_Lobe_19_D011_NeuN_s2_TCTATCACAGACGCTC-1	0	0	0	0	0	AC	periphery
MMD_22_20372_RNA_macular_NeuN_2_ATTGTTCTCCGGCAGT-1	0	0	0	0	0.713766	AC	macular
Chen_rgc_10x3V31_19_D017_Macular_NeuN_T_ATACTTCGTCGTCAGC-1	0	0	0	0	0	AC	macular
Chen_b_19D014_fovea_GTCATCCCAGCGAACA-1	0	0	0	0	0	AC	fovea
Chen_a_10x_Lobe_D27_13_Nu_TATACCTGTTCTGAGT-1	0	0	0	0	0	AC	periphery
Chen_b_17D013_lobe_NeuNT_TTTAGTCTCGTAGAGG-1	0	0	0	0	0	AC	periphery
BCM_23_1340_RNA_fovea_1_TCATCATAGGCCACCT-1	0	0	0	0	0	AC	fovea
Chen_rgc_10x3V31_19_D007_Macular_NeuN_T_GGTAACTCAGGCACTC-1	0	0	0	0	0	AC	macular
MMD_22_20137_RNA_macular_NeuN_1_AGAGCAGAGTGAGGTC-1	0	0.667243	0	0	1.56766	AC	macular
MMD_22_17939_RNA_macular_NeuN_GCATGATTCAGAGTTC-1	0	0	0	0	0	AC	macular
BCM_23_1340_RNA_fovea_2_TTACCGCTCGTGTTCC-1	0	0	0	0	0	AC	fovea
Chen_a_10x3_Lobe_19_D011_NeuN_s2_CTTCCGAGTGGTTTGT-1	0	0	0	0	0	AC	periphery
Chen_a_10x3_Lobe_D005_13_NeuN_CCGAACGAGGTAAACT-1	0	0	0	0	0	AC	periphery
Chen_c_10x3_D028_13_TGTCCTGCATTAAGCC-1	0	0	1.24531	0	0	AC	macular
Chen_a_10x3_Lobe_19_D011_NeuN_s2_GAGGCAAAGCGCTTCG-1	0	0	0	0	0	AC	periphery
GSM7596850_ACATTTCAGCCTGCCA-1	0	0	0	0	0	AC	macular
BCM_23_1401_RNA_fovea_2_AGACACTCATGGAATA-1	0	0	0	0	0	AC	fovea
MMD_22_17017_RNA_macular_NeuN_TTCCTTCGTCCACGCA-1	0	0.586899	0	0	1.22237	AC	macular
Chen_b_19D014_lobe_NeuNT_CGTAGTATCCGTAGTA-1	0	0	0	0	0	AC	periphery
BCM_22_0183_RNA_lobe_s3_GAGCCTGGTTGCATTG-1	0	0	0	0	1.59865	AC	periphery
MMD_22_13066_RNA_macular_NeuN_TTCACCGAGCCTGTCG-1	0	0	0	0.5578	0	AC	macular
Chen_a_10x3_Lobe_19_D011_NeuN_s1_GCCTGTTGTTGAATCC-1	0	0	0	0	0	AC	periphery
Chen_a_10x3_Lobe_19_D003_NeuN_TCACTATAGAAGCCAC-1	0	0	0.973288	0	0	AC	periphery
GSM7596862_AGGATAACAGCTGTCG-1	0	0	0	0	0	AC	periphery
BCM_22_0183_RNA_lobe_NeuN_CCCTGATGTCTTGGTA-1	0	0	0	0	0	AC	periphery
Chen_a_10x3_Lobe_19_D006_NeuN_GTGCTGGTCGTTCTCG-1	0	0	0	0	0	AC	periphery
Chen_b_19D013_lobe_NeuNT_CTACAGAAGGTTCTAC-1	0	0	0	0	2.71046	AC	periphery
Chen_a_10x3_Lobe_19_D019_NeuN_TGGTGATAGAGAGCGG-1	0	0	0	0	0	AC	periphery
GSM7596861_CCGATCTGTCTAACTG-1	0	0	0	0	0	AC	macular
Chen_a_10x_Lobe_D018_26_13_NeuN_GTTGCGGAGGGACTGT-1	0	0	0	0	0	AC	periphery
Chen_b_19D015_fovea_TTGCTGCCAATAGGGC-1	0	0	0	0	0	AC	fovea
MMD_22_21878_RNA_macular_NeuN_ACGATGTAGTTACTCG-1	0	0	0	0	0	AC	macular
Chen_a_10x_Lobe_D30_13_NeuN_ACTCCCAGTCAGGAGT-1	0	0	0	0	0	AC	periphery
BCM_22_0389_RNA_lobe_NeuN_GCACATAAGTCGGCCT-1	0	0	0	0	0	AC	periphery
MMD_22_16860_RNA_macular_NeuN_CACGTGGGTGGCTAGA-1	0	0	0	0	0	AC	macular
GSM7596863_GAGTTTGGTGGCTGCT-1	1.11777	0	0	0	0	AC	periphery
Chen_rgc_10x3v31_19_D008_Mac_NeuN_T_GTTTGGAGTGTCCAAT-1	0	0	0	0	0	AC	macular
GSM7596850_CCACAAATCTCCGAAA-1	0	0	0	0	0	AC	macular
Chen_b_17D013_lobe_NeuNT_TGCATCCTCTGCCTGT-1	0	0	0	0	1.8556	AC	periphery
GSM7596849_GGTGTTAAGTAAACAC-1	0	0	0	0	0	AC	macular
Chen_rgc_10x3v31_19_D008_Mac_NeuN_T_CATAGACTCCGAGAAG-1	0	0	0	0	0	AC	macular
Chen_a_10x3_Lobe_19_D011_NeuN_s2_TACCGGGCAGAAGTGC-1	0	0	0	0	0	AC	periphery
Chen_rgc_10x3v31_19_D008_Mac_NeuN_T_CAGGCCATCATGTCAG-1	0	0	0	0	0	AC	macular
MMD_22_17939_RNA_macular_NeuN_TATCGCCGTGTGACCC-1	0	0	0	0	0	AC	macular
BCM_22_0458_RNA_macular_NeuN_1_GTGCAGCAGTTAACAG-1	0	0.292909	0	0	1.48233	AC	macular
MMD_22_20372_RNA_lobe_CTCCATGTCAACGCTA-1	0	0	0	0	0	AC	periphery
MMD_23_01524_RNA_macular_AACCTTTGTGCCGAAA-1	0	0	0	0	0	AC	macular
BCM_23_1340_RNA_fovea_1_TACGTCCCAAACAGGC-1	0	0	0	0	0	AC	fovea
MMD_22_32888_RNA_lobe_TCAAGCACAGAGAGGG-1	0	0	0.831904	1.27965	0	AC	periphery
Chen_b_19D013_macular_AGGTTGTTCATTTACC-1	0	0	0	0	0	AC	macular
Chen_b_19D015_lobe_NeuNM_CTGATCCGTGGTCTAT-1	0	0	0	0	1.06942	AC	periphery
Chen_rgc_10x3v31_19_D008_Mac_NeuN_T_TTGTTTGTCTATACTC-1	0	0	0	0	0	AC	macular
Chen_rgc_10x3V31_19_D016_Macular_NeuN_T_AAGAACAGTGAACTAA-1	0	0	0	0	0	AC	macular
Chen_rgc_10x3V31_19_D007_Macular_NeuN_T_AGCTTCCGTCCTCAGG-1	0	0	0	0	0	AC	macular
GSM7596861_ACCGTTCGTTCTCCCA-1	0	0.465066	0	0	0.259328	AC	macular
Chen_a_10x_Lobe_D026_13_NeuN_TTGCTGCGTCATATGC-1	0	0	0	0	0	AC	periphery
Chen_b_19D015_macular_GTACAACTCGTGGCTG-1	0	0	0	0	0	AC	macular
Chen_rgc_10x3V31_19_D007_Macular_NeuN_T_AGAGAATCATGACTAC-1	0	0	0	0	0	AC	macular
MMD_22_17939_RNA_macular_NeuN_TGATTCTTCACCGGGT-1	0	0	0	0	0	AC	macular
Chen_a_10x3_Lobe_19_D010_NeuN_AGTACCAAGTATGACA-1	0	0	0	0	0	AC	periphery
Chen_a_10x3_Lobe_19_D008_NeuN_ACACGCGGTGCTCGTG-1	0	0	0	0	0	AC	periphery
BCM_22_0896_RNA_fovea_TGGGCGTAGTCACTCA-1	0	0	0	0	0	AC	fovea
Chen_a_10x3_Lobe_19_D008_NeuN_TCAGGGCTCGCGTAGC-1	0	0	0	0	0	AC	periphery
MMD_22_20372_RNA_lobe_CATACCCCAGTGCCTG-1	0	0	0	0	0	AC	periphery
Chen_rgc_10x3v31_19_D009_Mac_NeuN_T_TACAGGTTCCCATACC-1	0	0	0	0	0	AC	macular
Chen_a_10x3_Lobe_19_D006_NeuN_CCACCATTCGTAGGAG-1	0	0	0	0	0	AC	periphery
Chen_a_10x3_Lobe_19_D009_NeuN_GCATGATTCGTTCCTG-1	0	0	0	0	0.73452	AC	periphery
Chen_a_10x3_Lobe_19_D011_NeuN_s1_TCCTTTCCATGTTCGA-1	0	0	0	0	0	AC	periphery
MMD_22_20137_RNA_macular_NeuN_1_ACGTAACTCCGGCTTT-1	0	1.38055	0	0	0	AC	macular
Chen_a_10x3_Lobe_19_D011_NeuN_s2_TATGTTCTCCGTGTAA-1	0	0	0	0	0	AC	periphery
GSM7596847_GTTAGTGGTCTGTGTA-1	0	0	0	0	0	AC	macular
Chen_a_10x3_Lobe_19_D019_NeuN_TGCATCCTCTTCCTAA-1	0	0	0	0	0	AC	periphery
Chen_b_17D013_lobe_NeuNT_GAGGGTATCAGCCCAG-1	0	0	0	0	0	AC	periphery
Chen_a_10x3_Lobe_19_D010_NeuN_GCTTCACCATTCTTCA-1	0	0	0	0	0	AC	periphery
Chen_rgc_10x3v31_19_D011_Macular_NeuN_T_CCAATTTAGAATGTTG-1	0	0	0	0	0	AC	macular
Chen_a_10x3_Lobe_19_D006_NeuN_GATCATGAGTACCGGA-1	0	0	0	1.04557	0	AC	periphery
MMD_23_17738_RNA_macular_AACGTCAAGTATGACA-1	0	0	0	0	0	AC	macular
Chen_b_19D015_lobe_NeuNT_AACCTGAGTATCTTCT-1	0	0	0	0	0	AC	periphery
Chen_rgc_10x3V31_19_D017_Macular_NeuN_T_AGCGCTGCAACTGCTA-1	0	0	0	0	1.06923	AC	macular
Chen_a_10x3_Lobe_19_D011_NeuN_s2_GATCACAGTAGGACCA-1	0	0	1.4065	0	0	AC	periphery
Chen_rgc_10x3v31_19_D009_Mac_NeuN_T_CAAGACTTCGCCTTTG-1	0	0	0	0	0	AC	macular
GSM7596850_AGACACTCATCGATGT-1	0	0	0	0	0	AC	macular
Chen_a_10x_Lobe_D21_13_NeuN_GGAGAACCATAGTCAC-1	0	0	0	0	0	AC	periphery
Chen_a_10x_Lobe_D017_18_13_NeuN_TCAGTTTGTAGTACGG-1	0	0	0	0	1.4147	AC	periphery
Chen_a_10x3_Lobe_D005_13_NeuN_TCGGGCACAGTTGAAA-1	0	0.968397	0	0	0	AC	periphery
Chen_rgc_10x3V31_19_D007_Macular_NeuN_T_TCCGGGACATCCGTTC-1	0	0	0	0	0	AC	macular
Chen_rgc_10x3v31_19_D011_Macular_NeuN_T_TGATGGTAGGCTTCCG-1	0	0	0	0	0	AC	macular
Chen_a_10x3_Lobe_19_D006_NeuN_TAGCACAGTAATACCC-1	0	0	0	0	0	AC	periphery
Chen_a_10x_Lobe_D21_13_NeuN_TAACGACGTATCTTCT-1	0	0	0.741241	0	0.741241	AC	periphery
Chen_c_10x3_D013_13_TACAACGCAGTCGTTA-1	0	0	1.64661	0	0	AC	macular
Chen_a_10x3_Lobe_19_D019_NeuN_TAACGACTCTATCGTT-1	0	0	0	0	0	AC	periphery
Chen_rgc_10x3v31_19_D008_Mac_NeuN_T_CATGCTCAGTTCCATG-1	0	0	0	0	0	AC	macular
MMD_22_17939_RNA_macular_NeuN_ATGAAAGCAGATCACT-1	0	0.635112	0	0	0	AC	macular
Chen_b_19D015_fovea_TCTACATTCATCGCAA-1	0	0	0	0	0	AC	fovea
Chen_a_10x3_Lobe_19_D011_NeuN_s2_CAGCCAGAGCAAATCA-1	0	0	0	0	1.35237	AC	periphery
BCM_22_0458_RNA_macular_NeuN_1_TTAATCCGTCAGATTC-1	0	0.696464	0	0	1.01582	AC	macular
GSM7596861_ATCCATTCAAGATGGC-1	0	0	0	0	0	AC	macular
Chen_a_10x3_Lobe_19_D006_NeuN_CAACGGCTCTTTGATC-1	0	0	0	0	0	AC	periphery
MMD_22_32888_RNA_macular_NeuN_1_TTGCGTCCAGTCAGTT-1	0	0	0	0	0	AC	macular
Chen_a_10x_Lobe_D27_13_Nu_GCCCGAAAGCCGTTGC-1	0	0	0	0	0	AC	periphery
BCM_23_0578_RNA_fovea_TACCGGGAGGCTAACG-1	0	0	0	0	0	AC	fovea
Chen_a_10x3_Lobe_19_D010_Nu_AAAGTCCTCTCTAAGG-1	0	0	0.986806	0	0	AC	periphery
Chen_rgc_10x3V31_19_D007_Macular_NeuN_T_GTAACACTCTCCCATG-1	0	0	0	0	0	AC	macular
GSM7596846_CGTAGTAAGAGGTGCT-1	0	0	0	0	0	AC	macular
BCM_23_0231_RNA_fovea_AAAGTGAGTTACGATC-1	0	0.786781	0	0	0	AC	fovea
Chen_c_10x3_D013_13_GACACGCGTTTGCCGG-1	0	0	0	0.943276	0	AC	macular
Chen_c_10x3_D019_13_GAGTCATTCTTCGACC-1	0	0.895278	0	0	0	AC	macular
Chen_a_10x3_Lobe_D013_13_NeuN_ATCCTATTCTTCCAGC-1	0	0	0	0	0	AC	periphery
Chen_b_19D015_fovea_TACCTCGCAAGTGGTG-1	0	0	0	0	0	AC	fovea
BCM_23_1556_RNA_fovea_s1_TCCGAAATCATCTACT-1	0	0.678956	0	0	0	AC	fovea
Chen_rgc_10x3v31_19_D008_Mac_NeuN_T_TCTTCCTAGGTTGAGC-1	0	0	0	0	0	AC	macular
Chen_rgc_10x3V31_19_D017_Macular_NeuN_T_AACCTTTAGCACAAAT-1	0	0	0	0	0	AC	macular
Chen_c_10x3_19_D008_AATCGACAGACCCGCT-1	0	0	0	0	0	AC	macular
Chen_a_10x3_Lobe_19_D011_NeuN_s2_TGGATGTAGCATATGA-1	0	0	0	0	0	AC	periphery
MMD_22_17017_RNA_macular_TTGACCCCATGAAGCG-1	0	0	0	0	3.04869	AC	macular
MMD_22_02443_RNA_macular_NeuN_GGAGCAAAGCGCCATC-1	0	0	0	0	0	AC	macular
Chen_rgc_10x3V31_19_D007_Macular_NeuN_T_GGTCACGTCAAGTCGT-1	0	0	0	0	0	AC	macular
Chen_b_19D015_lobe_NeuNT_TGAGCGCGTCCAGAAG-1	0	0	1.26176	0	0	AC	periphery
BCM_23_1401_RNA_fovea_2_GAGGGATTCCACGAAT-1	0	0	0	0	0	AC	fovea
MMD_22_20137_RNA_macular_NeuN_2_CTCTCGAGTCCGGATC-1	0	1.00676	0	0	0	AC	macular
BCM_22_0434_RNA_macular_CAATGACCATTGCAAC-1	0	0	0	0	0	AC	macular
Chen_a_10x3_Lobe_D013_13_NeuN_CCTCACATCCAGTTCC-1	0	0	0.726102	0	0	AC	periphery
Chen_b_19D015_lobe_NeuNT_ACCTGAACAGCGGATA-1	0	0	0	0	0	AC	periphery
GSM7596865_TGATCTTAGAGAGGTA-1	0	0	0	0	0	AC	periphery
Chen_a_10x3_Lobe_D005_13_NeuN_CACGAATAGAGGTCGT-1	0	0	0	0	0	AC	periphery
Chen_rgc_10x3V31_19_D007_Macular_NeuN_T_TACACCCCACGTCGGT-1	0	0.930348	0	0	0.930348	AC	macular
GSM7596850_TAGGGTTAGGCATCGA-1	0	0	0	0	0	AC	macular
Chen_c_10x3_19_D011_TGGGCGTGTTTCCATT-1	0	0	0	0	0	AC	macular
Chen_rgc_10x3v31_19_D011_Macular_NeuN_T_AGAAGCGAGATTCGAA-1	0	1.21715	0	0	0	AC	macular
Chen_c_10x3_D005_13_TACACCCGTGTTCAGT-1	0	0	0.797153	0	0	AC	macular
Chen_b_19D013_lobe_NeuNT_CATTGTTGTGCCTAAT-1	0	0	0	0	0.733	AC	periphery
Chen_a_10x3_Lobe_19_D011_NeuN_s2_CATGGATTCATCCTAT-1	0	0	0	0	0	AC	periphery
Chen_a_10x3_Lobe_D005_13_NeuN_ACTCTCGGTCATACCA-1	0	0.859441	0	0	0	AC	periphery
Chen_b_19D015_macular_GGTGGCTTCCTCGCAT-1	0	0	0	0	0	AC	macular
Chen_a_10x_Lobe_D21_13_NeuN_GTGCAGCTCGGAATTC-1	0	0	0	0	0	AC	periphery
MMD_22_18633_RNA_macular_NeuN_s1_GTGAGGAAGAGGGTGG-1	0	0	0	0	0	AC	macular
Chen_a_10x_Lobe_D19_13_NeuN_AAGCGAGCAGCTGAAG-1	0	0	0.944139	0	0	AC	periphery
MMD_22_37117_RNA_macular_TCTCAGCGTGTCTCCT-1	0	0	0	0	0	AC	macular
Chen_b_17D013_lobe_NeuNT_TATTCCAGTAGGCAAC-1	0	0	0	0	0	AC	periphery
BCM_22_0458_RNA_macular_NeuN_2_CGCAGGTAGTCACTGT-1	0	0	0	0	1.35465	AC	macular
Chen_b_19D013_fovea_TACCTGCTCATTCGGA-1	0	0	0	0	0	AC	fovea
Chen_b_19D015_fovea_CCTTCAGTCTGTCCGT-1	0	0	0	0	0	AC	fovea
BCM_22_0434_RNA_macular_TACCCGTGTATGGAGC-1	0	0	0	0	0	AC	macular
Chen_a_10x_Lobe_D19_13_NeuN_TGAGCATAGACTGTTC-1	0	0	0	0	0	AC	periphery
Chen_a_10x3_Lobe_19_D019_NeuN_ATCGTCCTCCCTCAAC-1	0	0	0	0	0	AC	periphery
Chen_c_10x3_D021_13_TTCTTCCTCACCCTCA-1	0	0	0	0	0	AC	macular
MMD_22_14307_RNA_macular_TTTACCATCGACATTG-1	0	0	0	0	0	AC	macular
MMD_22_20372_RNA_lobe_CGAAGGAAGGCTAACG-1	0	0	0	0	0	AC	periphery
Chen_rgc_10x3v31_19_D009_Mac_NeuN_T_CTGAATGCAGCAGAAC-1	0	0	0	0	0	AC	macular
Chen_a_10x3_Lobe_19_D011_NeuN_s2_GAGAGGTTCACTGTTT-1	0	0	0	0	0	AC	periphery
Chen_a_10x3_Lobe_19_D006_NeuN_AAGACAATCAGGCGAA-1	0	0	1.25653	0	0	AC	periphery
Chen_a_10x_Lobe_D017_18_13_NeuN_AGACAGGGTAAGACCG-1	0	0	1.18515	0	0	AC	periphery
Chen_a_10x3_Lobe_19_D008_NeuN_TCCACGTGTCGCGTTG-1	0	0	0	0	0	AC	periphery
Chen_a_10x3_Lobe_19_D010_NeuN_ATTCGTTCAACTTCTT-1	0	0	0	0	1.33612	AC	periphery
Chen_a_10x_Lobe_D30_13_NeuN_TACGTCCAGCTAATGA-1	0	0.844111	0	0	0	AC	periphery
Chen_a_10x3_Lobe_19_D010_Nu_GAAGCGATCTGTGCTC-1	0	0	0	0	0	AC	periphery
Chen_a_10x3_Lobe_D013_13_Nu_GCTACAAAGCGTGCCT-1	0	0	0	0	1.80862	AC	periphery
BCM_22_0183_RNA_lobe_NeuN_TTCTCTCTCGATACGT-1	0	0	0	0	0	AC	periphery
BCM_23_0131_RNA_fovea_GTCATTTGTAATCAGA-1	0	0	0	0	0	AC	fovea
Chen_b_19D015_lobe_NeuNT_ATGACCATCTGGCTGG-1	0	0	0	0	0	AC	periphery
Chen_rgc_10x3v31_19_D011_Macular_NeuN_T_TGAACGTAGCTTGTGT-1	0	0	0	0	0	AC	macular
BCM_22_0183_RNA_lobe_NeuN_GTCGCGAGTAACTTCG-1	0	0	0	0	0	AC	periphery
BCM_22_0183_RNA_lobe_NeuN_TGGGATTAGAAGTGTT-1	0	0	0	0	0	AC	periphery
Chen_a_10x3_Lobe_19_D006_NeuN_AACGGGACAGAGGTAC-1	0	0	0	0	0	AC	periphery
MMD_22_37117_RNA_macular_NeuN_CACGTGGAGTAGCAAT-1	0	1.27332	0	0	1.8157	AC	macular
Chen_b_19D015_lobe_NeuNM_AACCAACAGTTCACTG-1	0	0	0	0	0	AC	periphery
BCM_23_1401_RNA_fovea_2_TAAGCACGTTGGGCCT-1	0	0	0	0	0	AC	fovea
Chen_b_19D016_macular_CCGTGAGCATTGTAGC-1	0	0	0	0	0	AC	macular
GSM7596850_GTTGTCCCAGAGGGTT-1	0	0	0	0	0	AC	macular
MMD_22_37089_RNA_macular_NeuN_1_TCCCATGCAGGCTTGC-1	0	0	0	0	1.56669	AC	macular
Chen_b_19D015_lobe_NeuNT_TCACTCGTCAGAGTTC-1	0	1.37755	0	0	1.37755	AC	periphery
Chen_a_10x3_Lobe_D013_13_NeuN_TACGGTACAACGATTC-1	0	0	1.16307	1.16307	0	AC	periphery
Chen_rgc_10x3v31_19_D008_Mac_NeuN_T_GGGATCCAGCTAATGA-1	0	0	0	0	1.29638	AC	macular
Chen_rgc_10x3V31_19_D007_Macular_NeuN_T_TCCGGGAAGCAAATCA-1	0	0	0	0	0	AC	macular
Chen_rgc_10x3v31_19_D008_Mac_NeuN_T_TCACAAGTCCATCGTC-1	0	0	0	0	0	AC	macular
MMD_22_38453_RNA_macular_NeuN_GTAATCGGTGACAGCA-1	0	0	0	0	0	AC	macular
MMD_22_16477_RNA_macular_TCGTAGACAATGTGGG-1	0	0	0	0	0	AC	macular
MMD_22_13066_RNA_macular_NeuN_GCGGATCGTTGACTAC-1	0	0	0	0	0	AC	macular
Chen_a_10x3_Lobe_19_D011_NeuN_s2_ACGTTCCGTGACCTGC-1	0	0	0	0	0	AC	periphery
Chen_a_10x3_Lobe_19_D006_NeuN_ATAGGCTTCTCCTACG-1	0	0	0	0	0	AC	periphery
MMD_22_33472_RNA_macular_NeuN_1_ATCACGAGTTACCCTC-1	0	0	0	0	1.27666	AC	macular
Chen_a_10x3_Lobe_19_D007_NeuN_GTCTCACTCAAGAGGC-1	0	0	0	0	0	AC	periphery
MMD_22_02443_RNA_macular_NeuN_GTGCGTGGTACAAAGT-1	0	1.34424	0	0	1.34424	AC	macular
Chen_a_10x3_Lobe_19_D010_NeuN_GGCTGTGCACTCCCTA-1	0	0	0	0	0	AC	periphery
Chen_rgc_10x3V31_19_D007_Macular_NeuN_T_CATCAAGAGCATGTTC-1	0	0	0	0	0	AC	macular
Chen_a_10x3_Lobe_D013_13_NeuN_TGCTCCACATCTGCGG-1	0	0	0	0	0	AC	periphery
MMD_22_37117_RNA_macular_NeuN_TCAGTCCTCACTTCTA-1	0	0.893313	0	0	0	AC	macular
Chen_a_10x3_Lobe_19_D008_NeuN_TAATCTCGTACGTTCA-1	0	0	0	0	0	AC	periphery
MMD_22_16608_RNA_macular_NeuN_ACTTTGTCATCCCACT-1	0	0	0	0	1.21415	AC	macular
Chen_rgc_10x3V31_19_D017_Macular_NeuN_T_ACACGCGTCATTTGGG-1	0	1.06107	0	0	0	AC	macular
Chen_a_10x3_Lobe_19_D005_NeuN_CAATTTCAGACGATAT-1	0	0	0	0	0	AC	periphery
Chen_rgc_10x3v31_19_D011_Macular_NeuN_T_TCTGTCGGTGGCCTCA-1	0	0	0	0	1.68954	AC	macular
MMD_22_38029_RNA_macular_NeuN_CTGCGAGCAAGCGATG-1	0	0	0	0	0.557354	AC	macular
Chen_a_10x3_Lobe_19_D019_NeuN_CCAATGAGTTCTTCAT-1	0	0	0	0	0	AC	periphery
Chen_rgc_10x3v31_19_D011_Macular_NeuN_T_AGCGCTGAGTGCTCGC-1	0	0	0	0	0	AC	macular
MMD_23_21623_RNA_macular_TCCAGAATCATGGGAG-1	0	1.05402	0	0	0	AC	macular
Chen_a_10x3_Lobe_19_D011_NeuN_s2_ACACGCGGTCGAGATG-1	0	0	0	1.14904	1.14904	AC	periphery
BCM_22_0434_RNA_fovea_CGCCAGATCAGGACGA-1	0	0	0	0	0	AC	fovea
MMD_22_16860_RNA_macular_CCACTTGGTCGCCTAG-1	0	0	0	0	0	AC	macular
Chen_a_10x_Lobe_D28_13_NeuN_CATTCATGTCTACAAC-1	0	0	0	0	0	AC	periphery
Chen_rgc_10x3v31_19_D008_Mac_NeuN_T_CCCTCTCAGTAAACAC-1	0	0	0	0	0	AC	macular
GSM7596853_GCATCGGTCATAAGGA-1	0	0	0	0	0	AC	macular
Chen_rgc_10x3v31_19_D011_Macular_NeuN_T_GGAACCCCACCTCGTT-1	0	0	0	0	0	AC	macular
BCM_23_1448_RNA_fovea_CCTTGTGAGCTAGAGC-1	0	0	0	0	0	AC	fovea
GSM7596847_TGACAGTTCCTGGCTT-1	0	0	0	0	0	AC	macular
Chen_rgc_10x3v31_19_D008_Mac_NeuN_T_TTCTTGACACGTACAT-1	0	0	0	0	0	AC	macular
Chen_a_10x3_Lobe_19_D008_NeuN_GGGCTCAGTCAGGAGT-1	0	0	0	0	0	AC	periphery
Chen_a_10x3_Lobe_19_D006_NeuN_ATAGAGACAAAGCGTG-1	0	0	0	0	1.14735	AC	periphery
MMD_22_17464_RNA_macular_CATTGTTGTGGGAGAG-1	0	0	0	0	0	AC	macular
BCM_22_0458_RNA_macular_NeuN_1_GTAGAGGTCTGTGCAA-1	0	0.457795	0	0	1.0086	AC	macular
MMD_22_17464_RNA_lobe_TGTTACTTCCATCACC-1	0	0	0	0	0.998348	AC	periphery
Chen_rgc_10x3V31_19_D007_Macular_NeuN_T_TTCCGGTGTCTCAGAT-1	0	0.595352	0	0	0.595352	AC	macular
Chen_a_10x3_Lobe_19_D011_NeuN_s2_TGACGCGCACAGTATC-1	0	0	0.93324	0	0.93324	AC	periphery
Chen_a_10x3_Lobe_19_D011_NeuN_s2_ATCATTCCAAGCCCAC-1	0	0	0	0	0	AC	periphery
MMD_22_17017_RNA_macular_NeuN_GGTTGTAGTCCTGTCT-1	0	0	0	0	0	AC	macular
Chen_a_10x3_Lobe_19_D006_NeuN_GACCCTTAGCGAAACC-1	0	0	0	0	0	AC	periphery
MMD_22_20372_RNA_lobe_GCACGTGAGTGCGACA-1	0	0	0	0	0	AC	periphery
BCM_22_0183_RNA_macular_NeuN_1_CATAGACCAAGAGTAT-1	0	1.17453	0	0	1.47131	AC	macular
BCM_22_0458_RNA_macular_2_CAGATACTCCCTCTAG-1	0	0	0	0	0	AC	macular
Chen_a_10x3_Lobe_19_D010_NeuN_TCAGCCTTCCATCTCG-1	0	0	0	0	0	AC	periphery
GSM7596862_GCATCTCCATCACGGC-1	0	0	0	0	0	AC	periphery
Chen_a_10x3_Lobe_19_D011_NeuN_s1_CCCGAAGTCTTAGGAC-1	0	0	0	0	0	AC	periphery
Chen_a_10x3_Lobe_19_D010_NeuN_CCTAACCCAGCAATTC-1	0	0	0	0	0	AC	periphery
MMD_23_16055_RNA_macular_TTGGGTAGTTGGGAAC-1	0	0	0	0	0	AC	macular
Chen_a_10x3_Lobe_19_D011_NeuN_s1_TGCCGAGAGCAATAAC-1	0	0	0	0	0	AC	periphery
Chen_a_10x3_Lobe_D005_13_NeuN_CCACGAGCAGTGTGCC-1	0	0	0	0	0	AC	periphery
Chen_a_10x_Lobe_D30_13_NeuN_TTCAATCTCCGATAGT-1	0	0	0	0	0	AC	periphery
BCM_22_0183_RNA_macular_NeuN_1_AGTAACCCACACACTA-1	0	0	0	0	1.77366	AC	macular
MMD_22_20357_RNA_macular_TGGAACTTCGTGTCAA-1	0	0	0	0	0	AC	macular
Chen_a_10x3_Lobe_19_D019_NeuN_AAGAACAAGTCATCCA-1	0	0	0	0	0	AC	periphery
Chen_rgc_10x3v31_19_D009_Mac_NeuN_T_TGGCGTGAGACAGCTG-1	0	0	0	0	0	AC	macular
GSM7596850_AAGCGAGCAGACCTAT-1	0	0	0	0	0	AC	macular
Chen_rgc_10x3V31_19_D007_Macular_NeuN_T_GTTCCGTTCGACCATA-1	0	0	0	0	0	AC	macular
Chen_a_10x_Lobe_D21_13_NeuN_TGAGGGACATGGAACG-1	0	0	0	0	0	AC	periphery
GSM7596865_ATTCCTACAGGTCCCA-1	0	0	0	0	1.25437	AC	periphery
Chen_a_10x_Lobe_D19_13_NeuN_GAGACCCGTACGCTTA-1	0	0	0	0	0	AC	periphery
BCM_23_1556_RNA_fovea_s1_AGCGATTAGAGCCATG-1	0	0	0	0	0	AC	fovea
Chen_a_10x_Lobe_D30_13_NeuN_ACCCTCAAGGTGGTTG-1	0	0.591473	0	0	0	AC	periphery
Chen_a_10x3_Lobe_19_D009_NeuN_AATGAAGTCTCCGAGG-1	0	0	0	0	0	AC	periphery
Chen_b_19D013_lobe_NeuNT_TTACTGTCACGACGAA-1	0	0	0	0	0	AC	periphery
Chen_a_10x_Lobe_D19_13_NeuN_AGACAGGAGTGGACGT-1	0	0	0	0	0	AC	periphery
MMD_22_33472_RNA_macular_GCTTCACGTAGGAGTC-1	0	0	0	0	0	AC	macular
Chen_b_19D015_lobe_NeuNT_AGGTTGTGTTCTCTCG-1	0	0	0	0	0	AC	periphery
MMD_22_32888_RNA_macular_TAGAGTCAGCTAATCC-1	0	0	0	0	0.934552	AC	macular
Chen_rgc_10x3V31_19_D007_Macular_NeuN_T_TCACACCAGTAAACGT-1	0	0	0	0	1.7125	AC	macular
Chen_b_19D016_macular_GGCTGTGCATGGATCT-1	0	0	0	0	0	AC	macular
BCM_22_0434_RNA_lobe_GTTTACTTCAAGTCGT-1	0	0	1.05487	0	0	AC	periphery
Chen_a_10x_Lobe_D28_13_NeuN_CAACCAATCTCAGTCC-1	0	0	0	0	0	AC	periphery
Chen_b_19D013_fovea_TTTATGCCATGATAGA-1	0	0	0	0	0	AC	fovea
Chen_rgc_10x3v31_19_D009_Mac_NeuN_T_ACCTGAAGTGGCATCC-1	0	1.78595	0	0	0	AC	macular
MMD_22_20372_RNA_macular_NeuN_1_TAGGTTGGTATGGTTC-1	0	0	0	0	0	AC	macular
BCM_22_0389_RNA_lobe_NeuN_ACATCGATCTTGGGCG-1	0	0	0	0	0	AC	periphery
BCM_22_0890_RNA_fovea_GTAGTACAGTAGGAAG-1	0	0	0	0	0	AC	fovea
Chen_rgc_10x3v31_19_D008_Mac_NeuN_T_TACGCTCGTGTATACC-1	0	0	0	0	1.6304	AC	macular
Chen_a_10x3_Lobe_19_D019_NeuN_CTCATGCCAGTTTGGT-1	0	0	0	0	0	AC	periphery
MMD_22_13066_RNA_macular_NeuN_CCGGACATCTCTTCAA-1	0	0.746455	0	0	0	AC	macular
Chen_c_10x3_19_D019_AAACCCACAACAGCTT-1	0	0	0	0	1.79458	AC	macular
Chen_b_19D015_lobe_NeuNT_TTACCGCAGCACTCTA-1	0	0	0	0	0	AC	periphery
BCM_23_0313_RNA_fovea_CTATAGGTCTGACAGT-1	0	0	0	0	0	AC	fovea
Chen_a_10x3_Lobe_19_D005_NeuN_GCAACATAGTCGGGAT-1	0	0	0	0	0	AC	periphery
Chen_a_10x_Lobe_D21_13_NeuN_TCGTCCATCATGTCTT-1	0	0	0	0	0	AC	periphery
Chen_a_10x3_Lobe_19_D011_NeuN_s1_CATCCCATCGTTGCCT-1	0	0	0	0	0	AC	periphery
Chen_a_10x_Lobe_D27_13_NeuN_ACCGTTCTCAAACGAA-1	0	0	0	0	0	AC	periphery
Chen_a_10x3_Lobe_D013_13_NeuN_GACCTTCTCTGAATCG-1	0	0	0	0	0	AC	periphery
Chen_b_17D013_lobe_NeuNT_AGACCATAGTCGAAAT-1	0	0	0	0	0	AC	periphery
MMD_22_16860_RNA_macular_CTCAGGGTCCTTCTTC-1	0	0	0	0	0	AC	macular
Chen_rgc_10x3V31_19_D017_Macular_NeuN_T_CGTGATATCACTTATC-1	0	0	0	0	0	AC	macular
Chen_a_10x_Lobe_D30_13_NeuN_AGGAGGTTCTGGAAGG-1	0	0	0	0	0	AC	periphery
Chen_a_10x_Lobe_D026_13_NeuN_ATCGTAGTCGCCATAA-1	0	0	0	0	0	AC	periphery
Chen_rgc_10x3v31_19_D005_Macular_NeuN_T_ACAGAAACACGCTGTG-1	0	0	0	0	0	AC	macular
Chen_rgc_10x3v31_19_D005_Macular_NeuN_T_ACCTACCGTTTGGGTT-1	0	0	0	0	3.09444	AC	macular
BCM_22_0458_RNA_lobe_CTCAGTCTCAGACCGC-1	0	0	0	0	0	AC	periphery
Chen_a_10x3_Lobe_19_D011_NeuN_s2_CGAGTTAAGTTCCTGA-1	0	0	0	0	1.02416	AC	periphery
Chen_rgc_10x3v31_19_D009_Mac_NeuN_T_CTATCTAAGATACAGT-1	0	0	0	0	0	AC	macular
Chen_rgc_10x3v31_19_D009_Mac_NeuN_T_TCAGGTATCTCCACTG-1	0	0	0	0	0	AC	macular
BCM_22_0890_RNA_fovea_TGAGACTAGATTGACA-1	0	0	0	0	0	AC	fovea
Chen_a_10x3_Lobe_19_D007_NeuN_AGGTTACAGTGTTCAC-1	0	0	0.615995	0	0.994361	AC	periphery
Chen_a_10x3_Lobe_19_D010_NeuN_TACACCCGTAATTGGA-1	0	1.0753	1.0753	0	0	AC	periphery
Chen_rgc_10x3v31_19_D009_Mac_NeuN_T_CATGGTAAGGTACTGG-1	0	0	0	0	0	AC	macular
GSM7596863_CATACTTGTCGGCTAC-1	0	0	0	0	0	AC	periphery
Chen_b_19D015_lobe_NeuNM_ATTCTTGGTAGCTGTT-1	0	0	1.17053	0	0	AC	periphery
Chen_rgc_10x3V31_19_D007_Macular_NeuN_T_TCTTTGATCAGATGCT-1	0	1.2492	0	0	0	AC	macular
Chen_a_10x_Lobe_D21_13_NeuN_AGATCGTCAGAAGCGT-1	0	0	0	0	0	AC	periphery
Chen_rgc_10x3V31_19_D007_Macular_NeuN_T_CCGTTCATCGTGGCGT-1	0	0	0	0	0	AC	macular
Chen_rgc_10x3v31_19_D008_Mac_NeuN_T_CCTTTGGTCGTTAGTG-1	0	0	0	0	1.00204	AC	macular
Chen_rgc_10x3v31_19_D008_Mac_NeuN_T_ATTTCTGGTCTTACAG-1	0	0	0	0	0	AC	macular
Chen_a_10x3_Lobe_19_D009_NeuN_GTCTGTCTCGTGGGTC-1	0	0	0	0	1.59238	AC	periphery
Chen_a_10x3_Lobe_19_D003_NeuN_AACAACCGTTACCTGA-1	0	0	0	0.898157	0.546697	AC	periphery
BCM_23_0574_RNA_lobe_CTCTGGTCATTCTGTT-1	0	0	0	0	0	AC	periphery
Chen_rgc_10x3v31_19_D011_Macular_NeuN_T_CGATGGCGTGTTAAAG-1	0	0	0	0	0	AC	macular
MMD_22_17939_RNA_macular_CGGGCATAGGATACAT-1	0	0	0	0	0	AC	macular
Chen_a_10x3_Lobe_19_D011_NeuN_s2_AATGAAGAGTAAGGGA-1	0	0	0	0	0	AC	periphery
Chen_a_10x3_Lobe_19_D003_NeuN_CGTGCTTAGTGCCTCG-1	0	0	0	0	1.29005	AC	periphery
Chen_rgc_10x3V31_19_D017_Macular_NeuN_T_ACTTCGCAGTGCACCC-1	0	0	0	0	0	AC	macular
Chen_a_10x3_Lobe_19_D003_NeuN_AGAGAATCAGTCGGTC-1	0	0	0	0	0	AC	periphery
GSM7596846_CGATGGCTCATTTCCA-1	0	0	0	0	0	AC	macular
BCM_23_0313_RNA_fovea_TCATTTGGTCATCGCG-1	0	0	0	0	0	AC	fovea
Chen_a_10x_Lobe_D28_13_NeuN_GTCAAGTGTGCGGATA-1	0	0	1.07824	0	0	AC	periphery
BCM_22_0183_RNA_lobe_s3_AGATGCTCAACTCGTA-1	0	0	0	1.75206	0	AC	periphery
Chen_a_10x_Lobe_D27_13_Nu_GTAGCTACACGCGCAT-1	0	0	0	0	0	AC	periphery
BCM_22_0784_RNA_macular_1_TTCGGTCCACTGATTG-1	0	0	0	0	0.882126	AC	macular
BCM_23_1340_RNA_fovea_1_GTAGATCCAGCTGTCG-1	0	0	0	0	0	AC	fovea
MMD_23_02177_RNA_macular_TAAGCGTCAAGTCGTT-1	0	0	0	0	0	AC	macular
Chen_rgc_10x3V31_19_D007_Macular_NeuN_T_GAGATGGTCCATCCGT-1	0	0	0	0	0	AC	macular
Chen_a_10x3_Lobe_D005_13_NeuN_CATTGAGCAGGCACTC-1	0	0	0	0	0	AC	periphery
BCM_22_0849_RNA_fovea_TGTAACGGTACCCAGC-1	0	0	0	0	0	AC	fovea
Chen_b_19D013_lobe_NeuNT_GTGTGATGTGTCCCTT-1	0	0	0	0	1.55627	AC	periphery
Chen_a_10x3_Lobe_19_D019_NeuN_TCCTCGACACATTGTG-1	0	0	0	0	0.612028	AC	periphery
Chen_a_10x3_Lobe_19_D008_NeuN_AGGACGAAGGTACAAT-1	0	0	0	0	0	AC	periphery
GSM7596843_GCACTAATCCATTTCA-1	0	0	0	0	0	AC	macular
Chen_a_10x3_Lobe_19_D008_NeuN_TTCACGCGTTGGGTTT-1	0	0	0	0	2.38706	AC	periphery
Chen_b_19D013_lobe_NeuNT_TGGGATTTCGTGCATA-1	0	0	0	0	0.672835	AC	periphery
Chen_a_10x3_Lobe_D005_13_Nu_GGGTAGAAGCCTATCA-1	0	0	0	0	0	AC	periphery
BCM_22_0458_RNA_lobe_CTAGACACACCCTGTT-1	0	0	0	0	0	AC	periphery
MMD_22_16860_RNA_lobe_GGTGATTTCAGCCCAG-1	0	0	0	0	0	AC	periphery
Chen_rgc_10x3v31_19_D008_Mac_NeuN_T_GCCTGTTGTTTGATCG-1	0	0	0	0	0	AC	macular
BCM_22_0183_RNA_macular_1_TTCTTCCAGCCATTGT-1	0	0.512162	0	0	0	AC	macular
Chen_a_10x3_Lobe_19_D011_NeuN_s1_CAGGTATAGTGGAAGA-1	0	0	0	0	0	AC	periphery
MMD_23_20181_RNA_macular_CTCAATTAGAGAAGGT-1	0	0	0	0	0	AC	macular
Chen_a_10x3_Lobe_19_D008_NeuN_CCACTTGGTACCCAGC-1	0	0	0	0	0	AC	periphery
Chen_b_19D015_fovea_CCACACTTCCATATGG-1	0	0.532994	0	0	0	AC	fovea
Chen_rgc_10x3v31_19_D008_Mac_NeuN_T_GACCGTGGTCTGCATA-1	0	0	0	0	0	AC	macular
Chen_b_19D015_lobe_NeuNM_CGGCAGTAGACCAAGC-1	0	0	0	0	0	AC	periphery
MMD_22_17939_RNA_lobe_AGTGTTGAGGGTTTCT-1	0	0	0	0	0	AC	periphery
GSM7596862_CCGGTAGCACATAACC-1	0	0	0	0	0	AC	periphery
Chen_rgc_10x3v31_19_D008_Mac_NeuN_T_TGAGGGAGTTACAGCT-1	0	0	0	0	0	AC	macular
GSM7596849_ACACAGTTCATGCTAG-1	0	0	0	0	0	AC	macular
GSM7596863_ATTGTTCAGGGATGTC-1	0	0	0	0	0	AC	periphery
Chen_a_10x3_Lobe_19_D019_NeuN_GTGTGGCGTTACCTGA-1	0	0	0	0	0	AC	periphery
MMD_22_21878_RNA_macular_NeuN_TTCCTTCTCGTTCATT-1	0	0	0	0	0	AC	macular
Chen_a_10x3_Lobe_19_D011_NeuN_s1_GAGTTTGCAGGACGAT-1	0	0	0	0	0	AC	periphery
Chen_a_10x3_Lobe_19_D019_NeuN_CGCCAGAAGTCACTGT-1	0	0	0	0	0	AC	periphery
Chen_rgc_10x3v31_19_D011_Macular_NeuN_T_CAGTTAGAGCGAGTAC-1	0	0	0	0	0	AC	macular
MMD_22_14307_RNA_macular_CCCATTGGTACCATAC-1	0	0	0	0	0	AC	macular
Chen_a_10x3_Lobe_D013_13_Nu_ACTCTCGAGGAAAGAC-1	0	0.721941	0	0	0.721941	AC	periphery
BCM_22_0458_RNA_macular_NeuN_1_GATCAGTGTTCGTACA-1	0	0	0	0	0.327552	AC	macular
MMD_22_25357_RNA_macular_NeuN_GGGAGTAAGTGTGTTC-1	0	1.18013	0	0	0	AC	macular
Chen_rgc_10x3V31_19_D016_Macular_NeuN_T_TAGGTACTCGCCGTGA-1	0	1.23831	0	0	0	AC	macular
Chen_b_19D013_lobe_NeuNT_CTTACCGGTATGAGCG-1	0	0	0	0	0	AC	periphery
Chen_a_10x3_Lobe_19_D011_NeuN_s1_TATTGGGTCTCGCCTA-1	0	0	0	0	0	AC	periphery
BCM_23_0574_RNA_lobe_CCCTCAACAAGCGATG-1	0	0	0	0	0	AC	periphery
BCM_22_0200_RNA_lobe_GTCGCGATCACGATCA-1	0	0	0	0	0	AC	periphery
BCM_23_0231_RNA_fovea_CTCAGGGTCATGCATG-1	1.9751	0	0	0	0	AC	fovea
Chen_a_10x3_Lobe_19_D011_NeuN_s2_GTGTTCCAGAGCATAT-1	0	0	0	0	0	AC	periphery
MMD_22_17017_RNA_macular_NeuN_GGTAACTCACTGTCGG-1	0	0	0	0	0	AC	macular
Chen_b_19D013_macular_GGGCTCAAGCCTCAGC-1	0	0	0	0	0	AC	macular
Chen_a_10x3_Lobe_D005_13_NeuN_GTTGTAGGTTCTTGTT-1	0	0.617566	0	0	0.996512	AC	periphery
BCM_23_0792_RNA_fovea_GAACTGTGTGCACAAG-1	0	0	0	0	1.21908	AC	fovea
GSM7596862_GCAGCCATCCCTGGTT-1	0	0	0	0	0	AC	periphery
Chen_rgc_10x3v31_19_D008_Mac_NeuN_T_GTGTTCCGTTGATCGT-1	0	0	0	0	1.38885	AC	macular
BCM_22_0896_RNA_fovea_CTCAATTCACGCAGTC-1	0	0	0	1.34993	0	AC	fovea
GSM7596846_CTCAGAATCAGTGGGA-1	0	0	0	0	0	AC	macular
Chen_b_19D013_lobe_NeuNT_AGCCAATCAAAGAACT-1	0	0.540519	0	0	0.540519	AC	periphery
Chen_rgc_10x3v31_19_D008_Mac_NeuN_T_TGATCTTGTCCGACGT-1	0	0	0	0	0	AC	macular
MMD_22_20137_RNA_lobe_CTTGAGAGTGCCTATA-1	0	0	0	0	0	AC	periphery
GSM7596850_TCAGTTTTCTCGCTTG-1	0	0	0	0	0	AC	macular
Chen_rgc_10x3v31_19_D005_Macular_NeuN_T_ATCCATTCATGACAGG-1	0	0	0	0	0	AC	macular
GSM7596863_TTATTGCCATCAGCTA-1	0	0	0	0	0	AC	periphery
Chen_a_10x3_Lobe_19_D003_NeuN_CCGTAGGGTCCTGTCT-1	0	0	0	0	2.35052	AC	periphery
Chen_a_10x_Lobe_D21_13_NeuN_CGTCCATCAGCCCAGT-1	0	0	0	0	0	AC	periphery
MMD_22_02443_RNA_macular_CGGTCAGCAGAGCGTA-1	0	0	0	0	0	AC	macular
BCM_22_0784_RNA_macular_1_TACATTCAGGCTCACC-1	0	0	0	0	0	AC	macular
MMD_22_37117_RNA_macular_ACTTCCGGTCGCGGTT-1	0	0	0	0	0	AC	macular
Chen_a_10x3_Lobe_D013_13_NeuN_GAATCACGTGCTTCAA-1	0	0	0	0	0	AC	periphery
MMD_22_20137_RNA_macular_NeuN_2_ATCCTATGTACGGTTT-1	0	0	0	0	0	AC	macular
Chen_b_19D015_fovea_TACGGGCTCATTACGG-1	0	0	0	0	0	AC	fovea
Chen_a_10x3_Lobe_19_D019_NeuN_GTCATGAAGTCATAGA-1	0	0	0	0	0	AC	periphery
MMD_22_32888_RNA_macular_NeuN_2_AGACTCACAACCAACT-1	0	0	0	0	0	AC	macular
Chen_rgc_10x3v31_19_D009_Mac_NeuN_T_AATGCCAGTCCTCATC-1	0	0	0	0	0	AC	macular
GSM7596850_GCTTTCGGTCTACACA-1	0	0	0	0	0	AC	macular
MMD_22_14307_RNA_macular_NeuN_TGCTGAACATCATCCC-1	0	0	0	0	0	AC	macular
BCM_22_0867_RNA_fovea_AGACTCACATAATCGC-1	0	0	0	0	0	AC	fovea
GSM7596864_AATGACCGTACACTCA-1	0	0	1.15482	0	0	AC	periphery
BCM_22_0047_RNA_macular_CACAGATTCCAACACA-1	0	0	0	0	0	AC	macular
Chen_a_10x3_Lobe_19_D007_NeuN_AGACAGGCAGAACATA-1	0	0	0	0	0	AC	periphery
Chen_b_19D013_lobe_NeuNT_TAGTGCACATACCACA-1	0	0	0	0	0	AC	periphery
BCM_23_0131_RNA_fovea_CTCTCAGTCGCGGTAC-1	0	0	1.30435	0	0	AC	fovea
Chen_b_19D015_lobe_NeuNM_CTCAGGGTCGACACTA-1	0	0.6684	0	0	0	AC	periphery
MMD_22_02443_RNA_lobe_TGGGCTGGTCATACCA-1	0	0	1.3476	0	0	AC	periphery
Chen_b_19D015_lobe_NeuNT_GTTGCTCAGGTGATAT-1	0	0	0	0	1.74852	AC	periphery
Chen_a_10x3_Lobe_19_D011_NeuN_s2_AATAGAGCACTGTGTA-1	0	0	0	0	0	AC	periphery
Chen_b_19D013_lobe_NeuNT_TGTAGACAGGTTTGAA-1	0	0	0	0	1.66721	AC	periphery
Chen_a_10x_Lobe_D026_13_NeuN_TATGTTCGTTGCTTGA-1	0	0	0	0	0.582782	AC	periphery
Chen_a_10x3_Lobe_D013_13_NeuN_CGAATTGTCGGATAAA-1	0	0	0	0	0	AC	periphery
Chen_a_10x3_Lobe_19_D003_NeuN_CTGCCATTCATGCCGG-1	0	0	0	0	0	AC	periphery
MMD_22_32888_RNA_lobe_TCCTCTTGTCATCGGC-1	0	0	0	0	0	AC	periphery
Chen_a_10x3_Lobe_D013_13_NeuN_ACCTGAAAGCACTGGA-1	0	0	0	0	0	AC	periphery
Chen_a_10x_Lobe_D026_13_NeuN_GTTAGTGCAGTGTACT-1	0	0	0	0	0	AC	periphery
A23_5566_RNA_fovea_TGATCTTGTCTTGCTC-1	0	0.442111	0	0	0	AC	fovea
BCM_22_0183_RNA_lobe_s3_TGGTAGTCACGCAGTC-1	0	0	0	0	0	AC	periphery
MMD_22_17464_RNA_macular_NeuN_CTTCAATTCGAAGGAC-1	0	0	0	0	1.20984	AC	macular
Chen_rgc_10x3V31_19_D016_Macular_NeuN_T_CTTGAGAAGTGCGCTC-1	0	0	0	0	0	AC	macular
Chen_a_10x3_Lobe_19_D019_NeuN_TGACGCGTCAAGCCTA-1	0	0	0	0	0	AC	periphery
MMD_22_16860_RNA_lobe_GATAGCTCAAGAGCTG-1	0	0	0	0	0.781476	AC	periphery
BCM_23_0231_RNA_fovea_CATCGGGAGGTTCCAT-1	0	0	0	0	0	AC	fovea
GSM7596860_GGAATGGTCCTACCGT-1	0	0	0	0	0	AC	macular
Chen_rgc_10x3V31_19_D007_Macular_NeuN_T_TTCGCTGGTACAGTTC-1	0	0	0	0	0	AC	macular
Chen_b_19D015_lobe_NeuNM_TGAGACTTCGAGATAA-1	0	0	0	0	0	AC	periphery
Chen_a_10x3_Lobe_19_D006_NeuN_ATCTTCACAGTCACGC-1	0	0	0	0	0	AC	periphery
Chen_rgc_10x3v31_19_D011_Macular_NeuN_T_TTCATTGCAGAGTAAT-1	0	0	0	0	0	AC	macular
Chen_b_19D013_lobe_NeuNT_CACTGTCGTCGCCTAG-1	0	0	0	0	0.681022	AC	periphery
Chen_rgc_10x3v31_19_D008_Mac_NeuN_T_CTTCGGTCACACAGCC-1	0	0	0	0	0	AC	macular
MMD_22_37089_RNA_lobe_CTCATCGGTCGAGATG-1	0.36582	0	0	0	1.01769	AC	periphery
GSM7596843_GCATTAGTCGGCATAT-1	0	0	0	0	0	AC	macular
Chen_a_10x3_Lobe_19_D003_NeuN_ATTGTTCCAAGCGATG-1	0	0	0	0	0	AC	periphery
Chen_b_19D014_fovea_TGCCGAGCAAACCGGA-1	0	0.459766	0	0	0.459766	AC	fovea
MMD_22_17939_RNA_macular_TCAGGTAAGGGCCTCT-1	0	0.494172	0	0.823422	0	AC	macular
Chen_c_10x3_D028_13_ATCATTCCAGTCTCTC-1	0	0.994361	0.615995	0	0	AC	macular
Chen_a_10x_Lobe_D19_13_NeuN_GAGTTACTCGCTTAAG-1	0	0	0	0	0	AC	periphery
BCM_22_0867_RNA_fovea_GGAATCTCAGCTGTTA-1	0	0	0	0	0	AC	fovea
Chen_a_10x3_Lobe_D013_13_NeuN_TGCAGTAGTCGTTTCC-1	0	0	1.78101	0	0	AC	periphery
Chen_a_10x3_Lobe_19_D019_NeuN_CACGTTCTCTCCCATG-1	0	0	0	0	1.63084	AC	periphery
Chen_a_10x_Lobe_D28_13_NeuN_TCCTCTTTCAGTGTCA-1	0	0.966426	0	0	0.966426	AC	periphery
Chen_a_10x3_Lobe_19_D005_Nu_TGTAACGTCGTTGCCT-1	0	0	0	1.87749	0	AC	periphery
BCM_23_0334_RNA_fovea_s2_GCATCGGAGCACTCCG-1	0	0	0	0	0.98818	AC	fovea
Chen_a_10x3_Lobe_19_D019_NeuN_CTCCCAATCTGATGGT-1	0	0	0	0	0	AC	periphery
Chen_a_10x3_Lobe_19_D006_NeuN_CAAGGGAAGCGTCAAG-1	0	0	0	0	0	AC	periphery
GSM7596852_GATGACTAGACGATAT-1	0	1.0912	0	0	0	AC	macular
Chen_b_19D015_lobe_NeuNT_TCTGCCACACAAGTTC-1	0	0	0	0	1.55069	AC	periphery
BCM_22_0458_RNA_macular_NeuN_2_AGGGCCTTCATTGGTG-1	0	0	0	0	0	AC	macular
BCM_22_0458_RNA_fovea_CGTCAAAAGCTGTTCA-1	0	0	0	0	0	AC	fovea
Chen_rgc_10x3v31_19_D008_Mac_NeuN_T_ACCCTCACAGGAATCG-1	0	0	0	0	0	AC	macular
Chen_b_19D015_lobe_NeuNT_AAACGCTAGCCTTCTC-1	0	0	0	0	0	AC	periphery
GSM7596861_ATTCACTGTGTGCCTG-1	0	0	0	0	1.31982	AC	macular
BCM_22_0389_RNA_lobe_NeuN_CATGGTACAAGTGACG-1	0	1.37633	0	0	0	AC	periphery
Chen_rgc_10x3v31_19_D008_Mac_NeuN_T_GTATTTCTCCTAAACG-1	0	0	0	0	0	AC	macular
Chen_rgc_10x3v31_19_D008_Mac_NeuN_T_GTTGCTCGTTGCCTAA-1	0	0	0	0	0	AC	macular
MMD_22_38453_RNA_lobe_GCAGCTGGTTAGAGTA-1	0	0	0	0	0	AC	periphery
Chen_rgc_10x3v31_19_D008_Mac_NeuN_T_GGTGAAGGTTATGTCG-1	0	0	0	0	0	AC	macular
Chen_b_19D013_lobe_NeuNT_TGAGACTCACAGCTGC-1	0	1.38832	0	0	0	AC	periphery
Chen_rgc_10x3v31_19_D011_Macular_NeuN_T_TCTATACTCGGTGTAT-1	0	0	0	0	0	AC	macular
Chen_a_10x_Lobe_D27_13_NeuN_CCACGTTTCAAATGAG-1	0	0	0	0	0	AC	periphery
Chen_a_10x3_Lobe_19_D019_NeuN_ATCGTCCGTACCGCGT-1	0	0	0	0	0	AC	periphery
MMD_22_20137_RNA_macular_NeuN_1_ATCAGGTAGGATGCGT-1	0	0	0	0	1.02473	AC	macular
Chen_b_19D015_fovea_GGTTCTCAGTCTGCGC-1	0	0	0	0	0	AC	fovea
Chen_b_19D014_lobe_NeuNT_TTTACGTAGCGGTAAC-1	0	0	0	0	1.22186	AC	periphery
BCM_22_0183_RNA_macular_NeuN_1_GGAGCAACAACTGTGT-1	0	0	0	0	0	AC	macular
MMD_22_18633_RNA_macular_NeuN_s2_3_TACAGGTAGGTCGTCC-1	0	0	0	0	0	AC	macular
Chen_b_19D013_lobe_NeuNT_GTCTACCTCAAGGTGG-1	0	0.883331	0	0	0.536184	AC	periphery
Chen_a_10x3_Lobe_19_D019_NeuN_ATCCGTCGTCGTATGT-1	0	0	0	0	0	AC	periphery
MMD_22_20137_RNA_macular_NeuN_2_CTCATTACATCACGGC-1	0	0	0	0	0	AC	macular
MMD_22_20372_RNA_macular_NeuN_1_TTTGTTGTCCTACCGT-1	0	0	0	0	0	AC	macular
BCM_22_0183_RNA_lobe_s1_AGAACCTAGAGGATCC-1	0	0	0	0	0	AC	periphery
Chen_b_19D013_lobe_NeuNT_TGCAGGCTCGGACTTA-1	0	0	0	0	0.880386	AC	periphery
BCM_23_0334_RNA_fovea_CACTTCGTCATAAGGA-1	0	0	0	0	0	AC	fovea
MMD_22_16860_RNA_macular_NeuN_GATCATGAGCAGGGAG-1	0	0	0	0	0	AC	macular
Chen_rgc_10x3V31_19_D007_Macular_NeuN_T_GGTAGAGGTGCAGGAT-1	0	0	0	0	0	AC	macular
Chen_a_10x3_Lobe_19_D005_NeuN_AGAGCCCGTACTCCGG-1	0	0	0	0	0.971448	AC	periphery
Chen_rgc_10x3V31_19_D017_Macular_NeuN_T_GTGAGCCGTGGGCTCT-1	0	0	0	0	1.44434	AC	macular
Chen_a_10x3_Lobe_19_D003_NeuN_CGGAGAATCCTCTCTT-1	0	0	0	0	0	AC	periphery
Chen_a_10x3_Lobe_19_D007_NeuN_TTGCTGCAGCTAGATA-1	0	1.51068	0	0	0	AC	periphery
MMD_22_33472_RNA_lobe_GAGAGGTGTGTGTCCG-1	0	0	0	0	0	AC	periphery
Chen_a_10x3_Lobe_19_D009_NeuN_TACGGGCAGAAGCGCT-1	0	0	0	0	0	AC	periphery
Chen_c_10x3_19_D019_CAATTTCGTACCAGAG-1	0	0	0	0	0	AC	macular
MMD_22_16860_RNA_macular_NeuN_ATCGGATTCGTTACCC-1	0	0	0	0	0	AC	macular
Chen_a_10x3_Lobe_19_D007_NeuN_ATCCACCGTTTCGGCG-1	0	0	0	0	0	AC	periphery
BCM_22_0849_RNA_fovea_GGTTAACGTCCCGTGA-1	0	1.43851	0	0	0	AC	fovea
BCM_22_0896_RNA_fovea_CAGATCACAGAAGTGC-1	0	0	0	0	0	AC	fovea
Chen_a_10x_Lobe_D30_13_Nu_CAGATCATCACGTCCT-1	0	0	1.13039	1.13039	0	AC	periphery
Chen_a_10x3_Lobe_19_D006_NeuN_CCTGTTGTCCCTCTAG-1	0	0	0	0	0	AC	periphery
Chen_a_10x3_Lobe_19_D008_NeuN_ACGCACGAGTACGTCT-1	0	0	0	0	0	AC	periphery
Chen_a_10x_Lobe_D018_26_13_NeuN_TCTCTGGAGTAGGAAG-1	0	0	0	0	0	AC	periphery
Chen_a_10x3_Lobe_19_D011_NeuN_s2_GCCCGAAGTGGGTCAA-1	0	0	0	0	0	AC	periphery
Chen_a_10x_Lobe_D21_13_NeuN_CTGTGGGAGGTGCCAA-1	0	0	0	0	0	AC	periphery
Chen_a_10x_Lobe_D21_13_NeuN_GAACTGTTCATTTCCA-1	0	0	0	0	0	AC	periphery
Chen_a_10x3_Lobe_19_D006_NeuN_GAAGGACGTTGTCCCT-1	0	0	0	0	0	AC	periphery
Chen_a_10x3_Lobe_D005_13_NeuN_TTAGGCATCTTGCGCT-1	0	0	0	0	0	AC	periphery
Chen_rgc_10x3v31_19_D008_Mac_NeuN_T_CTTCGGTAGGTTCAGG-1	0	0	0	0	0	AC	macular
Chen_a_10x3_Lobe_19_D006_NeuN_CATTGCCTCCGATGTA-1	0	0	0	0	0	AC	periphery
Chen_a_10x_Lobe_D28_13_NeuN_ATCGGCGTCATACGAC-1	0	0	0	0	0	AC	periphery
Chen_b_19D014_lobe_NeuNT_GAGTTGTCAGCCTATA-1	0	0	0	0	1.28492	AC	periphery
MMD_22_25357_RNA_macular_NeuN_GTGGAAGCACTTGGCG-1	0	0	0	0	0	AC	macular
MMD_22_16477_RNA_macular_NeuN_GGGAAGTGTACGCTTA-1	0	0	0	1.65649	0	AC	macular
GSM7596863_TGAGACTCAGCGACCT-1	0	0	0	0	0	AC	periphery
BCM_22_0434_RNA_macular_CACATGAAGTCTGCGC-1	0	0	0	0	0	AC	macular
GSM7596843_CTAGACAGTTACGGAG-1	0	0	1.2687	0	1.2687	AC	macular
Chen_a_10x3_Lobe_19_D011_NeuN_s2_CGTTAGACATACAGGG-1	0	0	0	0	0	AC	periphery
A23_5566_RNA_fovea_TATTGGGGTACCGCGT-1	0	0	0	0	0	AC	fovea
Chen_a_10x3_Lobe_D005_13_NeuN_TGTTACTAGTAAGCAT-1	0	0	0	0	0	AC	periphery
BCM_22_0183_RNA_macular_NeuN_2_AGGGTCCGTCTGCAAT-1	0	0	0	0	0	AC	macular
MMD_22_17464_RNA_lobe_GGCTGTGTCGAGCACC-1	0	0	1.12013	1.12013	0	AC	periphery
BCM_22_0784_RNA_macular_2_CAATTTCAGTTGCCTA-1	0	0	0	0	0.425836	AC	macular
Chen_rgc_10x3V31_19_D016_Macular_NeuN_T_GATTCTTCAGTGCCTG-1	0	0	0	0	0	AC	macular
Chen_rgc_10x3v31_19_D009_Mac_NeuN_T_CACACAAGTAGTCTTG-1	0	0	0	0	0.943947	AC	macular
Chen_rgc_10x3v31_19_D008_Mac_NeuN_T_TCCTCCCTCCCAGGCA-1	0	0	0	0	0	AC	macular
BCM_24_0080_RNA_fovea_GATGATCCAGGAATCG-1	0	0	0	0	0	AC	fovea
Chen_rgc_10x3v31_19_D011_Macular_NeuN_T_TGCAGGCAGAGCTTTC-1	0	0	0	0	1.94113	AC	macular
Chen_a_10x3_Lobe_19_D006_NeuN_GGAATCTGTCATCGGC-1	0	0.917432	0	0	0.917432	AC	periphery
Chen_a_10x3_Lobe_19_D019_NeuN_TAATTCCAGTGCTAGG-1	0	0	0	0	0	AC	periphery
Chen_b_19D013_lobe_NeuNT_TCACACCTCAAACCCA-1	0	0	0	0	0	AC	periphery
Chen_a_10x3_Lobe_19_D009_NeuN_ATAGACCGTCTTCAAG-1	0	0	0	0	1.83592	AC	periphery
Chen_a_10x3_Lobe_D013_13_NeuN_GACCGTGTCGCTCTCA-1	0	0	0	0	0	AC	periphery
GSM7596863_CTCCTTTTCGCAAGAG-1	0	0	0	0	0	AC	periphery
Chen_a_10x_Lobe_D026_13_NeuN_CCTTCAGTCCGCCTAT-1	0	0	0	0	0	AC	periphery
GSM7596849_GGGTGAAGTGACATCT-1	0	0	0	0	0	AC	macular
Chen_a_10x3_Lobe_19_D006_NeuN_TTCTTGACAGCGTGAA-1	0	0	0	0	0	AC	periphery
BCM_23_0313_RNA_fovea_CAAGAGGTCCCGAACG-1	0	0	0	0	0	AC	fovea
Chen_rgc_10x3v31_19_D008_Mac_NeuN_T_TGGAGGATCTTTCTAG-1	0	0	0	0	0	AC	macular
Chen_a_10x3_Lobe_19_D019_NeuN_CACCGTTTCCTCATAT-1	0	0	0	0	0	AC	periphery
A23_5566_RNA_fovea_TTGGATGAGAGTTGTA-1	0	0	0	0	0	AC	fovea
Chen_a_10x3_Lobe_19_D008_NeuN_CCCTGATCAGTTGAAA-1	0	0	0	0	0	AC	periphery
MMD_22_13066_RNA_macular_TCTGCCAAGCAATTCC-1	0	0	0	0	0	AC	macular
Chen_b_19D015_lobe_NeuNM_TGAATCGTCAGTCAGT-1	0	0	0	0	0	AC	periphery
Chen_b_19D015_lobe_NeuNT_AGACAAACAGTCTCTC-1	0	0	0	0	1.8248	AC	periphery
Chen_b_19D015_lobe_NeuNT_GACGTTATCGGAAGGT-1	0	0	1.29445	0	1.29445	AC	periphery
Chen_rgc_10x3V31_19_D017_Macular_NeuN_T_TGCAGTAAGTCTTCGA-1	0	0	0	0	0	AC	macular
Chen_rgc_10x3v31_19_D008_Mac_NeuN_T_ACCTGTCAGTCTTCGA-1	0	0	0	0	0	AC	macular
GSM7596865_GGTCTGGAGAGTATAC-1	0	0	0	0	0	AC	periphery
MMD_22_16477_RNA_macular_GATTCTTTCAGACCGC-1	0	0	0	0	0	AC	macular
Chen_rgc_10x3v31_19_D009_Mac_NeuN_T_GCAGCCAAGACGCCCT-1	0	0	0	0	0	AC	macular
BCM_23_0231_RNA_fovea_TACATTCCAAGTAGTA-1	0	0	0	0	0	AC	fovea
Chen_rgc_10x3v31_19_D009_Mac_NeuN_T_ACGTCCTCAGAGAATT-1	0	0	0	0	0	AC	macular
MMD_22_17939_RNA_macular_NeuN_TTCACCGGTCCAGCCA-1	0	0	0	0	0	AC	macular
Chen_rgc_10x3V31_19_D017_Macular_NeuN_T_GTGACGCGTTGCATGT-1	0	0	0	0	0	AC	macular
Chen_a_10x_Lobe_D28_13_NeuN_CCACTTGAGTGGAAAG-1	0	0	0	0	0	AC	periphery
Chen_c_10x3_D009_13_GTCACTCGTACGGGAT-1	0	0	0.80289	0	0	AC	macular
BCM_22_0458_RNA_macular_NeuN_1_ACTCTCGGTCTTCATT-1	0	0	0	0	0.725827	AC	macular
Chen_a_10x_Lobe_D30_13_NeuN_CAGCAATAGCTTCGTA-1	0	0	0	0	0	AC	periphery
Chen_b_19D015_lobe_NeuNM_TCCTAATTCTATCGTT-1	0	0	0	0	0	AC	periphery
Chen_a_10x3_Lobe_D013_13_NeuN_ACCCTTGAGTGGTCAG-1	0	0	0	0	0	AC	periphery
Chen_b_19D015_lobe_NeuNT_ACGGAAGTCGAAACAA-1	0	0	0	0	0	AC	periphery
Chen_a_10x3_Lobe_19_D011_NeuN_s2_GCTACAAGTCCTATAG-1	0	0	0	0	0	AC	periphery
Chen_a_10x3_Lobe_D013_13_NeuN_TATCAGGTCCAAGCTA-1	0	0.875375	0	0	0	AC	periphery
GSM7596863_GAGATGGGTGGATTTC-1	0	0.937945	0.937945	0	0	AC	periphery
Chen_a_10x3_Lobe_19_D019_NeuN_GGTCACGAGAATCGTA-1	0	0	0	0	0	AC	periphery
MMD_22_17017_RNA_lobe_TTCTAACGTCATGGCC-1	0	0	0	0	0	AC	periphery
GSM7596853_GTAGGAGCATAACGGG-1	0	0	0	0	1.42637	AC	macular
Chen_a_10x3_Lobe_19_D011_NeuN_s1_CTACATTTCGGTCACG-1	0	0	0	0	1.22516	AC	periphery
Chen_a_10x_Lobe_D19_13_NeuN_AGACCCGCACCGTCGA-1	0	0	0	0	0	AC	periphery
Chen_rgc_10x3V31_19_D017_Macular_NeuN_T_GTCCACTGTTAGTTCG-1	0	0	0	0	0	AC	macular
Chen_a_10x_Lobe_D30_13_Nu_TTACAGGGTAGGACCA-1	0	0	0	0	0	AC	periphery
BCM_23_0574_RNA_fovea_TGACTCCTCGCTCTAC-1	0	0	0	0	0	AC	fovea
BCM_22_0200_RNA_lobe_GCCATGGAGGCGTTGA-1	0	0	0	0	0	AC	periphery
Chen_a_10x3_Lobe_19_D009_NeuN_CATGGATAGGGATCAC-1	0	0.875212	0	0	0	AC	periphery
Chen_b_19D015_lobe_NeuNT_GGGCTACTCGCATAGT-1	0	0	0	0	0	AC	periphery
BCM_22_0389_RNA_lobe_NeuN_TTATTGCAGTTAACGA-1	0	0	0	0	0	AC	periphery
Chen_a_10x3_Lobe_19_D010_NeuN_GTGCTGGAGTCGGCAA-1	0	0	0	0	1.47512	AC	periphery
MMD_23_21623_RNA_macular_ACGCACGTCCGATAGT-1	0	0	0	0	0	AC	macular
Chen_rgc_10x3V31_19_D007_Macular_NeuN_T_GTACAACCATCCGATA-1	0	0	0	0	0	AC	macular
Chen_a_10x3_Lobe_19_D006_NeuN_ATTTCTGTCTTACGGA-1	0	0	0	0	0	AC	periphery
MMD_22_20137_RNA_macular_NeuN_2_GAGTGAGAGAGGGTAA-1	0	0	0	0	0	AC	macular
Chen_rgc_10x3v31_19_D005_Macular_NeuN_T_TTAGGGTGTTGCCAAT-1	0	0	0	0	0	AC	macular
Chen_rgc_10x3V31_19_D007_Macular_NeuN_T_GGTTAACCACCCATAA-1	0	0	0	0	2.63288	AC	macular
Chen_a_10x3_Lobe_D013_13_NeuN_TGTTACTAGGCCTAGA-1	0	0	0	0	0	AC	periphery
Chen_b_19D015_fovea_GAACTGTAGACGCATG-1	0	0	0	0	0	AC	fovea
Chen_rgc_10x3V31_19_D007_Macular_NeuN_T_AACGGGACATGACGAG-1	0	0	0	0	1.33674	AC	macular
Chen_a_10x3_Lobe_19_D006_NeuN_TCTAACTCAATGAGCG-1	0	0	1.19953	0	0	AC	periphery
Chen_c_10x3_D030_13_Macular_GCACGGTGTGAGTCAG-1	0	0	0	0	1.24391	AC	macular
Chen_rgc_10x3V31_19_D007_Macular_NeuN_T_GAGTGTTTCATCACAG-1	0	0	0	0	0	AC	macular
BCM_22_0784_RNA_macular_2_TGTTGAGCACGTGTGC-1	0	1.01308	0	0	0	AC	macular
Chen_b_19D014_lobe_NeuNT_GCTACAACATCCGGTG-1	0	0	0	0	1.34215	AC	periphery
BCM_22_0784_RNA_macular_1_GATAGCTCACGTACTA-1	0	0	0	0	0	AC	macular
Chen_a_10x3_Lobe_D013_13_NeuN_GGCTTGGGTTAGTCGT-1	0	0	0	0	0	AC	periphery
Chen_rgc_10x3v31_19_D008_Mac_NeuN_T_AACCACATCGTCGGGT-1	0	0	0	0	0	AC	macular
Chen_a_10x3_Lobe_19_D011_NeuN_s1_GAATCGTTCAACTGAC-1	0	0	0	0	0	AC	periphery
Chen_a_10x3_Lobe_19_D003_NeuN_CGTCCATCACGACAAG-1	0	0	0	0	0	AC	periphery
Chen_a_10x_Lobe_D017_18_13_NeuN_GGGTCACCAGGACTAG-1	0	0	0	0	0.47126	AC	periphery
MMD_22_20372_RNA_macular_NeuN_1_TAGAGTCGTCAACCTA-1	0	0	0	0	0	AC	macular
Chen_a_10x3_Lobe_19_D006_NeuN_TGAGTCATCCGTGGCA-1	0	0	0	0	0	AC	periphery
Chen_a_10x_Lobe_D28_13_NeuN_TTACGCCAGACTTCGT-1	0	0	0	0	0	AC	periphery
MMD_22_25357_RNA_macular_NeuN_GGGTCTGTCTATTGTC-1	0	0	0	0	0	AC	macular
MMD_22_20137_RNA_macular_NeuN_1_ATTCATCGTCGAACGA-1	0	0	0	0	0	AC	macular
MMD_22_16477_RNA_lobe_TATGTTCAGCTGAGTG-1	0	0	0	0	0	AC	periphery
Chen_a_10x3_Lobe_19_D010_NeuN_TCCAGAACATGACAGG-1	0	0	0	0	0	AC	periphery
Chen_c_10x3_19_D007_CCTATCGAGGCGTTGA-1	0	0	0	0	0	AC	macular
Chen_b_19D015_fovea_GTGCTTCTCTCTCTAA-1	0	1.06773	0	0	0	AC	fovea
Chen_b_19D013_lobe_NeuNT_ATCACAGCATCCGCGA-1	0	0	0	0	0	AC	periphery
MMD_22_16860_RNA_macular_NeuN_AGTAGCTGTAATGATG-1	0	0.964864	0	0	0	AC	macular
MMD_22_16860_RNA_macular_GATGTTGAGGATGGCT-1	0	0	0	0	0	AC	macular
Chen_rgc_10x3V31_19_D007_Macular_NeuN_T_TTGAGTGGTGGATTTC-1	0	0	0	0	0	AC	macular
Chen_a_10x3_Lobe_19_D011_NeuN_s1_CCACACTTCCCGTGAG-1	0	0	0	0	0	AC	periphery
Chen_b_19D015_lobe_NeuNM_TTACTGTTCATCGCTC-1	0	0	0	0	0	AC	periphery
BCM_23_0574_RNA_fovea_s2_TCCTGCAAGGATGAGA-1	0	0	0	0	0	AC	fovea
Chen_a_10x3_Lobe_D013_13_NeuN_GAGTCATCACTATCGA-1	0	0	0.692298	0	1.09748	AC	periphery
Chen_a_10x3_Lobe_19_D011_NeuN_s1_CAGTTCCGTCAATGGG-1	0	0	0	0	1.1955	AC	periphery
Chen_b_19D013_fovea_GAAGAATAGCCTCAGC-1	0	0	0	0	0	AC	fovea
BCM_23_0131_RNA_lobe_TCTCACGCAGCTTTCC-1	0	0	0	0	0	AC	periphery
BCM_23_1556_RNA_fovea_s1_TGGAACTGTAGCTGCC-1	0	0	0	0	0	AC	fovea
Chen_a_10x3_Lobe_19_D008_NeuN_ATCCTATTCTTCGGTC-1	0	0	0	0	0	AC	periphery
BCM_22_0784_RNA_macular_2_GCGGAAAAGATTAGAC-1	0	0	0	0	0	AC	macular
Chen_a_10x3_Lobe_19_D011_NeuN_s2_GTGAGTTAGGGTAGCT-1	0	0	0	0	0	AC	periphery
GSM7596865_ATGGATCGTTGTTGCA-1	0	0	0	0	1.62498	AC	periphery
BCM_22_0389_RNA_lobe_NeuN_ACGGGTCCACATATCG-1	0	0	2.20509	0	0	AC	periphery
MMD_22_33472_RNA_macular_AACCAACAGAGTGGCT-1	0	0	0	0	0	AC	macular
Chen_a_10x3_Lobe_19_D005_NeuN_TTGGGTACAGCTTCGG-1	0	0	0	0	0	AC	periphery
Chen_a_10x3_Lobe_19_D011_NeuN_s2_GCCAACGCAGTATGAA-1	0	0	0	0	0	AC	periphery
Chen_a_10x3_Lobe_19_D011_NeuN_s2_CAAGACTGTTTCCAAG-1	0	0	0	0	1.62334	AC	periphery
Chen_a_10x_Lobe_D017_18_13_NeuN_GGGACTCTCTATTGTC-1	0	0	0	0	0	AC	periphery
Chen_a_10x_Lobe_D28_13_NeuN_GTGGCGTAGCCAAGTG-1	0	0	0	0	0	AC	periphery
Chen_rgc_10x3v31_19_D009_Mac_NeuN_T_CCTCAGTCATCCTCAC-1	0	0	0	0	0	AC	macular
Chen_rgc_10x3v31_19_D008_Mac_NeuN_T_TCATCCGCATTGCCTC-1	0	0	0	0	0	AC	macular
Chen_a_10x3_Lobe_19_D010_NeuN_CATCAAGGTTGCATGT-1	0	0	0	0	0	AC	periphery
GSM7596864_CTCGAGGCAACAAAGT-1	0	0	0	0	1.12531	AC	periphery
MMD_22_17939_RNA_lobe_CAAGGGATCAGTAGGG-1	0	0	2.10185	0	0	AC	periphery
Chen_a_10x3_Lobe_D005_13_NeuN_ACTTTCAGTAGGCTGA-1	0	0.647451	0	0	0	AC	periphery
Chen_a_10x3_Lobe_D005_13_NeuN_TCAAGTGAGGGTAGCT-1	0	0	0	0	1.23441	AC	periphery
Chen_a_10x3_Lobe_19_D019_NeuN_GTCGTTCTCTTCACAT-1	0	0	0	0	0	AC	periphery
MMD_22_20372_RNA_macular_NeuN_2_CCGCAAGGTCGCTTGG-1	0	0	0	0	0	AC	macular
Chen_a_10x3_Lobe_19_D011_NeuN_s2_GTATTGGTCAGAACCT-1	0	0	0	0	1.45151	AC	periphery
GSM7596850_TGAGCATCAACCCTAA-1	0	0	0	0	0	AC	macular
MMD_22_18633_RNA_macular_NeuN_s2_1_TGGTAGTAGTATAACG-1	0	0	0	0	0	AC	macular
Chen_rgc_10x3V31_19_D007_Macular_NeuN_T_CTAACTTGTCCGTTTC-1	0	0	0	0	0	AC	macular
Chen_a_10x3_Lobe_19_D006_NeuN_CGCATAAAGAGGTTTA-1	0	0	0	0	0	AC	periphery
BCM_22_0458_RNA_macular_2_GCATCTCCATAACGGG-1	0	0	0	0	0	AC	macular
MMD_22_20372_RNA_macular_NeuN_1_TGGTGATCAACCGTAT-1	0	0	0	0	0	AC	macular
Chen_a_10x3_Lobe_19_D010_NeuN_AAGAACAGTGCTCGTG-1	0	0	0	0	0	AC	periphery
Chen_a_10x3_Lobe_19_D011_NeuN_s1_GAAGAATCATCCGTTC-1	0	0	0	0	0	AC	periphery
BCM_23_1401_RNA_fovea_2_ATACCGACACTGATTG-1	0	0	0	0	0	AC	fovea
GSM7596861_TGTGATGCACACAGCC-1	0	0	0	0	0.827169	AC	macular
GSM7596863_GCGAGAATCCAAGGGA-1	0	0	0	0	0	AC	periphery
GSM7596843_CCACTTGAGGCTCAAG-1	0	0	0	0	0	AC	macular
GSM7596843_GTGCAGCGTCTATGAC-1	0	0.678429	0	0	0.678429	AC	macular
Chen_a_10x_Lobe_D026_13_NeuN_ATAGAGACAGGAGACT-1	0	0	0	0	0.49837	AC	periphery
Chen_a_10x3_Lobe_19_D011_NeuN_s2_AGGGTTTGTTCTATCT-1	0	0	0	0	0	AC	periphery
BCM_22_0434_RNA_macular_NeuN_2_CAATTTCTCGAGATGG-1	0	0	0	0	0	AC	macular
Chen_a_10x3_Lobe_19_D008_NeuN_GATGCTACACTCTGCT-1	0	0	0	0	0	AC	periphery
BCM_23_0131_RNA_fovea_AAGCCATGTGTATCCA-1	0	1.11999	0	0	0	AC	fovea
Chen_a_10x3_Lobe_19_D005_NeuN_AATCGTGGTCTACATG-1	0	0	0	0	0	AC	periphery
Chen_a_10x3_Lobe_19_D006_NeuN_ATGAGTCGTCTGTAGT-1	0	0	0	0	0	AC	periphery
MMD_22_17939_RNA_macular_CCCAACTAGCATAGGC-1	0	0	0	0	0	AC	macular
Chen_a_10x3_Lobe_19_D011_NeuN_s2_GCATGATCACGACAGA-1	0	0	0	0	1.7832	AC	periphery
MMD_22_16477_RNA_macular_NeuN_TATCTGTGTTGTGCCG-1	0	0	0	0	1.25366	AC	macular
Chen_rgc_10x3v31_19_D009_Mac_NeuN_T_TGAGCGCTCGCAGATT-1	0	0	0	0	0	AC	macular
Chen_rgc_10x3V31_19_D007_Macular_NeuN_T_CTCACTGTCGGCTTGG-1	0	0	0	0	0	AC	macular
MMD_22_20372_RNA_macular_NeuN_2_TCTGGCTCACGACAAG-1	0	0	0	0	0	AC	macular
Chen_rgc_10x3v31_19_D005_Macular_NeuN_T_GTGATGTCACGACAAG-1	0	0	0	0	0	AC	macular
Chen_b_19D013_lobe_NeuNT_AGACAAACAGAGCGTA-1	0	0	0	0	1.34834	AC	periphery
Chen_a_10x3_Lobe_19_D010_NeuN_ATTTACCTCGCGCTGA-1	0	0	0	0	0	AC	periphery
Chen_a_10x3_Lobe_19_D011_NeuN_s1_CAGGCCATCTCTCTTC-1	0	0	0	0	0	AC	periphery
MMD_22_17939_RNA_macular_NeuN_TGGCGTGAGACCCTTA-1	0	0	0	0	0	AC	macular
Chen_b_19D016_macular_CGAGTTACAGTTGTCA-1	0	0.615565	0	0	1.48224	AC	macular
BCM_22_0183_RNA_macular_NeuN_2_TCATTGTTCAGTGTCA-1	0	1.05159	0	0	0.658089	AC	macular
Chen_a_10x3_Lobe_19_D019_Nu_CGTTGGGTCCAATCTT-1	0	0	0	0	0	AC	periphery
Chen_rgc_10x3v31_19_D011_Macular_NeuN_T_AGGGCCTTCAAGAATG-1	0	0	0	0	0	AC	macular
Chen_a_10x3_Lobe_19_D011_NeuN_s1_AGGTGTTGTAGCTCGC-1	0	0	0	0	0	AC	periphery
Chen_b_19D014_fovea_CCGTGAGAGCTGCCAC-1	0	0	0	0	0	AC	fovea
MMD_22_16860_RNA_macular_GTTAGTGAGTATTAGG-1	0	0.867211	0	0	0	AC	macular
Chen_c_10x3_D028_13_TCAGCCTAGAGCGACT-1	0	0	0	0	0	AC	macular
Chen_a_10x3_Lobe_19_D003_NeuN_TCTCCGAAGGCAGCTA-1	0	0	0	0	0	AC	periphery
Chen_rgc_10x3v31_19_D008_Mac_NeuN_T_TGCACGGTCGGAATGG-1	0	0	0	0	0	AC	macular
Chen_a_10x3_Lobe_19_D006_NeuN_AGGTTGTTCCGCATAA-1	0	1.37357	0	0	0	AC	periphery
GSM7596865_CGTGCTTGTGGTTCTA-1	0	0	0	0	0	AC	periphery
MMD_22_33472_RNA_macular_NeuN_1_AATGGAATCCCGAGAC-1	0	0	0	0	0	AC	macular
BCM_22_0200_RNA_macular_s1_1_CATGCAACATTCACAG-1	0	0	0	0	0	AC	macular
Chen_c_10x3_19_D019_GGAGGTACACATACGT-1	0	0	0	0	0	AC	macular
MMD_22_02443_RNA_lobe_GCGTTTCCATCTGCGG-1	0	0	0	0	0	AC	periphery
A23_5566_RNA_fovea_CCTAACCCAATGTCTG-1	0	0	0	0	0	AC	fovea
BCM_23_0574_RNA_fovea_CCTCACAAGCTATCCA-1	0	0	0	0	0	AC	fovea
Chen_a_10x3_Lobe_D013_13_NeuN_CCACGAGCAAATGAAC-1	0	0	0	0	0	AC	periphery
Chen_a_10x3_Lobe_19_D006_NeuN_CGGCAGTTCATTCACT-1	0	0	0	0	0	AC	periphery
MMD_22_18633_RNA_macular_NeuN_s1_TCGAAGTTCAATCTCT-1	0	0.730202	0	0	0	AC	macular
MMD_23_01524_RNA_macular_GCCCGAAAGCGACCCT-1	0	0	0	0	0	AC	macular
Chen_a_10x3_Lobe_19_D011_NeuN_s1_TTTCCTCAGACCAAGC-1	0	0	0	0	0.890551	AC	periphery
Chen_a_10x3_Lobe_19_D003_NeuN_ATCGGCGGTGCGCTCA-1	0	0	0	0	0	AC	periphery
BCM_22_0769_RNA_fovea_TGTACAGAGGTCGAGT-1	0	0	0.941269	0	0	AC	fovea
A23_5566_RNA_fovea_TGATTCTTCGTGGGAA-1	0	0	0	0	0	AC	fovea
GSM7596864_GGTGAAGTCGATTCCC-1	0	0	0	0	0	AC	periphery
Chen_a_10x3_Lobe_19_D005_NeuN_TGGTGATCATGACTAC-1	0	0	0	0	0	AC	periphery
Chen_a_10x3_Lobe_19_D006_NeuN_GGTCTGGGTCACCCTT-1	0	0	0	0	0	AC	periphery
Chen_a_10x3_Lobe_19_D019_NeuN_AGATGAAAGCACTCAT-1	0	0	0	0	0	AC	periphery
GSM7596846_CATCGGGCATTGTCGA-1	0	0	0	0	0	AC	macular
MMD_22_32888_RNA_macular_NeuN_2_AATTCCTGTCCAAGAG-1	0	0	0	0	0	AC	macular
Chen_b_19D015_macular_CACAGGCTCCCTATTA-1	0	0	0	0	0	AC	macular
Chen_rgc_10x3V31_19_D007_Macular_NeuN_T_ACTATTCAGAACGCGT-1	0	0	0	0	0	AC	macular
GSM7596865_TATCGCCCACTCAGAT-1	0	0	0	0	0	AC	periphery
Chen_a_10x3_Lobe_19_D007_NeuN_TCATTTGCAATCTGCA-1	0	0.832932	0	0	0	AC	periphery
BCM_22_0458_RNA_macular_1_TCATCCGTCCAGTGCG-1	0	0	0	0	0	AC	macular
Chen_a_10x3_Lobe_19_D003_NeuN_TATCAGGTCGGCACTG-1	0	1.05842	0	0	0	AC	periphery
Chen_a_10x3_Lobe_19_D006_NeuN_CACAACAAGACCTCAT-1	0	0	0	0	0	AC	periphery
MMD_22_17017_RNA_macular_NeuN_TCTGGCTCATGGATCT-1	0	0	0	0	0	AC	macular
Chen_rgc_10x3v31_19_D008_Mac_NeuN_T_TCACGGGTCAACTACG-1	0	0	0	0	0	AC	macular
Chen_a_10x3_Lobe_19_D011_NeuN_s2_TGACTCCCAGGCCTGT-1	0	0	0	0	2.00648	AC	periphery
GSM7596865_CACAGATAGTCCTGCG-1	0	0	0	0	0	AC	periphery
Chen_a_10x3_Lobe_19_D006_NeuN_CCCGGAAGTAGTGGCA-1	0	1.22934	0	0	0	AC	periphery
Chen_a_10x3_Lobe_19_D010_Nu_TCATGGAGTCCCGTGA-1	0	0	0	0	0	AC	periphery
Chen_c_10x3_19_D003_CCTACGTGTGGTTTGT-1	0	0.916981	0	0	0	AC	macular
GSM7596850_TGAGGGAGTTCAAGGG-1	0	0	0	0	0	AC	macular
Chen_a_10x3_Lobe_19_D006_NeuN_GGGAGTATCTCTGAGA-1	0	0	0	0	0	AC	periphery
Chen_c_10x3_19_D007_TTGGGTAAGGAATCGC-1	0	0	0	0	0	AC	macular
Chen_a_10x_Lobe_D018_26_13_NeuN_CTCAAGAAGCCTCTTC-1	0	0	0	0	0	AC	periphery
GSM7596862_TACGTCCCACAACGTT-1	0	0	0	0	0	AC	periphery
GSM7596862_TTGCCTGAGGTAGATT-1	0	0	0	0	0	AC	periphery
Chen_a_10x3_Lobe_19_D008_NeuN_AGGAAATAGACTACCT-1	0	0	0	0	0	AC	periphery
BCM_23_1340_RNA_fovea_1_AGCTCAACAATCCAGT-1	0	0	0	0	0	AC	fovea
Chen_a_10x3_Lobe_D005_13_NeuN_AATGACCAGCTGAGTG-1	0	0	0	0	0	AC	periphery
GSM7596865_CTGGTCTTCAGGACGA-1	0	0	0	0	0	AC	periphery
Chen_c_10x3_19_D010_TCATTACTCATCGCAA-1	0	0	0.545261	0	1.15536	AC	macular
MMD_22_20137_RNA_macular_NeuN_1_TCATGTTGTTGCATCA-1	0	0.615995	0	0	0	AC	macular
Chen_b_19D015_lobe_NeuNM_TGCTTCGGTACCGGCT-1	0	0	0	0	0	AC	periphery
Chen_b_19D015_lobe_NeuNT_AAGCCATAGTAAACAC-1	0	0	0	0	0	AC	periphery
Chen_a_10x3_Lobe_19_D011_NeuN_s2_TGACAGTGTTAGGCTT-1	0	0	0	0	0	AC	periphery
Chen_a_10x3_Lobe_19_D019_NeuN_CCACTTGAGCAACTCT-1	0	0	1.26231	0	0	AC	periphery
Chen_a_10x3_Lobe_19_D010_NeuN_CATGGATAGGAGTATT-1	0	0	0	0	0	AC	periphery
BCM_22_0389_RNA_lobe_NeuN_GACGTTATCATCGCCT-1	0	0	0	0	0	AC	periphery
Chen_a_10x3_Lobe_19_D011_NeuN_s1_ACACAGTGTGAAGCTG-1	0	1.2676	0	0	1.2676	AC	periphery
Chen_rgc_10x3V31_19_D007_Macular_NeuN_T_CTGTGGGCATTCGGGC-1	0	0	0.484644	0	0	AC	macular
Chen_a_10x3_Lobe_D005_13_NeuN_GCAGCTGAGCGTCAAG-1	0	1.05732	0	0	0	AC	periphery
Chen_c_10x3_19_D010_TCGGTCTAGCTAAACA-1	0	0	0.350378	0.609335	0.814839	AC	macular
BCM_23_1340_RNA_fovea_1_TCGTAGACAATGCTCA-1	0	0	0	0	0	AC	fovea
Chen_a_10x3_Lobe_D013_13_NeuN_TTTGGTTAGTTGTAGA-1	0	0	0	0	0	AC	periphery
Chen_a_10x3_Lobe_D005_13_NeuN_AGAAATGCACCGTCTT-1	0	0	0	0	0	AC	periphery
Chen_b_19D015_lobe_NeuNM_GCGTGCAGTGATTCTG-1	0	0	0	0	0	AC	periphery
Chen_b_19D015_lobe_NeuNT_ACGTCCTAGTGATAAC-1	0	0	0	0	0	AC	periphery
BCM_23_0131_RNA_fovea_AACCAACAGGCCTTCG-1	0	0	0	0	0	AC	fovea
BCM_23_1556_RNA_fovea_s1_CTCCATGAGGTTCTAC-1	0	0	0	0	0	AC	fovea
MMD_22_17464_RNA_macular_NeuN_TTAGGGTGTAACCAGG-1	0	0	0	0	0	AC	macular
MMD_22_16608_RNA_macular_NeuN_TCGGTCTAGAACGTGC-1	0	0	0	0	0	AC	macular
Chen_c_10x3_D009_13_TGTTCTATCCGCAAAT-1	0	0	0	0	0	AC	macular
Chen_a_10x3_Lobe_D005_13_NeuN_ATGCCTCCAGTTCACA-1	0	0	0	0	0	AC	periphery
Chen_a_10x3_Lobe_19_D011_NeuN_s2_TGTCCACTCTACTATC-1	0	0	0	0	1.33871	AC	periphery
Chen_c_10x3_19_D011_GATGAGGGTTACGGAG-1	0	0	0	1.10967	0	AC	macular
BCM_22_0890_RNA_fovea_AAGTCGTGTAATGATG-1	0	0	0	0	0	AC	fovea
MMD_22_20372_RNA_macular_NeuN_2_ATTCACTGTCGCGGTT-1	0	0	0	0	0	AC	macular
Chen_a_10x3_Lobe_19_D003_Nu_GAGGCAATCACGTCCT-1	0	0.939557	0	0	0	AC	periphery
Chen_b_19D015_lobe_NeuNT_CTGCAGGGTCTACTGA-1	0	0	0	0	0	AC	periphery
MMD_22_20137_RNA_macular_TGCATGAAGCATGAAT-1	0	0	0	0	0	AC	macular
Chen_a_10x3_Lobe_19_D008_NeuN_ATGGTTGCATCGCTGG-1	0	0	0	0	0	AC	periphery
Chen_rgc_10x3V31_19_D017_Macular_NeuN_T_AATGACCCAGTCGGTC-1	0	0	0	0	0	AC	macular
Chen_a_10x3_Lobe_19_D011_NeuN_s2_TTATTGCCAATAACCC-1	0	0	0	0	0	AC	periphery
Chen_b_19D015_fovea_GATGAGGGTGCCCACA-1	0	0	1.59082	0	0	AC	fovea
MMD_22_02443_RNA_macular_ACATCCCAGTGACCTT-1	0	0	0	0	0	AC	macular
Chen_a_10x3_Lobe_19_D006_NeuN_AGAGCAGAGTAGTCAA-1	0	0	0	0	0	AC	periphery
Chen_rgc_10x3V31_19_D016_Macular_NeuN_T_TAACTTCCAATCAGCT-1	0	0	0	0	0	AC	macular
Chen_a_10x3_Lobe_19_D010_NeuN_TCACGGGGTGGAATGC-1	0	0	0	0	0	AC	periphery
Chen_a_10x3_Lobe_D009_13_NeuN_CTTCGGTGTTACCCTC-1	0	0	0	0	0	AC	periphery
Chen_a_10x3_Lobe_19_D006_NeuN_GTTGTGATCACCGGTG-1	0	0	0	0	0	AC	periphery
Chen_b_19D013_lobe_NeuNT_CGGGACTTCTGGGCCA-1	0	0.748327	0	0	1.46796	AC	periphery
Chen_b_19D013_lobe_NeuNT_AAGCGTTAGTGTAGTA-1	0	0	0	0	0	AC	periphery
Chen_b_19D015_fovea_GAGACTTAGTCATTGC-1	0	0	0	0	0	AC	fovea
Chen_rgc_10x3V31_19_D007_Macular_NeuN_T_GTAGCTATCACCTTAT-1	0	0	0	0	0	AC	macular
Chen_a_10x3_Lobe_19_D019_NeuN_TGGTAGTTCGGTCGAC-1	0	0	0	0	0	AC	periphery
Chen_rgc_10x3V31_19_D016_Macular_NeuN_T_ATGGGAGAGCATGATA-1	0	0	0	0	0	AC	macular
Chen_a_10x_Lobe_D30_13_NeuN_TACTTCACAGAACATA-1	0	0	0	0	0	AC	periphery
Chen_a_10x3_Lobe_19_D010_NeuN_TGCTGAATCTGCATGA-1	0	0	0	0	0	AC	periphery
Chen_rgc_10x3V31_19_D007_Macular_NeuN_T_GACCTTCGTCTCAAGT-1	0	0	0	0	0	AC	macular
Chen_a_10x3_Lobe_19_D006_NeuN_CCCTCAAAGGCCGCTT-1	0	0	0	0	0	AC	periphery
Chen_a_10x3_Lobe_19_D011_NeuN_s2_TCGGGCAGTCGTGCCA-1	0	0	0	0	0	AC	periphery
Chen_a_10x3_Lobe_19_D009_NeuN_CACTGAAAGCCATTCA-1	0	1.33561	0	0	0	AC	periphery
Chen_a_10x_Lobe_D21_13_NeuN_ACACGCGTCAACACCA-1	0	0	0	0	0	AC	periphery
BCM_22_0896_RNA_fovea_ATTCAGGAGCCTCTGG-1	0	0	0	0	0	AC	fovea
MMD_22_37089_RNA_macular_NeuN_2_ATACTTCGTGTTACAC-1	0	0.90643	0	0	0	AC	macular
Chen_a_10x3_Lobe_19_D011_NeuN_s2_TAGACCAAGCCGTAAG-1	0	0	0	0	0	AC	periphery
BCM_22_0389_RNA_lobe_NeuN_CATTTCAGTCTGCGCA-1	0	0	0	0	2.18601	AC	periphery
Chen_a_10x3_Lobe_19_D011_NeuN_s2_CATGCGGTCAGATGCT-1	0	0	0	0	1.20425	AC	periphery
Chen_a_10x_Lobe_D017_18_13_Nu_AGATGAATCCAAACCA-1	0	0	0.895621	0.895621	0	AC	periphery
Chen_rgc_10x3v31_19_D008_Mac_NeuN_T_AGGTGTTGTGAATTAG-1	0	0	0	0	1.79426	AC	macular
Chen_a_10x_Lobe_D30_13_Nu_ATGATCGTCTTGGTGA-1	0	0.625302	0	0	0.625302	AC	periphery
GSM7596853_GAATCACCAAGAGGTC-1	0	0	0	0	0	AC	macular
Chen_rgc_10x3v31_19_D011_Macular_NeuN_T_ATTGGGTCAGGTTCGC-1	0	0	0	0	1.02968	AC	macular
BCM_23_0358_RNA_fovea_CACGTGGGTCACCCTT-1	0	0	0	0	0	AC	fovea
MMD_22_32888_RNA_macular_NeuN_2_TTGAACGTCAGGGATG-1	0	0	0	0	0	AC	macular
Chen_a_10x3_Lobe_19_D003_NeuN_CGTTAGATCCGAAGGA-1	0	0	0	0	0.834773	AC	periphery
BCM_22_0183_RNA_lobe_s3_GATTCGATCCGGCTTT-1	0	0	0	0	0	AC	periphery
Chen_b_19D014_macular_TCATGTTCACTTGGGC-1	0	0.782247	0	0	0	AC	macular
Chen_a_10x3_Lobe_19_D011_NeuN_s2_GATCATGTCCATGCAA-1	0	0	0	0	0	AC	periphery
MMD_22_16860_RNA_macular_NeuN_CAGGTATAGAAACCCG-1	0	0	0	0	0	AC	macular
Chen_b_19D013_fovea_CAAGGGACAAAGGAGA-1	0	0	1.23208	1.23208	0	AC	fovea
MMD_22_20137_RNA_macular_NeuN_2_AGGGTCCGTTGAGTCT-1	0	0	0	0	0	AC	macular
MMD_22_20372_RNA_macular_NeuN_1_TTCTTGATCCAAAGGG-1	0	0	0	0	0	AC	macular
Chen_a_10x3_Lobe_19_D010_NeuN_GTGTTAGTCTCCATAT-1	0	0	0	0	0	AC	periphery
Chen_rgc_10x3v31_19_D009_Mac_NeuN_T_AACAAAGGTGCATGAG-1	0	0	0	0	0	AC	macular
Chen_rgc_10x3V31_19_D007_Macular_NeuN_T_CGCCATTTCCATACAG-1	0	0	0	0	0	AC	macular
Chen_a_10x3_Lobe_D013_13_NeuN_AGGAATAAGGTGGGTT-1	0	0	0	0	0	AC	periphery
MMD_22_17017_RNA_macular_NeuN_CCTAAGATCCAGCTCT-1	0	0	0	0	1.5485	AC	macular
Chen_a_10x3_Lobe_D005_13_NeuN_CCACCATAGTAAGAGG-1	0	0	0	0	0	AC	periphery
Chen_a_10x3_Lobe_19_D008_NeuN_GTCTAGAAGTCAGCCC-1	0	0	0	0	0	AC	periphery
Chen_a_10x3_Lobe_D005_13_NeuN_TCATCATAGGCGCTCT-1	0	0	0	0	0	AC	periphery
GSM7596850_CCTAAGATCTCTCTAA-1	0	0	0	0	0	AC	macular
MMD_22_38453_RNA_lobe_GACTATGGTGACCGAA-1	0	0	0	0	0	AC	periphery
Chen_a_10x_Lobe_D21_13_NeuN_CATCGGGAGCGAAACC-1	0	0	0	0	1.10586	AC	periphery
GSM7596862_ATTCTACAGTGACCTT-1	0	0	0	0	1.3529	AC	periphery
BCM_23_0574_RNA_fovea_TCTATACCAAGGTCAG-1	0	0	0	0	0	AC	fovea
MMD_22_32888_RNA_macular_NeuN_2_CATGCGGAGCTCTATG-1	0	1.0615	0	0	1.0615	AC	macular
Chen_a_10x3_Lobe_19_D011_NeuN_s2_ACTTCGCCAGTCGTTA-1	0	0	0	0	0	AC	periphery
Chen_rgc_10x3v31_19_D011_Macular_NeuN_T_AGGACGACATCACCAA-1	0	0	0	0	0	AC	macular
GSM7596863_ATCTCTACAACTGCCG-1	0	0	0	0	0	AC	periphery
Chen_rgc_10x3v31_19_D008_Mac_NeuN_T_AGCATCAGTTACCCAA-1	0	0	0	0	2.82821	AC	macular
Chen_c_10x3_19_D010_CAACCTCCATCTCATT-1	0	0	0.348761	0	0	AC	macular
Chen_a_10x3_Lobe_19_D006_NeuN_TCTCCGAAGAAGGGAT-1	0	0	0	0	0.916801	AC	periphery
Chen_a_10x3_Lobe_19_D011_NeuN_s2_TACTTCAAGCGTTCAT-1	0	0	0	0	0	AC	periphery
MMD_22_20137_RNA_macular_NeuN_1_AGAGAATCAAGTACCT-1	0	1.01836	0	0	0	AC	macular
Chen_c_10x3_19_D009_AGTACCATCGGCGATC-1	0	0.620334	0	0	0	AC	macular
GSM7596865_TTCACCGGTCAGGTAG-1	0	0	0	0	1.71809	AC	periphery
Chen_a_10x_Lobe_D21_13_NeuN_TACTTACCAACTCGAT-1	0	0	0	0	0	AC	periphery
MMD_22_33472_RNA_lobe_ATGACCAGTTATGACC-1	0	0	0	0	0	AC	periphery
Chen_rgc_10x3v31_19_D011_Macular_NeuN_T_TTACCGCTCTGCTTAT-1	0	0	0	0	0	AC	macular
Chen_a_10x3_Lobe_D013_13_NeuN_ACGATCACAAAGGCGT-1	1.89794	0	0	0	0	AC	periphery
Chen_a_10x3_Lobe_19_D011_NeuN_s2_GGAGGTATCGAACCTA-1	0	0	0	0	0	AC	periphery
Chen_a_10x_Lobe_D017_18_13_NeuN_CAGCACGAGGTCTACT-1	0	0	0	0	2.04465	AC	periphery
Chen_a_10x_Lobe_D30_13_Nu_TCATGAGCAGCACACC-1	0	0	0	0	0	AC	periphery
Chen_a_10x3_Lobe_19_D011_NeuN_s1_CGAAGGAAGCAACAGC-1	0	0	0	0	0	AC	periphery
Chen_b_17D013_lobe_NeuNT_CAAGGGAGTCGAGTGA-1	0	0	0	0	1.16096	AC	periphery
A23_5566_RNA_fovea_AGCTCAAGTCTTGAGT-1	0	0	0	0	0	AC	fovea
Chen_a_10x3_Lobe_19_D006_NeuN_TCAGGTAAGGAACATT-1	0	0	0	0	0	AC	periphery
MMD_22_33472_RNA_macular_GTTACAGAGTGGAAGA-1	0	0	1.05597	0	0	AC	macular
Chen_b_19D015_lobe_NeuNM_GGAGAACGTGGGAGAG-1	0	0	0	0	1.04509	AC	periphery
Chen_a_10x3_Lobe_19_D011_NeuN_s1_ACTACGACAACGGCCT-1	0	0	0	0	0.843431	AC	periphery
MMD_23_17738_RNA_macular_GCCAGGTTCGCCCAGA-1	0	1.16382	0	0	0	AC	macular
Chen_rgc_10x3V31_19_D007_Macular_NeuN_T_CGTCAAATCTTCGATT-1	0	0	0	0	0	AC	macular
Chen_a_10x3_Lobe_19_D019_NeuN_GGGTAGACATGTAACC-1	0	0	0	0	0	AC	periphery
MMD_22_20137_RNA_macular_NeuN_2_TCGAACAGTTGGTAGG-1	0	0	0	0	0	AC	macular
Chen_a_10x3_Lobe_19_D011_NeuN_s2_TATTTCGAGGACCCAA-1	0	0	0	0	0	AC	periphery
BCM_22_0183_RNA_macular_1_AGTGCCGTCACTCGAA-1	0	0	0	0	0	AC	macular
MMD_22_33472_RNA_lobe_CCTGCATTCTTCGTAT-1	0	0	0	0	0	AC	periphery
Chen_a_10x_Lobe_D017_18_13_NeuN_ATTCGTTTCAATCAGC-1	0	0	0	0	0	AC	periphery
Chen_a_10x3_Lobe_D013_13_NeuN_GGAACCCAGGTCATCT-1	0	0	0	0	0	AC	periphery
BCM_23_1556_RNA_fovea_s2_ACATTTCCATCTGTTT-1	0	0	0	0	0	AC	fovea
Chen_a_10x3_Lobe_19_D019_NeuN_AAGCCATCAGATCATC-1	0	0	0	0	0	AC	periphery
Chen_rgc_10x3v31_19_D005_Macular_NeuN_T_TAGTGCAAGACGTCCC-1	0	0	0	0	0	AC	macular
Chen_a_10x3_Lobe_D005_13_NeuN_GGCTTGGGTGGCTGAA-1	0	0	0	0	0	AC	periphery
MMD_22_17464_RNA_lobe_TACCTCGGTGTCCTAA-1	0	0	0	0	0	AC	periphery
Chen_a_10x3_Lobe_19_D011_NeuN_s1_AAAGTGACAATGAACA-1	0	1.78874	0	0	0	AC	periphery
Chen_rgc_10x3v31_19_D008_Mac_NeuN_T_GGTGTCGTCCGTGTGG-1	0	0.606932	0	0	0	AC	macular
BCM_23_1340_RNA_fovea_1_CGTAATGTCTTCCCGA-1	0	0	0	0	0	AC	fovea
Chen_rgc_10x3v31_19_D009_Mac_NeuN_T_TAAGCGTAGGCAGGTT-1	0	0	0	0	0	AC	macular
Chen_a_10x3_Lobe_19_D009_NeuN_CTGTCGTAGACAAGCC-1	0	0	0	0	0	AC	periphery
Chen_a_10x_Lobe_D21_13_NeuN_GATGTTGAGAATCTAG-1	0	0	0	0	0	AC	periphery
Chen_a_10x3_Lobe_19_D007_NeuN_AGACACTCACTACGGC-1	0	0	0	0	1.00319	AC	periphery
Chen_a_10x_Lobe_D19_13_NeuN_TCCCAGTGTTCAAACC-1	0	0.512834	0	0	1.85005	AC	periphery
Chen_b_19D014_lobe_NeuNT_GGTTGTAAGCTCGAAG-1	0	0	0	0	0	AC	periphery
Chen_a_10x3_Lobe_19_D010_NeuN_CATGGTAGTTCTCCTG-1	0	1.6429	0	0	0	AC	periphery
Chen_rgc_10x3v31_19_D009_Mac_NeuN_T_ACGGTTAAGGCATCGA-1	0	0	0	0	0	AC	macular
MMD_22_17939_RNA_macular_NeuN_GATTCTTCAGTGCCTG-1	0	0	0	0	0	AC	macular
Chen_a_10x3_Lobe_19_D011_NeuN_s1_TTCACCGCAATGTTGC-1	0	0	0	0	1.5169	AC	periphery
Chen_b_17D013_lobe_NeuNT_CCTCTAGGTTTAGTCG-1	0	0	0	0	0	AC	periphery
Chen_a_10x3_Lobe_19_D008_NeuN_GTTCATTTCATGCATG-1	0	0	0	0	0	AC	periphery
Chen_a_10x3_Lobe_19_D005_Nu_CTGGACGCAGACACCC-1	0	0	0	0	0	AC	periphery
Chen_a_10x3_Lobe_19_D003_NeuN_GATTGGTGTTACACAC-1	0	0	0	0	0	AC	periphery
Chen_b_19D013_lobe_NeuNT_ACGCACGGTGACATCT-1	0	0	0	0	0	AC	periphery
BCM_23_1448_RNA_fovea_GATGGAGTCTCTAAGG-1	0	0	0	0	0	AC	fovea
Chen_a_10x3_Lobe_19_D019_NeuN_CATTCTAAGTCGAGGT-1	0	0	0	0	0	AC	periphery
Chen_b_19D015_lobe_NeuNT_TCACGGGTCGATACAC-1	0	0	0	0	1.34887	AC	periphery
Chen_a_10x_Lobe_D017_18_13_NeuN_AGATCCAAGGCTGGAT-1	0	0	0	0	0	AC	periphery
MMD_22_25357_RNA_macular_NeuN_GAATAGACATCCTAAG-1	0	0	0	0	0.648821	AC	macular
GSM7596843_ATAGACCCAGGCACAA-1	0	0	0	0	0	AC	macular
Chen_b_19D015_lobe_NeuNM_ACTATCTAGTCAATCC-1	0	0	0	0	0	AC	periphery
BCM_22_0200_BCM_23_0491_RNA_fovea_GCTACCTAGGCTCTCG-1	0	0	0	0	0	AC	fovea
Chen_a_10x_Lobe_D026_13_Nu_ATCGTGACAACTCCAA-1	0	0.482997	0	0	0.482997	AC	periphery
GSM7596865_ATCGGCGAGTCGGGAT-1	0	0	0	0	0	AC	periphery
Chen_a_10x3_Lobe_19_D003_NeuN_AACCCAACACCGCTGA-1	0	0	0	0	0	AC	periphery
GSM7596850_TTGGGCGTCCTCCACA-1	0	0	0	0	0	AC	macular
Chen_a_10x3_Lobe_19_D008_NeuN_TACAACGCAAAGCTAA-1	0	0	0	1.08093	0	AC	periphery
Chen_a_10x3_Lobe_19_D006_NeuN_GGAGGATAGGTCACAG-1	0	0	0	0	0	AC	periphery
MMD_22_32888_RNA_macular_AGTAGTCCAGACTGCC-1	0	0	0	0	0	AC	macular
Chen_b_19D014_lobe_NeuNT_GCACGTGCATTGACCA-1	0	0	0	0	0.845246	AC	periphery
MMD_22_18633_RNA_macular_NeuN_s2_1_ATGGATCGTATCGCTA-1	0	0	0	0	0	AC	macular
Chen_b_19D015_lobe_NeuNT_CTTCCTTAGCACTAAA-1	0	0	0	0	0	AC	periphery
Chen_b_19D015_lobe_NeuNT_TTCATTGTCGAGAAAT-1	0	0	0	0	0.765877	AC	periphery
Chen_a_10x3_Lobe_19_D006_NeuN_CATACCCGTCAAGCGA-1	0	0	0	0	0	AC	periphery
Chen_rgc_10x3v31_19_D009_Mac_NeuN_T_GTGTTAGCAGGTCCCA-1	0	0	0	0	0	AC	macular
BCM_22_0458_RNA_lobe_TCTACATAGGCATGCA-1	0	0	0	0	0	AC	periphery
GSM7596863_TTACCGCTCGCTCATC-1	0	0	0	0	0	AC	periphery
GSM7596846_GAGGGTACAGGTATGG-1	0	0.808853	0	0	1.55519	AC	macular
Chen_b_19D015_lobe_NeuNT_CGTGCTTCAACTCCCT-1	0	0	0	0	0	AC	periphery
Chen_a_10x3_Lobe_19_D010_NeuN_GGGTGTCTCGAGAATA-1	0	0	0	0	0	AC	periphery
Chen_a_10x3_Lobe_19_D011_NeuN_s2_TCTATCAGTCAACGCC-1	0	0	0	0	0	AC	periphery
Chen_a_10x3_Lobe_19_D011_NeuN_s1_AGCGTATTCATTCGTT-1	0	0	0	0	0	AC	periphery
Chen_a_10x_Lobe_D026_13_Nu_TGTAACGAGTGCAAAT-1	0	0	0	1.0245	0	AC	periphery
Chen_a_10x3_Lobe_19_D003_NeuN_CCTCAGTTCATTACGG-1	0	0	0	0	0	AC	periphery
Chen_a_10x3_Lobe_19_D019_NeuN_TCCTCTTCAATCCTAG-1	0	0	0	0	0	AC	periphery
Chen_a_10x3_Lobe_19_D019_NeuN_AGTCACAGTTAGGGAC-1	0	0	0	0	0	AC	periphery
Chen_a_10x_Lobe_D19_13_NeuN_GAATAGATCTGTACAG-1	0	0	0	0	0.483855	AC	periphery
Chen_a_10x_Lobe_D30_13_NeuN_TACCTCGAGCCTAACT-1	0	0	0	0	0	AC	periphery
BCM_22_0434_RNA_macular_NeuN_1_GTCACTCCAAGCCATT-1	0	0	0	0	0	AC	macular
Chen_c_10x3_D017_13_GGCTTTCTCTTTCCAA-1	0	0	1.05232	0	0	AC	macular
MMD_22_25357_RNA_macular_CAGGGCTCAGGACTAG-1	0	0	0	0	0	AC	macular
MMD_22_20372_RNA_macular_NeuN_2_ATCTTCACACGCGGTT-1	0	0	0	0	0	AC	macular
Chen_a_10x3_Lobe_19_D007_NeuN_CATAAGCAGTCTGGAG-1	0	0	0	0	0	AC	periphery
BCM_22_0200_BCM_23_0491_RNA_fovea_CTGGACGTCATCGCAA-1	0	0	0	0	0	AC	fovea
MMD_22_18633_RNA_macular_NeuN_s1_GACCAATGTCGCATGC-1	0	0	0	0	0	AC	macular
MMD_22_16608_RNA_macular_NeuN_GCGATCGTCCATTTGT-1	0	0	0	0	0	AC	macular
Chen_a_10x3_Lobe_19_D003_NeuN_CACTGGGGTGAACTAA-1	0	0.931931	0.931931	0	0	AC	periphery
Chen_a_10x_Lobe_D026_13_NeuN_CCTAAGATCGGACGTC-1	0	0	0	0	0	AC	periphery
Chen_b_19D015_lobe_NeuNM_TTGTTGTCAGGCATGA-1	0	0	0	0	0	AC	periphery
Chen_a_10x_Lobe_D018_26_13_NeuN_AAAGTGAAGATTCGAA-1	0	0	0	0	0.992434	AC	periphery
Chen_a_10x_Lobe_D026_13_NeuN_CTGCAGGTCGGCATCG-1	0	0.502487	0	0	0.835364	AC	periphery
Chen_b_19D015_lobe_NeuNM_CATAGACAGCATTGAA-1	0	0	0	0	0	AC	periphery
Chen_a_10x_Lobe_D30_13_NeuN_TGCTTGCCACATTCTT-1	0	0	0	0	0	AC	periphery
MMD_22_14307_RNA_macular_NeuN_AATAGAGGTCACATTG-1	0	0	0	0	0	AC	macular
Chen_a_10x3_Lobe_D005_13_Nu_AGACCCGAGCATATGA-1	0	0	0	0	0	AC	periphery
Chen_a_10x3_Lobe_D013_13_NeuN_TCAAGACGTAGTCTTG-1	0	0	0	0	0	AC	periphery
GSM7596845_CATGAGTTCCTCACGT-1	0	0	0	0	0	AC	macular
Chen_a_10x_Lobe_D026_13_Nu_AGTAGTCAGATTGATG-1	0	0	0	0	0	AC	periphery
Chen_rgc_10x3v31_19_D008_Mac_NeuN_T_TTCGGTCAGGACCCAA-1	0	0	0	0	0	AC	macular
GSM7596850_CCTCAACCAAGGCAAC-1	0	0	0	0	0	AC	macular
Chen_a_10x3_Lobe_D005_13_NeuN_TCTCACGGTGCGCTCA-1	0	0	0	0	0	AC	periphery
Chen_a_10x3_Lobe_19_D008_NeuN_GTCATTTAGACTTCAC-1	0	0	0	0	0	AC	periphery
BCM_22_0200_RNA_lobe_CACAGGCCAGTTGTCA-1	0	0	0	0	0.615487	AC	periphery
GSM7596855_TGTCCTGTCGCGGACT-1	0	0	0	0	0	AC	macular
Chen_a_10x3_Lobe_D013_13_NeuN_CTGATCCAGACCATGG-1	0	0	0	0	1.27703	AC	periphery
Chen_a_10x3_Lobe_19_D009_NeuN_GTGAGGAGTGAGTCAG-1	0	0	0	0	0	AC	periphery
Chen_b_19D015_fovea_TGTTGGAAGGTGGTTG-1	0	0	0	0	0	AC	fovea
Chen_a_10x3_Lobe_19_D006_NeuN_TGACAGTTCTTCCTAA-1	0	0	0	0	0	AC	periphery
Chen_rgc_10x3v31_19_D008_Mac_NeuN_T_GTGGTTATCGTGACTA-1	0	0	0	0	0	AC	macular
Chen_rgc_10x3V31_19_D016_Macular_NeuN_T_CCGTAGGAGAGTGTTA-1	0	0	0	0	0	AC	macular
MMD_22_20137_RNA_macular_NeuN_1_CTCATCGGTATCAGGG-1	0	1.53265	0	0	0	AC	macular
Chen_a_10x3_Lobe_19_D010_Nu_ACGATCACATTCTTCA-1	0	0	1.28757	0	0	AC	periphery
Chen_a_10x3_Lobe_19_D007_NeuN_ATTGTTCTCAAAGACA-1	0	0	0	0	0	AC	periphery
Chen_c_10x3_19_D003_CGAAGGAAGGACTATA-1	0	0	0	0	0	AC	macular
Chen_a_10x3_Lobe_D005_13_NeuN_TGTTGGATCTTCCACG-1	0	0.998024	0	0	0	AC	periphery
Chen_b_19D014_lobe_NeuNT_GAGACTTAGCGGTAAC-1	0	0	0	0	1.50794	AC	periphery
Chen_a_10x3_Lobe_19_D011_NeuN_s2_TAAGCGTTCACTCACC-1	0	0	0	0	0	AC	periphery
Chen_b_19D013_fovea_CTCTCAGGTTCGGCTG-1	0	0	0	0	0	AC	fovea
Chen_rgc_10x3v31_19_D008_Mac_NeuN_T_AACACACAGGAACGAA-1	0	0	0	0	0	AC	macular
Chen_rgc_10x3v31_19_D011_Macular_NeuN_T_TTGCGTCGTGACTCGC-1	0	0	0	0	0	AC	macular
GSM7596862_ATCCCTGTCCACGGGT-1	0	0	0	0	0.713129	AC	periphery
Chen_rgc_10x3v31_19_D008_Mac_NeuN_T_TGGAGAGGTACTCCGG-1	0	0	0	0	0	AC	macular
Chen_rgc_10x3v31_19_D009_Mac_NeuN_T_TATACCTGTGCTGCAC-1	0	1.04677	0	0	1.04677	AC	macular
MMD_22_32888_RNA_macular_NeuN_2_ATGCATGGTCATAGTC-1	0	0	0	0	0	AC	macular
MMD_22_32888_RNA_macular_NeuN_2_CAGGGCTGTGATACTC-1	0	0	0	0	0.782634	AC	macular
BCM_22_0183_RNA_lobe_NeuN_CTCCAACGTACGAGTG-1	0	0	0	0	0	AC	periphery
BCM_22_0183_RNA_lobe_NeuN_CCAATGATCTCGCTTG-1	0	0	0	0	0	AC	periphery
Chen_a_10x3_Lobe_D013_13_NeuN_ATTCATCGTCACTTAG-1	0	0	0	0	0	AC	periphery
Chen_a_10x3_Lobe_19_D003_NeuN_TACGGTAGTTTGTGGT-1	0	0	0	0	0	AC	periphery
Chen_a_10x_Lobe_D018_26_13_NeuN_AAGAACATCTAGGCCG-1	0	0	0	0	1.05499	AC	periphery
Chen_b_19D013_lobe_NeuNT_CCAATGATCCTCTAGC-1	0	0	0	0	0.501895	AC	periphery
Chen_a_10x3_Lobe_19_D011_NeuN_s2_AGTTCCCGTAGACTGG-1	0	0	0	0	1.38267	AC	periphery
GSM7596849_ACTGTGATCACGAACT-1	0	0	0	0	0	AC	macular
MMD_22_16860_RNA_macular_NeuN_AGAGAATTCATGAAAG-1	0	0.660658	0	0	0	AC	macular
Chen_b_19D015_macular_CCAATGAGTATTTCTC-1	0	0	0	0	0	AC	macular
Chen_a_10x3_Lobe_19_D011_NeuN_s2_CTGAGGCCAGCTGTAT-1	0	0	0	0	0	AC	periphery
Chen_a_10x_Lobe_D30_13_NeuN_CGTTGGGTCCTTTGAT-1	0	0.653366	0	0	1.04521	AC	periphery
Chen_b_19D015_macular_GAGTGAGTCACAATGC-1	0	0	0	0	0	AC	macular
Chen_a_10x3_Lobe_D005_13_NeuN_ACAGCCGTCCATCTCG-1	0	0	0	0	0	AC	periphery
MMD_22_32888_RNA_lobe_ACTTTGTAGCTCCATA-1	0	0	0	0	1.92079	AC	periphery
BCM_23_1401_RNA_fovea_1_TGAATCGTCTTCACAT-1	0	0	0	0	0	AC	fovea
Chen_a_10x3_Lobe_19_D010_NeuN_GTCTCACAGGCAGTCA-1	0	0	0	0	0	AC	periphery
Chen_a_10x3_Lobe_19_D011_NeuN_s1_TCATGAGTCAGCTCTC-1	0	0	0	0	0	AC	periphery
Chen_rgc_10x3v31_19_D008_Mac_NeuN_T_AGGTTACCATTCCTCG-1	0	0	0	0	0	AC	macular
MMD_22_20372_RNA_macular_TGATCAGTCCTAGCTC-1	0	0	0	0	0	AC	macular
Chen_b_19D014_lobe_NeuNT_TTACGTTGTAGCTGAG-1	0	0	0	0	0	AC	periphery
MMD_22_16860_RNA_macular_NeuN_TACCTCGAGGTAAACT-1	0	1.1405	0	0	0	AC	macular
Chen_c_10x3_19_D003_ACTTTGTTCCGTCACT-1	0	0	0	0	1.20564	AC	macular
Chen_rgc_10x3v31_19_D011_Macular_NeuN_T_TTCTAGTTCTGTGCTC-1	0	0	0	0	0	AC	macular
Chen_b_19D016_macular_AATGACCAGGGTTAGC-1	0	0	0	0	0	AC	macular
MMD_22_32888_RNA_macular_NeuN_1_ACTCTCGGTCGACTTA-1	0	0	0	0	0	AC	macular
BCM_22_0896_RNA_fovea_GACAGCCGTTCTTGTT-1	0	1.14399	0	0	0	AC	fovea
BCM_22_0183_RNA_lobe_NeuN_AGGGTTTTCGGTAGGA-1	0	0	0	0	0	AC	periphery
Chen_a_10x_Lobe_D017_18_13_NeuN_TTTCAGTAGAGGTTTA-1	0	0.611371	0	0	0	AC	periphery
MMD_22_32888_RNA_macular_NeuN_1_TAGGGTTTCAAGCTGT-1	0	0	0	0	0	AC	macular
Chen_rgc_10x3v31_19_D011_Macular_NeuN_T_ACCAACAAGCGTCTGC-1	0	0	0	0	0	AC	macular
Chen_b_17D013_lobe_NeuNT_TGAACGTCAACCGCCA-1	0	0	0	0	0	AC	periphery
Chen_b_19D013_fovea_GTCTCACAGGTGCCAA-1	0	0	0	0	0	AC	fovea
Chen_b_19D013_macular_ATAGGCTCAGAGACTG-1	0	0	0	0	0	AC	macular
GSM7596862_TAGATCGAGGTCATTC-1	0	0	0	0	0	AC	periphery
Chen_a_10x3_Lobe_19_D007_NeuN_GTGCTGGTCGTCTACC-1	0	0	0	0	0	AC	periphery
Chen_a_10x_Lobe_D28_13_NeuN_CTAACTTGTCTCGACG-1	0	0	0	0	0	AC	periphery
Chen_b_19D015_fovea_AAGGTAAAGTTAGAAC-1	0	0	0	0	0	AC	fovea
Chen_b_17D013_lobe_NeuNT_CATTGAGGTCTCTCTG-1	0	0	0	0	0	AC	periphery
Chen_a_10x3_Lobe_19_D007_Nu_CAACGATTCGTAGTGT-1	0	0	0	0	0	AC	periphery
Chen_a_10x3_Lobe_19_D011_NeuN_s1_AGACTCAAGTCTTCCC-1	0	0.730648	0	0	0	AC	periphery
Chen_b_19D015_lobe_NeuNT_GCTCAAATCTCTGCCA-1	0	0	0	0	0	AC	periphery
MMD_22_37117_RNA_macular_CCACTTGTCAGACCGC-1	0	0	0	0	0	AC	macular
Chen_c_10x3_D026_13_GAGTTACCATTGCCTC-1	0	0	0	0	0	AC	macular
MMD_22_17939_RNA_macular_TTCCTAACAGCACCCA-1	0	0	0	0	1.13246	AC	macular
Chen_a_10x_Lobe_D28_13_NeuN_GACCCTTGTAGCGAGT-1	0	0	0	0	0	AC	periphery
Chen_rgc_10x3V31_19_D017_Macular_NeuN_T_TACTGCCTCGCCGAGT-1	0	1.29667	0	0	0.845246	AC	macular
Chen_b_19D013_lobe_NeuNT_TTACCGCCAGCACAAG-1	0	0	0	0	0.705264	AC	periphery
BCM_22_0896_RNA_fovea_TTAGTCTCACAGAGAC-1	0	0	0	0	0	AC	fovea
Chen_b_19D016_macular_AGGAGGTTCGGCTCTT-1	0	0	0	0	0	AC	macular
Chen_a_10x3_Lobe_19_D007_NeuN_TTCTAGTAGCCGTCGT-1	0	0	0	0	0	AC	periphery
BCM_22_0458_RNA_macular_NeuN_2_CGTGAATTCAATCCGA-1	0	0	0	0	0	AC	macular
BCM_22_0389_RNA_lobe_GAGTCATTCCTTATAC-1	0	0	0	0	0	AC	periphery
Chen_a_10x3_Lobe_19_D008_NeuN_ATCCACCTCCATTTAC-1	0	0	0	0	0	AC	periphery
GSM7596843_GTGTGGCTCTCTCAAT-1	0	0	0	0	0	AC	macular
Chen_rgc_10x3v31_19_D008_Mac_NeuN_T_AACAAAGAGCTATCTG-1	0	0	0	0	0	AC	macular
BCM_22_0890_RNA_fovea_CGTGAATCAAAGGATT-1	0	0	0	0	0	AC	fovea
Chen_a_10x3_Lobe_19_D006_NeuN_CCCTCAAGTGAGACGT-1	0	0	0	0	0.768411	AC	periphery
Chen_c_10x3_D019_13_CAGCAATAGCATGGGT-1	0	0	0	0	0	AC	macular
Chen_b_19D016_macular_AATCACGTCATGAGTC-1	0	0	0	0	0	AC	macular
Chen_a_10x3_Lobe_19_D009_NeuN_CAGCAATCACGCCAGT-1	0	0	0	0	0	AC	periphery
BCM_23_0334_RNA_fovea_s2_ATGCCTCAGAAATCCA-1	0	0	0	0	0	AC	fovea
MMD_22_13066_RNA_macular_NeuN_CTCGAGGTCATCGGGC-1	0	1.20262	0	0	0	AC	macular
Chen_b_19D013_lobe_NeuNT_GGTGGCTCATAATGAG-1	0	0	0	0	0	AC	periphery
Chen_a_10x3_Lobe_19_D011_NeuN_s2_TACTGCCAGGCCACCT-1	0	0	0	0	0	AC	periphery
Chen_rgc_10x3v31_19_D009_Mac_NeuN_T_GTCATCCAGGGCAGGA-1	0	0	0	0	1.23588	AC	macular
Chen_rgc_10x3v31_19_D009_Mac_NeuN_T_TCAAGACAGTTAACGA-1	0	0	0	0	0	AC	macular
Chen_rgc_10x3v31_19_D008_Mac_NeuN_T_AGCCAATTCTCGTCGT-1	0	0	0	0	0	AC	macular
Chen_a_10x3_Lobe_19_D011_NeuN_s2_AATAGAGGTGATCGTT-1	0	0	0	0	0	AC	periphery
GSM7596844_CTTTCAACAAGCCCAC-1	0	0	0	0	0	AC	macular
Chen_rgc_10x3v31_19_D008_Mac_NeuN_T_TCCACGTCAGGTTACT-1	0	0	0	0	0	AC	macular
Chen_c_10x3_D018_13_AGGTCTAGTGATACCT-1	0	0	0	0	0	AC	macular
Chen_a_10x3_Lobe_19_D010_Nu_TTCCGTGCAGTGCCTG-1	0	0	0	0	0	AC	periphery
Chen_a_10x3_Lobe_19_D003_NeuN_GGATCTAAGAGCAGTC-1	0	0	0	0	0	AC	periphery
MMD_22_38029_RNA_macular_NeuN_AGGTCTAAGGGTTGCA-1	0	0	0	0	0	AC	macular
BCM_23_0574_RNA_fovea_TCACTATGTCCGTTTC-1	0	0	0	0	0	AC	fovea
Chen_a_10x3_Lobe_19_D011_NeuN_s2_AGACAGGCAACAAGAT-1	0	0	0	0	0	AC	periphery
MMD_22_20372_RNA_macular_NeuN_1_GCGATCGTCCCAAGCG-1	0	0	0	0	0	AC	macular
Chen_rgc_10x3V31_19_D007_Macular_NeuN_T_TTGTTCAAGCCTAACT-1	0	0	0	0	0.56722	AC	macular
Chen_a_10x3_Lobe_19_D008_NeuN_GTGCACGTCGAACGCC-1	0	0	0	0	0	AC	periphery
MMD_22_37117_RNA_macular_NeuN_CGAGGCTTCTATCCAT-1	0	0	0	0	0	AC	macular
BCM_22_0849_RNA_fovea_ACAAAGACATAGGTAA-1	0	0	0	0	0	AC	fovea
BCM_22_0867_RNA_fovea_ACTTAGGGTCCCGCAA-1	0	0	0	0	0	AC	fovea
BCM_22_0434_RNA_macular_ATAGGCTAGCAGGGAG-1	0	0	0	1.34006	0	AC	macular
BCM_23_0231_RNA_fovea_CATTGTTAGGCTCTAT-1	0	1.60497	0	0	0	AC	fovea
MMD_22_20357_RNA_macular_AATGACCTCCGAGGCT-1	0	0	0	0	1.8447	AC	macular
Chen_a_10x3_Lobe_19_D019_NeuN_TGTTCTAGTAGTTCCA-1	0	0.706979	0	0	0	AC	periphery
Chen_a_10x_Lobe_D21_13_NeuN_TGGTTAGGTTCTATCT-1	0	0	0	0	0	AC	periphery
Chen_a_10x3_Lobe_19_D007_NeuN_AGTAGTCGTGGAAGTC-1	0	0	0	0	0	AC	periphery
Chen_b_19D015_lobe_NeuNT_CAGGCCACAAGCACAG-1	0	0	0.826952	0	0	AC	periphery
Chen_b_19D013_lobe_NeuNT_GGAAGTGCAGACGGAT-1	0	0	0	0	0	AC	periphery
Chen_a_10x3_Lobe_19_D009_NeuN_TTTACTGAGAGTCGAC-1	0	0	0	0	0	AC	periphery
GSM7596851_GTTGTCCCAACACAAA-1	0	0	0	0	0	AC	macular
Chen_rgc_10x3v31_19_D009_Mac_NeuN_T_TCTGGCTAGCTCTTCC-1	0	0	0	0	0.919422	AC	macular
Chen_a_10x3_Lobe_19_D007_NeuN_GTCATTTGTCTGATAC-1	0	0	0	0	0	AC	periphery
Chen_a_10x3_Lobe_19_D007_NeuN_ACTTATCCAAGTGATA-1	0	0	0	0	0	AC	periphery
Chen_a_10x_Lobe_D19_13_NeuN_CGTAAGTTCGGTAACT-1	0	0	0	0	0	AC	periphery
MMD_22_17939_RNA_macular_NeuN_TGTCCACCATGGGAAC-1	0	0	0	0	0	AC	macular
BCM_22_0389_RNA_lobe_NeuN_GCCCAGAAGGCTGGAT-1	0	0	0	0	1.86379	AC	periphery
Chen_a_10x3_Lobe_19_D007_NeuN_CAAGAGGAGAGGTATT-1	0	0	0	0	0.987862	AC	periphery
Chen_rgc_10x3v31_19_D008_Mac_NeuN_T_CTGTAGATCGATCCAA-1	0	0	0	0	0	AC	macular
Chen_a_10x3_Lobe_D005_13_NeuN_CCGGTGATCGGTCTAA-1	0	1.1806	0	0	0	AC	periphery
Chen_a_10x3_Lobe_19_D006_NeuN_CATCCCATCTAAGGAA-1	0	0	0	0	0	AC	periphery
Chen_a_10x_Lobe_D026_13_NeuN_AGACACTCACTGGATT-1	0	0	0	0	1.0273	AC	periphery
MMD_22_17017_RNA_macular_NeuN_AGGACGAAGATGCTAA-1	0	0.584921	0	0	0	AC	macular
Chen_a_10x_Lobe_D30_13_NeuN_CTACATTAGGAGTATT-1	0	0	0	0	0	AC	periphery
BCM_22_0183_RNA_lobe_NeuN_TGTCCTGGTAGGTAGC-1	0	0	0	0	0	AC	periphery
Chen_a_10x3_Lobe_19_D011_NeuN_s2_GGGATCCCAGTGGTGA-1	0	0	0	0	0	AC	periphery
MMD_22_20372_RNA_macular_NeuN_1_TTCTCTCTCGGTCATA-1	0	0	0	0	0.476152	AC	macular
Chen_a_10x3_Lobe_19_D010_NeuN_CATTTCAGTACATTGC-1	0	0	0	0	0	AC	periphery
Chen_a_10x3_Lobe_D013_13_NeuN_CGAAGGACATGCACTA-1	0	0	0	0	0.928029	AC	periphery
BCM_22_0434_RNA_macular_NeuN_2_GGGACAATCAACGAGG-1	0	0	0	0	0	AC	macular
Chen_a_10x3_Lobe_19_D011_NeuN_s1_TTCCTTCAGCGTCTCG-1	0	0	0	0	0	AC	periphery
BCM_23_1401_RNA_fovea_1_GGGATCCGTTCGTAAC-1	0	0	0	0	0	AC	fovea
MMD_23_01524_RNA_macular_CTGTATTAGTTAACAG-1	0	0	0	0	0.924071	AC	macular
MMD_22_16608_RNA_macular_NeuN_TCGCTCAAGTGCGCTC-1	0	0	0	0	0	AC	macular
Chen_a_10x3_Lobe_19_D008_NeuN_TACCGAATCCTAACAG-1	0	0	0	0	0	AC	periphery
Chen_rgc_10x3V31_19_D017_Macular_NeuN_T_TCATTACGTACGAGCA-1	0	0	0	0	0	AC	macular
Chen_a_10x3_Lobe_19_D003_NeuN_TCTATACTCGTCTAAG-1	0	0	0	0	0	AC	periphery
Chen_b_19D014_lobe_NeuNT_GATAGAAGTCCAAAGG-1	0	0	0	0	2.57065	AC	periphery
MMD_23_21623_RNA_macular_TCCGAAAAGACTAAGT-1	0	0.627043	0	0	0.627043	AC	macular
MMD_22_17939_RNA_macular_TGCGACGGTGGCCACT-1	0	0	0	0	0	AC	macular
Chen_rgc_10x3v31_19_D008_Mac_NeuN_T_GTGTTCCAGTTAGAAC-1	0	0	0	0	0	AC	macular
Chen_a_10x3_Lobe_19_D019_NeuN_AGATCGTAGATACCAA-1	0	1.44425	0	0	0.732158	AC	periphery
Chen_a_10x3_Lobe_19_D008_NeuN_AGGATAACAAATGGAT-1	0	0	0	0	0	AC	periphery
Chen_a_10x3_Lobe_19_D019_NeuN_CAACCAAAGAGAAGGT-1	0	0	0	0	0	AC	periphery
Chen_a_10x3_Lobe_D005_13_NeuN_AGTTAGCCACGGCACT-1	0	0	0	0	0	AC	periphery
Chen_a_10x3_Lobe_19_D011_NeuN_s2_GACCGTGAGAATAACC-1	0	0	0	0	0	AC	periphery
Chen_b_19D015_lobe_NeuNT_CGCATGGGTCCAACGC-1	0	0	0	0	0	AC	periphery
Chen_b_19D015_lobe_NeuNT_TCGAACACACGACAAG-1	0	0	0	0	0	AC	periphery
Chen_rgc_10x3v31_19_D008_Mac_NeuN_T_CAGAGCCAGAAGGCTC-1	0	0	0	0	0	AC	macular
MMD_22_02443_RNA_lobe_TTGCCTGTCGTGAGAG-1	0	0	0.648277	0.648277	0	AC	periphery
GSM7596861_GAGAAATCATGGCCAC-1	0	0	0	0	0	AC	macular
Chen_a_10x3_Lobe_19_D011_NeuN_s1_GTAAGTCCAGACTGCC-1	0	0	0	0	0	AC	periphery
GSM7596861_TGATCAGTCGGAGATG-1	0	0	0	0	0	AC	macular
Chen_rgc_10x3v31_19_D011_Macular_NeuN_T_TCATATCCAAATGCGG-1	0	0	0	0	0	AC	macular
BCM_22_0890_RNA_fovea_ATCTTCAGTATACCCA-1	0	0	0	0	0	AC	fovea
Chen_rgc_10x3v31_19_D011_Macular_NeuN_T_TAACCAGAGGCTTAGG-1	0	0	0	0	0	AC	macular
Chen_rgc_10x3V31_19_D007_Macular_NeuN_T_CATTGAGGTCACCTTC-1	0	0	0	0	0	AC	macular
Chen_a_10x3_Lobe_19_D011_NeuN_s1_CGTCCATGTATCAAGA-1	0	0	0	0	0	AC	periphery
BCM_22_0890_RNA_fovea_TGTTCTAGTCAATCTG-1	0	0	0	0	0	AC	fovea
MMD_22_17017_RNA_macular_NeuN_TTAGGGTCACGTAACT-1	0	0	0	0	0	AC	macular
Chen_a_10x3_Lobe_19_D007_NeuN_CCTTCAGAGAACCCGA-1	0	0	0	0	0	AC	periphery
Chen_a_10x3_Lobe_19_D006_Nu_CTGTGGGTCGCACGAC-1	0	0	0	0	0	AC	periphery
Chen_a_10x3_Lobe_19_D019_NeuN_CGAGTGCTCTTAGCTT-1	0	0	0	0	0.918336	AC	periphery
MMD_22_21878_RNA_lobe_TTCCGTGTCATGGGAG-1	0	0	0	0.562567	0.92042	AC	periphery
Chen_a_10x3_Lobe_19_D010_Nu_TATCGCCAGGACATCG-1	0	0	0	0	0	AC	periphery
Chen_a_10x3_Lobe_D005_13_NeuN_AGGGTCCGTTAATGAG-1	0	0	0	0	0	AC	periphery
BCM_22_0769_RNA_lobe_CCCTCTCCAGGAGGTT-1	0	0.837217	0	0	1.28643	AC	periphery
MMD_23_02177_RNA_macular_CGGGCATCATCCGAAT-1	0	0	1.23901	0	0	AC	macular
GSM7596849_CTGCATCCACATGAAA-1	0	0	0	0	1.06835	AC	macular
Chen_b_19D013_lobe_NeuNT_AGCCACGGTCCTCCAT-1	0	0	0	0	0	AC	periphery
GSM7596855_GAGTGAGCAAGCGCAA-1	0	0	0	0	0	AC	macular
Chen_c_10x3_D013_13_AACACACGTAGTGCGA-1	0	0	1.18232	0	0	AC	macular
Chen_a_10x3_Lobe_19_D011_NeuN_s2_GTTCGCTAGAGTCTTC-1	0	0	0	0	0	AC	periphery
Chen_a_10x3_Lobe_19_D011_NeuN_s1_GGCGTCAGTACAAAGT-1	0	0	0	0	0	AC	periphery
Chen_a_10x3_Lobe_D009_13_NeuN_AGATCCAAGTCTCTGA-1	0	0	0	0	0	AC	periphery
Chen_b_19D013_lobe_NeuNT_GGGATGAAGGCTTAGG-1	0	0	0	0	0	AC	periphery
Chen_a_10x3_Lobe_19_D006_NeuN_TACTTACAGGGACAGG-1	0	0	0	0	0	AC	periphery
GSM7596846_CTCAGAATCAGACATC-1	0	0	0	0	0	AC	macular
Chen_a_10x3_Lobe_19_D011_NeuN_s2_ACAACCAAGTCTTCGA-1	0	0	0	0	0	AC	periphery
Chen_rgc_10x3V31_19_D007_Macular_NeuN_T_TGGAGAGAGGTGCTAG-1	0	0	0	0	1.37016	AC	macular
Chen_a_10x3_Lobe_19_D011_NeuN_s1_GGAGCAAGTTTCGGCG-1	0	0	0	0	0	AC	periphery
Chen_b_19D014_fovea_AGGGTGACATGTGGTT-1	0	0	0	0	0	AC	fovea
MMD_22_16608_RNA_macular_NeuN_GGAAGTGCAGTTGGTT-1	0	0	0	0	0	AC	macular
Chen_a_10x3_Lobe_19_D006_NeuN_ATCAGGTCACGGTGTC-1	0	0.881462	0	0	0	AC	periphery
Chen_a_10x3_Lobe_19_D011_NeuN_s1_TGAACGTTCTGTGTGA-1	0	0	0	0	1.65615	AC	periphery
Chen_rgc_10x3v31_19_D008_Mac_NeuN_T_GATTGGTGTTGGGACA-1	0	0	0	0	0	AC	macular
Chen_b_17D013_lobe_NeuNT_CACACAACACCAGACC-1	0	0	0	0	0	AC	periphery
Chen_a_10x3_Lobe_19_D019_NeuN_CAGCCAGAGTCGGCAA-1	0	0	0	0	0	AC	periphery
Chen_a_10x3_Lobe_19_D006_NeuN_ACTTCCGCATGACTCA-1	0	0.795216	0	0	0.795216	AC	periphery
GSM7596862_GGAGCAATCCGAGTGC-1	0	0	0	0	0	AC	periphery
Chen_a_10x3_Lobe_19_D011_NeuN_s1_GTTCGCTCAATGAGCG-1	0	0	0	0	0	AC	periphery
MMD_22_17464_RNA_macular_NeuN_CCACCATTCAGTGGGA-1	0	0	0	0	0	AC	macular
Chen_a_10x_Lobe_D026_13_NeuN_AATAGAGAGGCTGGAT-1	0	0	0	0	1.93766	AC	periphery
MMD_22_16860_RNA_lobe_TACCCGTGTTTACGTG-1	0	0	0	0	0	AC	periphery
Chen_b_19D015_lobe_NeuNM_AGGGTGAGTATAGGAT-1	0	0	0	0	0	AC	periphery
Chen_a_10x3_Lobe_D005_13_NeuN_ACGGTCGGTAGGTGCA-1	0	0	0	0	0	AC	periphery
BCM_22_0458_RNA_fovea_TCCGTGTGTTGGCCTG-1	0	0	0	0	0	AC	fovea
Chen_a_10x3_Lobe_19_D003_NeuN_CAACGATAGACGTCGA-1	0	0	0	0	0	AC	periphery
MMD_22_25357_RNA_macular_NeuN_GCAGGCTTCGCTAGCG-1	0	0	0	0	0	AC	macular
Chen_rgc_10x3v31_19_D008_Mac_NeuN_T_AACTTCTTCCGTGGCA-1	0	0	0	0	0	AC	macular
MMD_22_16477_RNA_macular_TATCGCCTCTCCAATT-1	0	0	0	0	0	AC	macular
Chen_a_10x3_Lobe_19_D006_NeuN_CATTCCGAGTATGGCG-1	0	0	0	0	0	AC	periphery
GSM7596865_GATGTTGGTACAAGTA-1	0	0	0	0	0	AC	periphery
Chen_a_10x_Lobe_D30_13_NeuN_TTCCACGTCTAGCCAA-1	0	0	0	0	0	AC	periphery
Chen_rgc_10x3V31_19_D007_Macular_NeuN_T_TGGTGATAGCCTGGAA-1	0	0	0	0	0	AC	macular
BCM_22_0200_RNA_macular_NeuN_CGAGTTAAGGTTCTTG-1	0	0	0	0	0	AC	macular
Chen_a_10x3_Lobe_19_D006_NeuN_CTGTGAAGTCTGGTTA-1	0	0	0	0	0	AC	periphery
Chen_a_10x3_Lobe_D005_13_NeuN_AGTAGTCCAGAAATCA-1	0	0	0	0	0	AC	periphery
Chen_a_10x3_Lobe_19_D011_NeuN_s2_ACCAAACTCCCTCGTA-1	0	0	0	0	0	AC	periphery
Chen_a_10x_Lobe_D28_13_NeuN_AGAGCCCCATGACACT-1	0	0	0	0	0	AC	periphery
GSM7596865_ACCTGAAGTCACTACA-1	0	0	0	0	0	AC	periphery
Chen_a_10x3_Lobe_19_D011_NeuN_s2_ACATTTCCAGTTCTAG-1	0	0	0	0	0	AC	periphery
Chen_rgc_10x3V31_19_D017_Macular_NeuN_T_TTTACCAGTTATGGTC-1	0	0	0	0	0	AC	macular
Chen_rgc_10x3V31_19_D007_Macular_NeuN_T_CATCGCTCAAATCCCA-1	0.797958	0	0	0	0	AC	macular
BCM_23_1556_RNA_fovea_s2_ATGTCTTAGCACTGGA-1	0	1.05438	0	0	0	AC	fovea
Chen_a_10x3_Lobe_D009_13_NeuN_GCCGTGATCTACTTCA-1	0	0	0	0	0	AC	periphery
GSM7596865_CTCCGATCACTGTTCC-1	0	0	0	0	0	AC	periphery
Chen_rgc_10x3v31_19_D011_Macular_NeuN_T_TCAGTCCCAACAACAA-1	0	0	0	0	0.872122	AC	macular
Chen_rgc_10x3v31_19_D009_Mac_NeuN_T_ATCGGATAGACTACGG-1	0	0	0	0	0	AC	macular
BCM_22_0500_RNA_fovea_CTCCCAACACAGCTTA-1	0	0	0	0	0	AC	fovea
Chen_a_10x3_Lobe_19_D006_NeuN_GCTACAAAGCAACAAT-1	0	0	0	0	0	AC	periphery
Chen_a_10x3_Lobe_19_D019_NeuN_CTCAACCTCCGGGACT-1	0	0	0	0	0	AC	periphery
Chen_a_10x_Lobe_D27_13_Nu_AATGGCTGTTGTCTAG-1	0	0	0	0	0	AC	periphery
Chen_a_10x3_Lobe_19_D019_NeuN_AGTAACCGTACCCGCA-1	0	0	0	0	0	AC	periphery
Chen_a_10x3_Lobe_D013_13_NeuN_GGCTTGGCAATGTCAC-1	0	1.51565	0	1.51565	0	AC	periphery
Chen_a_10x3_Lobe_19_D009_NeuN_TCTCAGCCAGGTTACT-1	0	0	0	0	0	AC	periphery
Chen_rgc_10x3V31_19_D007_Macular_NeuN_T_CGAGAAGGTAACACGG-1	0	0	0	0	0	AC	macular
GSM7596843_GAGTTGTTCGAAGAAT-1	0	1.44615	0	0	0	AC	macular
Chen_rgc_10x3v31_19_D009_Mac_NeuN_T_GTCAGCGAGCCTCTTC-1	0	0	0	0	0	AC	macular
BCM_22_0769_RNA_fovea_CCTCCAACATCTCAAG-1	0	0	0	0	0	AC	fovea
Chen_b_19D014_fovea_GGGTATTCAGACTGCC-1	0	0	0	0	0	AC	fovea
Chen_a_10x3_Lobe_19_D008_Nu_GACACGCAGTGCTCGC-1	0	0	0	0	0	AC	periphery
Chen_a_10x3_Lobe_19_D006_NeuN_AACAGGGGTGTTGCCG-1	0	0	0	0	0	AC	periphery
Chen_b_19D015_lobe_NeuNT_ACGTAACTCGTTACCC-1	0	0.92033	0	0	0	AC	periphery
Chen_rgc_10x3v31_19_D009_Mac_NeuN_T_GTCTAGATCGTGCGAC-1	0	0	0	0	0	AC	macular
Chen_a_10x3_Lobe_D005_13_NeuN_GTCAAACCATTGCCGG-1	0	0	0	0	0	AC	periphery
Chen_rgc_10x3v31_19_D005_Macular_NeuN_T_GGGAAGTTCCCGTTGT-1	0	0	0	0	0	AC	macular
Chen_b_19D013_lobe_NeuNT_GCCTGTTGTGGTCTGC-1	0	0	0	0	0	AC	periphery
MMD_22_37117_RNA_macular_NeuN_GATGGAGTCAGTGTCA-1	0	0	0	0	0	AC	macular
Chen_a_10x3_Lobe_19_D006_NeuN_GAGGCAAAGAAATTGC-1	0	0	0	0	0	AC	periphery
Chen_rgc_10x3v31_19_D008_Mac_NeuN_T_GAACGTTTCGACGCGT-1	0	0	0	0	0	AC	macular
BCM_22_0183_RNA_lobe_NeuN_TCTAACTCAAGTGTCT-1	0	0	0	0	0	AC	periphery
MMD_22_18633_RNA_macular_NeuN_s2_1_ATTCAGGAGCCTCCAG-1	0	0	0	0	1.68023	AC	macular
Chen_a_10x3_Lobe_19_D008_NeuN_CACAGGCCAGTGTACT-1	0	0	0	0	0	AC	periphery
Chen_a_10x3_Lobe_19_D009_Nu_GCAGCCAGTATCATGC-1	0	0	0	0	0	AC	periphery
Chen_a_10x3_Lobe_19_D019_NeuN_AATGACCTCTGGTTGA-1	0	0	0	0	0	AC	periphery
Chen_a_10x_Lobe_D19_13_NeuN_TATACCTAGGCTCAAG-1	0	0	0	0	0	AC	periphery
A23_5566_RNA_fovea_CACCAAAGTACTAAGA-1	0	0	0	0	0.536597	AC	fovea
Chen_a_10x_Lobe_D30_13_NeuN_CATGGATGTAGGACCA-1	0	0	0	0	0.965367	AC	periphery
MMD_22_20137_RNA_macular_NeuN_2_ATAGACCGTAGGTACG-1	0	0	0	0	0	AC	macular
Chen_b_19D015_lobe_NeuNT_GACAGCCGTAGTTACC-1	0	1.46865	0	0	0	AC	periphery
Chen_rgc_10x3v31_19_D009_Mac_NeuN_T_CGTGTCTAGACTTCCA-1	0	0	0	0	0	AC	macular
GSM7596863_AACCACAAGGGAGGGT-1	0	0	0	0	0	AC	periphery
Chen_a_10x3_Lobe_D013_13_NeuN_CTGAGGCAGGGAGAAT-1	0	0	0	0	0	AC	periphery
Chen_a_10x3_Lobe_19_D006_NeuN_CATTGAGGTATTGCCA-1	0	0	0	0	0	AC	periphery
Chen_a_10x3_Lobe_D013_13_NeuN_ACACGCGGTCATGACT-1	0	0	0	0	0	AC	periphery
Chen_rgc_10x3v31_19_D008_Mac_NeuN_T_TCACGCTAGCGTCAGA-1	0	1.85464	0	0	0	AC	macular
Chen_a_10x3_Lobe_19_D011_NeuN_s2_TTGATGGAGTCTGTAC-1	0	0	0	0	0	AC	periphery
BCM_22_0434_RNA_lobe_TCGGGCAAGTAACCTC-1	0	1.36233	0	0	0	AC	periphery
BCM_22_0183_RNA_macular_NeuN_1_CCCATTGAGGGCATGT-1	0	0	0	0	0	AC	macular
Chen_a_10x3_Lobe_19_D011_NeuN_s2_GAGTGTTAGAGCAACC-1	1.19277	0	0	0	0	AC	periphery
MMD_22_20137_RNA_macular_NeuN_1_CCTCTAGGTCAACCTA-1	0	0	0	0	1.12376	AC	macular
GSM7596850_GACCCTTCAAGTGTCT-1	0	0	0	0	0	AC	macular
GSM7596861_AGAAATGGTCCGCAGT-1	0	0	0	0	0	AC	macular
Chen_a_10x_Lobe_D19_13_NeuN_CTATAGGGTTCAGCTA-1	0	0.803026	0	0	0	AC	periphery
GSM7596850_CTTTCAAAGCTCATAC-1	0	0	0	0	0	AC	macular
Chen_a_10x3_Lobe_19_D011_NeuN_s1_CTACCTGAGGCTTTCA-1	0	0	0	0	0.512834	AC	periphery
Chen_rgc_10x3v31_19_D009_Mac_NeuN_T_TAGATCGGTGTCTTGA-1	0	0	0	0	0	AC	macular
Chen_a_10x3_Lobe_19_D009_NeuN_TAGGTACTCTGGTGGC-1	0	0	0	0	0	AC	periphery
MMD_22_25357_RNA_macular_NeuN_GCACATATCGTTCCCA-1	0	0	0	0	1.10933	AC	macular
Chen_a_10x3_Lobe_19_D003_NeuN_AGGGAGTGTTCCTACC-1	0	0	0	0	0.693698	AC	periphery
Chen_c_10x3_D018_13_GTCACGGTCATCGACA-1	0	0	0	0	0.920784	AC	macular
Chen_a_10x3_Lobe_D005_13_Nu_ATCGTCCAGATACCAA-1	0	0	0	0	0	AC	periphery
Chen_a_10x3_Lobe_19_D007_NeuN_TATTCCAGTTTCGTGA-1	0	0	0	0	0	AC	periphery
Chen_a_10x3_Lobe_19_D006_NeuN_CTCAACCTCCGAGGCT-1	0	0	0	0	0	AC	periphery
Chen_a_10x3_Lobe_19_D010_NeuN_GAATCACGTCGCTCGA-1	0	0	0	0	0	AC	periphery
BCM_22_0784_RNA_macular_1_CGATCGGGTCCACATA-1	0	0	0	0	0	AC	macular
BCM_22_0200_RNA_macular_s3_GAGACTTCAACTACGT-1	0	0.424149	0	0	0.721044	AC	macular
MMD_22_20372_RNA_macular_NeuN_1_ATCCACCAGATCCTAC-1	0	0	0	0	0	AC	macular
MMD_22_16860_RNA_macular_NeuN_TGGTAGTCAAGCGGAT-1	0.539771	0	0	0	0.539771	AC	macular
Chen_rgc_10x3v31_19_D005_Macular_NeuN_T_TCTTAGTTCATAGAGA-1	0	0	0	0	1.25581	AC	macular
Chen_rgc_10x3v31_19_D009_Mac_NeuN_T_ATGAGGGGTCCGGACT-1	0	0	0	0	0	AC	macular
BCM_23_1401_RNA_fovea_1_AGCCAGCAGGCCCGTT-1	0	0	0	0	0	AC	fovea
MMD_22_20137_RNA_lobe_GAGTGTTCAACAGCTT-1	0	0	0	0	0	AC	periphery
Chen_a_10x_Lobe_D017_18_13_NeuN_CCAATTTAGCCTATCA-1	0	0	0	0	0	AC	periphery
MMD_23_16055_RNA_macular_ATATCCTAGGGAGGAC-1	0	0	0	0	0	AC	macular
BCM_22_0183_RNA_lobe_NeuN_GGCTGTGAGTATAACG-1	0	1.07683	0	0	0	AC	periphery
Chen_a_10x3_Lobe_19_D019_NeuN_TCCGATCGTGGTAATA-1	0	0	0	0	0	AC	periphery
Chen_a_10x3_Lobe_19_D010_NeuN_ATGTCCCGTTGAAGTA-1	0	0	0	0	0	AC	periphery
Chen_a_10x3_Lobe_19_D009_NeuN_ATGGAGGGTCTGATAC-1	0	0	0	0	0	AC	periphery
Chen_rgc_10x3V31_19_D007_Macular_NeuN_T_AATAGAGAGTACCCTA-1	0	0	0	0	0	AC	macular
BCM_22_0183_RNA_macular_NeuN_1_TCGGATAAGCGTATGG-1	0	1.15735	0	0	0	AC	macular
MMD_22_20137_RNA_macular_NeuN_1_CGGAATTGTAGTTCCA-1	0	0.66261	0	0	0	AC	macular
Chen_a_10x3_Lobe_D005_13_NeuN_GTCCCATCACAGACGA-1	0	0	0	0	0	AC	periphery
MMD_22_33472_RNA_lobe_GCTGGGTTCTTGCAGA-1	0	0.89327	0	0	0	AC	periphery
Chen_b_19D014_macular_GTAGCTAGTGAACTAA-1	0	0	0	0	0	AC	macular
Chen_a_10x3_Lobe_D005_13_NeuN_AGGATAATCGAGAAAT-1	0	0	0	1.27313	0	AC	periphery
MMD_22_32888_RNA_macular_GCACTAAAGACCAGCA-1	0	0	0	0	0	AC	macular
GSM7596850_AGCCAGCAGGGAGTGG-1	0	0	0	0	0	AC	macular
Chen_a_10x3_Lobe_19_D006_NeuN_AGCTACACATATGGCT-1	0	0	0	0	0	AC	periphery
Chen_a_10x_Lobe_D017_18_13_Nu_GATGCTAGTTAGGACG-1	0	0	0	0	0	AC	periphery
Chen_rgc_10x3v31_19_D009_Mac_NeuN_T_ATCCATTTCATGTCAG-1	0	0	0	0	0	AC	macular
MMD_22_20137_RNA_macular_NeuN_2_GTGAGTTGTTGGTGTT-1	0	0	0	0	0	AC	macular
MMD_22_16860_RNA_macular_NeuN_GCGGAAAAGTCATCGT-1	0	0.858265	0	0	0.858265	AC	macular
Chen_a_10x_Lobe_D21_13_NeuN_ACGGTTACAGGACGAT-1	0	0	0	0	0	AC	periphery
Chen_a_10x3_Lobe_19_D008_NeuN_AGATCGTTCTGAGAGG-1	0	0	0	0	0	AC	periphery
Chen_b_19D015_lobe_NeuNT_TGGAGAGTCCATCACC-1	0	0	0	0	0	AC	periphery
Chen_rgc_10x3V31_19_D016_Macular_NeuN_T_ATGGAGGGTATCACGT-1	0	0	0	0	0	AC	macular
Chen_a_10x_Lobe_D017_18_13_Nu_TCACATTCAATTCACG-1	0	0	0	0	0	AC	periphery
BCM_22_0200_BCM_23_0491_RNA_fovea_GCATCTCGTGTTACTG-1	0	0	0	0	0	AC	fovea
Chen_a_10x_Lobe_D017_18_13_NeuN_TTCAGGACACGACTAT-1	0	0	0	0	0.535346	AC	periphery
Chen_rgc_10x3v31_19_D008_Mac_NeuN_T_CTCGAGGCAAGCAATA-1	0	0	0	0	1.03915	AC	macular
Chen_b_19D013_lobe_NeuNT_TTCCAATCAACTTGGT-1	0	0	0	0	0	AC	periphery
Chen_rgc_10x3V31_19_D007_Macular_NeuN_T_GAAGTAAGTAGTCGTT-1	0	0	0	0	0	AC	macular
Chen_rgc_10x3v31_19_D009_Mac_NeuN_T_CACTGTCGTATCTCTT-1	0	0	0	0	0	AC	macular
Chen_a_10x3_Lobe_19_D019_NeuN_CAGCAATCACACGGAA-1	0	0	0	0	1.17307	AC	periphery
Chen_b_19D013_lobe_NeuNT_TATTGGGGTCTCTCAC-1	0	0	0	0	0	AC	periphery
MMD_22_16608_RNA_macular_GGTAATCAGTGCAACG-1	0	0	0	0	0	AC	macular
GSM7596861_GCCGATGTCGTTCGCT-1	0	0	0	0	0	AC	macular
Chen_rgc_10x3v31_19_D009_Mac_NeuN_T_CAATTTCAGGGACCAT-1	0	0	0	0	0	AC	macular
Chen_a_10x3_Lobe_19_D011_NeuN_s2_TTATTGCGTTGTCAGT-1	0	0	0	0	0	AC	periphery
Chen_a_10x3_Lobe_19_D011_NeuN_s2_TTGATGGCATGCAGCC-1	0	0	0	0	0	AC	periphery
BCM_22_0784_RNA_macular_1_CAGCACGGTTCGGGTC-1	0	0	0	0	0	AC	macular
MMD_22_16608_RNA_macular_NeuN_CTGCAGGTCATATGGC-1	0	0	0	0	0	AC	macular
MMD_22_16860_RNA_macular_NeuN_GACCAATCAGTGCCTG-1	0	1.8275	0	0	0	AC	macular
Chen_a_10x3_Lobe_19_D019_NeuN_ATTTACCTCCGATGTA-1	0	0	0	0	0	AC	periphery
Chen_a_10x3_Lobe_D013_13_NeuN_ACCCTCAGTCGTTGCG-1	0	0	0	0	0	AC	periphery
BCM_22_0434_RNA_macular_NeuN_1_GTTGTCCCACGACAAG-1	0	0	0	0	0	AC	macular
Chen_b_19D015_lobe_NeuNT_ACGGTTAGTAGCACAG-1	1.11322	0	0	0	0	AC	periphery
BCM_23_0313_RNA_fovea_ATTCTTGTCCGCCTAT-1	0	0	0	0	0	AC	fovea
Chen_a_10x3_Lobe_19_D009_NeuN_AGGATCTTCATTCCTA-1	0	0	0	0	0	AC	periphery
Chen_a_10x3_Lobe_19_D008_NeuN_AGCCAATTCTTCGATT-1	0	0	0	0	0	AC	periphery
Chen_a_10x3_Lobe_19_D011_NeuN_s2_TTTCGATCAGCTGTCG-1	0	0	0	0	0	AC	periphery
GSM7596862_GACATCACAGTTTCGA-1	0	0	0	0	0	AC	periphery
Chen_b_19D013_lobe_NeuNT_ACTTTGTCAATTGCGT-1	0	0	0	0	0	AC	periphery
MMD_22_32888_RNA_macular_ATCTCTATCGACCCAG-1	0	0	0	0	0	AC	macular
Chen_a_10x3_Lobe_19_D011_NeuN_s1_TGTACAGGTTCAAAGA-1	0	0	0	0	0	AC	periphery
Chen_c_10x3_19_D005_GTTCATTAGTGGCCTC-1	0	0	1.18966	0	0	AC	macular
MMD_22_37117_RNA_macular_NeuN_GACAGCCTCGCCCAGA-1	0	0	0	0	0	AC	macular
GSM7596848_CAACGGCGTCCAGAAG-1	0	0.723961	0	0	0	AC	macular
Chen_b_19D015_lobe_NeuNT_CGGAATTCATCGGAAG-1	0	0	0	0	2.15095	AC	periphery
Chen_a_10x3_Lobe_19_D009_NeuN_AGATAGATCTCGAACA-1	0	0	0	0	0.760559	AC	periphery
Chen_a_10x3_Lobe_D013_13_NeuN_ACCCAAAAGGTTTACC-1	0	0	0	1.74033	0	AC	periphery
Chen_a_10x3_Lobe_19_D011_NeuN_s2_AGACTCACAACCACAT-1	0	0	0	0	0	AC	periphery
Chen_a_10x3_Lobe_19_D019_NeuN_GTATTTCGTCCGATCG-1	0	0	0	0	0	AC	periphery
Chen_a_10x_Lobe_D30_13_NeuN_CTCTCGAGTCTCTCCA-1	0	0	0	0	0.848748	AC	periphery
GSM7596865_GTCACTCAGTCGAAGC-1	0	1.04521	0	0	0	AC	periphery
MMD_22_16860_RNA_macular_NeuN_CCGTGAGCAGCGGATA-1	0	1.25941	0	0	0	AC	macular
Chen_a_10x3_Lobe_19_D009_NeuN_TGTTCATAGGAACTAT-1	0	0	0	0	0	AC	periphery
Chen_rgc_10x3V31_19_D007_Macular_NeuN_T_GACACGCTCTTAGCCC-1	0	0	0	0	0	AC	macular
Chen_a_10x3_Lobe_19_D003_NeuN_TCATGGACACACACTA-1	0	0	0	0	0	AC	periphery
MMD_22_16477_RNA_macular_TTCATGTGTGATACAA-1	0	0.688234	0	0	0	AC	macular
GSM7596863_TTCCTCTGTGCAGATG-1	0	0	0	0	0	AC	periphery
BCM_22_0434_RNA_macular_NeuN_2_TCAGGTATCGCAATTG-1	0	0	0	0	0	AC	macular
MMD_22_17939_RNA_macular_NeuN_TGGGCTGCAACTGCCG-1	0	0	0	0	0	AC	macular
Chen_a_10x3_Lobe_19_D011_NeuN_s2_AGGGCTCAGAACTCCT-1	0	1.03305	0	0	0	AC	periphery
Chen_rgc_10x3v31_19_D011_Macular_NeuN_T_TGCTTGCGTTACAGCT-1	0	0	0	0	0	AC	macular
Chen_b_19D015_lobe_NeuNT_TTGGTTTAGGATCATA-1	0	0	0	0	0	AC	periphery
Chen_a_10x3_Lobe_19_D009_NeuN_GCCGATGGTCTTGAAC-1	0	0	0	0	0	AC	periphery
GSM7596850_AGCGCCAGTGATTGGG-1	0	0	0	0	0	AC	macular
GSM7596861_GTCCACTAGCTATCCA-1	0	0.977922	0	0	0.977922	AC	macular
Chen_a_10x3_Lobe_19_D006_NeuN_AGGTTGTGTCCTACGG-1	0	0.91223	0	0	1.38122	AC	periphery
Chen_rgc_10x3v31_19_D008_Mac_NeuN_T_CTTCAATTCCTAAACG-1	0	0	0	0	0.824463	AC	macular
Chen_a_10x3_Lobe_19_D011_NeuN_s2_CGATGCGGTATCACGT-1	0	0	0	0	0	AC	periphery
BCM_22_0458_RNA_fovea_CTCCCTCGTGGTCCCA-1	0	0	0	0	0	AC	fovea
BCM_22_0200_BCM_23_0491_RNA_fovea_GTGCGTGTCTCCCAAC-1	0	0.724289	0	0	0	AC	fovea
Chen_b_19D015_lobe_NeuNT_GATGTTGGTCGTTGCG-1	0	0	0	0	0	AC	periphery
Chen_a_10x_Lobe_D026_13_Nu_TGTGGCGAGGTCCGAA-1	0	0	0	0	0	AC	periphery
Chen_rgc_10x3v31_19_D005_Macular_NeuN_T_TCGGGCACATGATAGA-1	0	0	0	0	0	AC	macular
Chen_b_19D015_lobe_NeuNT_AGACCATTCGGCATTA-1	0	0	0	0	0.939272	AC	periphery
Chen_b_19D013_macular_GTCACGGGTTAATGAG-1	0	0	0	0	0.873421	AC	macular
Chen_a_10x3_Lobe_19_D008_NeuN_TTGTGTTGTCAACGCC-1	0	0	0	1.47408	0	AC	periphery
Chen_a_10x3_Lobe_19_D006_NeuN_AAGTACCAGTATTAGG-1	0	0	0	0	0	AC	periphery
Chen_a_10x3_Lobe_19_D010_NeuN_GTGCTGGAGCTGCCTG-1	0	0	0	0	0	AC	periphery
Chen_a_10x3_Lobe_19_D011_NeuN_s1_GACCTTCGTCCCGTGA-1	0	0	0	0	0	AC	periphery
Chen_b_19D013_lobe_NeuNT_GAGTTTGGTGCGACAA-1	0	0	0	0	0	AC	periphery
BCM_22_0183_RNA_lobe_s3_GTGTAACCACTGCGTG-1	0	0	0	0	0	AC	periphery
MMD_22_38029_RNA_macular_NeuN_GATTCTTTCTCCGCAT-1	0.683635	0	0	0	0	AC	macular
MMD_22_25357_RNA_macular_NeuN_CCGAACGCATCTCGTC-1	0	0	0	0	0	AC	macular
GSM7596843_AACCCAAAGTCACTAC-1	0	0	0	0	0	AC	macular
Chen_rgc_10x3v31_19_D011_Macular_NeuN_T_ATCGGATAGGGCTAAC-1	0	1.53194	0	0	0	AC	macular
Chen_a_10x3_Lobe_19_D008_NeuN_TCAGTCCGTAGACACG-1	0	0	0	0	0.958872	AC	periphery
Chen_b_19D015_fovea_CTCTCGAAGGTGCTAG-1	0	0	0	0	0	AC	fovea
Chen_c_10x3_D018_13_GCGTTTCAGCGACTTT-1	0	0	0	0	0	AC	macular
MMD_23_22486_RNA_macular_GGTAGAGCACGGTGAA-1	0	0	0	0	0	AC	macular
Chen_a_10x3_Lobe_D005_13_NeuN_TTCCGTGAGTGAGCCA-1	0	1.03399	0	0	0	AC	periphery
Chen_a_10x_Lobe_D21_13_NeuN_TGTGCGGAGCACTAGG-1	0	0	0	1.20116	0	AC	periphery
Chen_a_10x3_Lobe_19_D009_NeuN_AACCATGCATCGCTAA-1	0	0	0	0	0	AC	periphery
Chen_a_10x3_Lobe_19_D011_NeuN_s2_GACCGTGCACACAGAG-1	0	0	0	0	0	AC	periphery
MMD_22_32888_RNA_lobe_ACTGTCCAGGGTATAT-1	0	0.974827	0	0	0	AC	periphery
BCM_22_0890_RNA_fovea_AGGAATAAGATAGTGT-1	0	0	0	0	0	AC	fovea
Chen_c_10x3_D027_13_CATGGATGTGACAGCA-1	0	1.5063	1.01342	0	0	AC	macular
BCM_23_1340_RNA_fovea_1_AGGTTACCATCGGATT-1	0	0	0	0	0	AC	fovea
MMD_22_20372_RNA_macular_ATTGGGTCACAGTGAG-1	0	0	0	0	0	AC	macular
Chen_c_10x3_D030_13_Macular_GGGTAGAAGGCTATCT-1	0	0	0	0	0	AC	macular
MMD_22_20372_RNA_lobe_TGTGCGGAGGCACAAC-1	0	0	0	0	1.01983	AC	periphery
Chen_a_10x3_Lobe_19_D011_NeuN_s1_CGCCATTGTACAAGCG-1	0	0	0	0	0	AC	periphery
Chen_b_17D013_lobe_NeuNT_GCTACCTAGCTATCCA-1	0	0	0	0	0	AC	periphery
GSM7596850_AATGAAGCATTGCCTC-1	0	0	0	0	0	AC	macular
Chen_rgc_10x3v31_19_D008_Mac_NeuN_T_TCATTGTGTCGCGTCA-1	0	0	0	0	0	AC	macular
Chen_a_10x3_Lobe_19_D006_NeuN_GTATTGGAGTATGAGT-1	0	0	0.901056	0	0	AC	periphery
Chen_b_19D015_lobe_NeuNT_ATCACAGCAGCTGTAT-1	0	0	0	0	0	AC	periphery
Chen_b_19D015_lobe_NeuNM_TGGCGTGCACCGTGCA-1	0	0	0	0	0	AC	periphery
Chen_a_10x3_Lobe_D013_13_NeuN_TGTTCTATCACTGATG-1	0	0	0	0	0	AC	periphery
Chen_a_10x3_Lobe_19_D003_NeuN_TTCATGTCACTCCACT-1	0	0	0	0	0	AC	periphery
Chen_rgc_10x3v31_19_D008_Mac_NeuN_T_CAGCGTGCAAGTGATA-1	0	0	0	0	2.07232	AC	macular
BCM_22_0784_RNA_macular_2_TTCAGGAGTCGCATGC-1	0	0	0	0	0	AC	macular
GSM7596865_TCGATTTAGAGCATAT-1	0	1.21282	0	0	1.21282	AC	periphery
Chen_a_10x3_Lobe_19_D019_NeuN_ATGAAAGCAAGTGTCT-1	0	0	0	0	0	AC	periphery
BCM_22_0434_RNA_macular_CTGTCGTCAGCACGAA-1	0	0	0	0	0	AC	macular
Chen_a_10x3_Lobe_19_D009_NeuN_TAAGCCAAGATGATTG-1	0	0	0	0	0	AC	periphery
MMD_22_37117_RNA_lobe_GCCGATGAGTGGACGT-1	0	0	0	0	0	AC	periphery
MMD_22_32888_RNA_macular_NeuN_2_GGGACAAGTCTCGGGT-1	0	0	0	0	0	AC	macular
Chen_a_10x3_Lobe_19_D006_NeuN_CATCCACAGTGAGCCA-1	0	0	0	0	0	AC	periphery
Chen_a_10x3_Lobe_19_D010_NeuN_TGCAGTAAGCCTCCAG-1	0	0	0	0	0	AC	periphery
Chen_a_10x3_Lobe_D005_13_NeuN_TGTGGCGCAAATGGCG-1	0	0	0	0	0.744534	AC	periphery
MMD_23_01524_RNA_macular_GCCAGCACAGGGATAC-1	0	0	0	0	0	AC	macular
Chen_a_10x3_Lobe_19_D010_NeuN_TCATGGATCACTTCTA-1	0	0	0	0	0.897167	AC	periphery
Chen_b_19D015_macular_GAGAGGTCACGTCATA-1	0	0	0	0	0	AC	macular
Chen_b_19D015_lobe_NeuNT_TCGTAGAAGATCCAAA-1	0	0	0	0	0	AC	periphery
Chen_b_19D014_lobe_NeuNT_CCATAAGAGGTATAGT-1	0	0	0	0	0	AC	periphery
BCM_22_0458_RNA_macular_NeuN_2_TCATTACAGTGCCTCG-1	0	0	0	0	0	AC	macular
MMD_22_17017_RNA_macular_NeuN_CTGTCGTTCACTTGTT-1	0.381065	0	0	0	0	AC	macular
BCM_22_0769_RNA_fovea_AATCACGCAACCCTAA-1	0	0	0	0	0	AC	fovea
BCM_22_0500_RNA_fovea_TTAGGCAGTAACCCGC-1	0	0	0	0	0	AC	fovea
Chen_b_19D015_lobe_NeuNT_GGATGTTCATCGTTCC-1	0	0	0	0	0	AC	periphery
MMD_22_13066_RNA_macular_NeuN_GTAACACCAAAGACGC-1	0	0	0	0	0	AC	macular
MMD_22_20372_RNA_macular_NeuN_2_ATCGTCCTCTCCAATT-1	0	0	0	0	0	AC	macular
Chen_b_19D014_lobe_NeuNT_CATCGTCTCACCTACC-1	0	0	0	0	0.950908	AC	periphery
Chen_a_10x3_Lobe_19_D011_NeuN_s1_CAATACGTCAAGCCTA-1	0	0	0	0	0.975136	AC	periphery
Chen_c_10x3_D009_13_CTGTACCTCGCCGAAC-1	0	0	0	0	0	AC	macular
Chen_rgc_10x3V31_19_D007_Macular_NeuN_T_GAGTTGTGTAGAGTTA-1	0	0	0	0	0	AC	macular
Chen_b_19D014_fovea_TACCCGTCAGAGGGTT-1	0	0	0	0	0	AC	fovea
Chen_rgc_10x3v31_19_D011_Macular_NeuN_T_GTAGAGGCACCTCTAC-1	0	0	0	0	0	AC	macular
MMD_23_17738_RNA_macular_AATGGAATCTAGATCG-1	0	0	0	0	0	AC	macular
Chen_rgc_10x3v31_19_D009_Mac_NeuN_T_CGTAATGTCCACAGCG-1	0	0	0	0	0	AC	macular
GSM7596843_TAGATCGCAAATTGGA-1	0	0	0	0	0	AC	macular
Chen_a_10x3_Lobe_19_D011_NeuN_s2_TTGTTTGTCTTACTGT-1	0	0	0	0	0.899842	AC	periphery
Chen_b_19D013_lobe_NeuNT_ATCACGATCGCGCTGA-1	0	0	0	0	0	AC	periphery
Chen_c_10x3_D026_13_GTCGTTCGTTCTCTAT-1	0	1.14152	0	0	1.14152	AC	macular
Chen_a_10x3_Lobe_19_D007_NeuN_TGTTCATCATGCGTGC-1	0	0	0	0	0	AC	periphery
MMD_22_16608_RNA_macular_NeuN_TGATGGTGTGCAGGAT-1	0	0	0	0	0	AC	macular
GSM7596846_GCTTCACTCACTAGCA-1	0	0	0	0	0	AC	macular
MMD_22_16477_RNA_macular_NeuN_CGTGAATAGAGCCCAA-1	0	0	0	0	0	AC	macular
Chen_a_10x3_Lobe_19_D008_NeuN_GGGATGATCAAGGAGC-1	0	0	0	0	0	AC	periphery
Chen_rgc_10x3V31_19_D017_Macular_NeuN_T_CTCATTACAATCACGT-1	0	0	0	0	0	AC	macular
Chen_a_10x3_Lobe_19_D003_NeuN_AGAAGTACAACACGTT-1	0	0.896393	0	0	0	AC	periphery
MMD_22_17939_RNA_macular_NeuN_TTGGATGTCTTGGGCG-1	0	0	0	0	0	AC	macular
Chen_a_10x3_Lobe_19_D005_NeuN_GATCAGTCACAGAAGC-1	0	0	0	0	0.833962	AC	periphery
MMD_22_16860_RNA_macular_NeuN_TGCATCCAGATTGACA-1	0	0	0	0	0	AC	macular
GSM7596852_TATTCCAGTATGCAAA-1	0	0	0	0	0	AC	macular
Chen_c_10x3_D013_13_TGATTCTCAAGGTCTT-1	0	0	1.33985	0	0	AC	macular
Chen_a_10x_Lobe_D21_13_Nu_AACGTCACAATTGCCA-1	0	0	0	0	0	AC	periphery
Chen_a_10x3_Lobe_19_D007_Nu_TGCAGATCAGTCGGAA-1	0	1.43949	0	0	0	AC	periphery
Chen_a_10x_Lobe_D21_13_NeuN_GACTATGAGGCTCTCG-1	0	0	0	0	1.33187	AC	periphery
BCM_22_0183_RNA_macular_NeuN_1_AGGTCATAGTGGACTG-1	0	0	0	0	0	AC	macular
Chen_b_19D015_lobe_NeuNT_TTGTTCATCTTTCTAG-1	0	0	0	0	1.05622	AC	periphery
Chen_a_10x3_Lobe_19_D019_NeuN_ATCCGTCTCGACACTA-1	0	0	0	0	0	AC	periphery
Chen_rgc_10x3v31_19_D009_Mac_NeuN_T_CTGGACGTCTCTATAC-1	0	0	0	0	0	AC	macular
Chen_rgc_10x3V31_19_D016_Macular_NeuN_T_CGATCGGCAGGCAATG-1	0	0	0	0	0	AC	macular
Chen_a_10x3_Lobe_19_D010_NeuN_CCAATTTCATCTCGTC-1	0	0	0	0	0	AC	periphery
Chen_b_17D013_lobe_NeuNT_GTGTTAGTCGAGCCTG-1	0	0	0	0	0	AC	periphery
Chen_a_10x3_Lobe_19_D009_NeuN_TCGACGGTCCTACGAA-1	0	0	0	0	0	AC	periphery
Chen_a_10x3_Lobe_19_D010_NeuN_GGGTCACTCTCGGGAC-1	0	0.84005	0	0	1.29005	AC	periphery
Chen_a_10x3_Lobe_19_D003_NeuN_AAGCCATGTAGCTGCC-1	0	0	0	0	0	AC	periphery
Chen_a_10x3_Lobe_19_D011_NeuN_s2_GGGCCATAGAGAATCT-1	0	0	0	0	0	AC	periphery
Chen_a_10x3_Lobe_19_D003_NeuN_TAGCACAGTACAAAGT-1	0	0	0	0	2.88288	AC	periphery
Chen_b_19D013_lobe_NeuNT_ACGTAACAGTTTCGGT-1	0	0	0	0	2.54328	AC	periphery
MMD_23_21623_RNA_macular_CACGTTCAGCCACAAG-1	0	0	0	0	0.662497	AC	macular
Chen_a_10x3_Lobe_D013_13_NeuN_GTCCTCATCCATAGGT-1	0	0	0	1.14319	0	AC	periphery
Chen_a_10x3_Lobe_19_D011_NeuN_s1_ACCGTTCAGTTGTAAG-1	0	0	0	0	1.13201	AC	periphery
MMD_22_16477_RNA_macular_CTTCTCTGTCAAGGCA-1	0	0	0	0	0	AC	macular
Chen_a_10x3_Lobe_D013_13_NeuN_GGAGATGGTCGGTGAA-1	0	0	0	0	0	AC	periphery
MMD_22_20372_RNA_macular_NeuN_2_CTATCCGCAATTTCCT-1	0	1.24761	0	0	0	AC	macular
Chen_a_10x_Lobe_D026_13_NeuN_CAAGACTGTATTGAGA-1	0	0	0	0.473533	1.39334	AC	periphery
BCM_22_0500_RNA_fovea_CCTCCAAGTATCGAAA-1	0	0	0	0	0	AC	fovea
Chen_b_19D013_macular_TGCACGGTCACAAGAA-1	0	0	0	0	0	AC	macular
MMD_22_32888_RNA_macular_NeuN_1_CGAGGAATCCATATGG-1	0	0	0	0	0	AC	macular
Chen_b_19D015_lobe_NeuNT_GAATCACCACTGATTG-1	0	0	0	0	1.14479	AC	periphery
MMD_22_14307_RNA_macular_NeuN_CTATCTAGTCAAAGCG-1	0	0	0	0	0	AC	macular
GSM7596861_AAGCGTTTCCGAAATC-1	0	0.603571	0	0	0	AC	macular
Chen_a_10x3_Lobe_19_D003_NeuN_ACTGTGATCTGAGGTT-1	0	0	0	0	0	AC	periphery
Chen_c_10x3_D013_13_GAGTCTAAGTGAGTTA-1	0	0	0	0	0	AC	macular
Chen_a_10x3_Lobe_19_D006_NeuN_CTTCAATAGGGAGGAC-1	0	0	0	0	0	AC	periphery
MMD_22_16860_RNA_macular_AGTCATGCAGACAAGC-1	0	0	0	0	0	AC	macular
Chen_rgc_10x3v31_19_D008_Mac_NeuN_T_CCCTGATAGATGCTAA-1	0	0	0	0	0	AC	macular
Chen_a_10x3_Lobe_19_D011_NeuN_s1_TTTACCACATGAAGCG-1	0	0	0	0	0	AC	periphery
MMD_23_21623_RNA_macular_TGTTCATTCGACTCCT-1	0	0	0	0	0	AC	macular
Chen_a_10x_Lobe_D30_13_NeuN_CGTTAGAGTATCGTAC-1	0	0	0	0	0	AC	periphery
GSM7596865_TCCACGTAGCTCGTGC-1	0	0	0	0	1.76518	AC	periphery
Chen_a_10x_Lobe_D28_13_Nu_CTAGGTATCTGTGCGG-1	0	0	0	0	0	AC	periphery
GSM7596862_ACCTACCGTAACTTCG-1	0	0	0	0	0	AC	periphery
MMD_22_20137_RNA_macular_NeuN_2_ATGAGGGCAGCACAGA-1	0	0	0	0	0.834478	AC	macular
Chen_b_19D015_lobe_NeuNT_CGAGAAGTCGGTGCAC-1	0	0	0	1.36125	1.91724	AC	periphery
Chen_a_10x_Lobe_D026_13_Nu_TCCTTTCGTACTGTTG-1	0	0	0	0	0	AC	periphery
Chen_b_19D013_lobe_NeuNT_CTTGAGAAGACTTAAG-1	0	0.809959	0	0	0	AC	periphery
MMD_23_01524_RNA_macular_ATCCACCTCAGGAAAT-1	0	0	0	0	0	AC	macular
Chen_b_19D015_lobe_NeuNT_ATGTCTTCACTGCGAC-1	0	0	0	0	0	AC	periphery
Chen_a_10x_Lobe_D27_13_NeuN_GATGATCTCATCGTAG-1	0	0	0.73171	0	1.85523	AC	periphery
Chen_b_19D013_fovea_TTCGGTCCACTACCGG-1	0	0	1.64105	0	0	AC	fovea
Chen_a_10x_Lobe_D21_13_NeuN_ATCGGATCAGGCATGA-1	0	0	0	0	0	AC	periphery
BCM_22_0389_RNA_lobe_NeuN_GTGAGTTCAGCACAAG-1	0	0	0	0	0	AC	periphery
BCM_22_0183_RNA_lobe_NeuN_TGTACAGGTATAATGG-1	0	0	0	0	0	AC	periphery
Chen_b_19D013_lobe_NeuNT_GCACATAAGGTGCTAG-1	0	0	0	0	0.694751	AC	periphery
Chen_a_10x_Lobe_D30_13_NeuN_TGGAGAGTCATCGTAG-1	0	0.641603	0	0	0	AC	periphery
Chen_rgc_10x3V31_19_D016_Macular_NeuN_T_ACAAGCTGTCCGGATC-1	0	0	0	0	0.779937	AC	macular
GSM7596862_CATGGATCACATTGTG-1	0	0	0	0	0	AC	periphery
Chen_b_19D015_fovea_GGGACAAGTAGGACCA-1	0	0	0	0	0	AC	fovea
Chen_a_10x3_Lobe_19_D008_NeuN_TCCTCCCTCCTCCACA-1	0	0	0	0	0	AC	periphery
Chen_a_10x3_Lobe_19_D005_NeuN_TCGAAGTAGCACCTGC-1	0	0	0	0	0	AC	periphery
Chen_b_19D015_lobe_NeuNT_CTTCAATAGTCATGGG-1	0	0	0	0	1.05512	AC	periphery
MMD_22_25357_RNA_lobe_CACTGAAAGGCGCTTC-1	0	0.758019	0	0	0	AC	periphery
Chen_rgc_10x3V31_19_D007_Macular_NeuN_T_CCTCAGTGTGCCAAGA-1	0	0	0	0	0	AC	macular
Chen_a_10x3_Lobe_D005_13_NeuN_AGTTCGATCAGCTCTC-1	0	0	0	0	0	AC	periphery
MMD_22_17464_RNA_macular_NeuN_CCACGAGAGTCGCGAA-1	0	0	0	0	1.00095	AC	macular
Chen_b_19D015_lobe_NeuNT_AAGTCGTTCCATTGGA-1	0	0	0	0	0	AC	periphery
BCM_22_0458_RNA_fovea_ATTGGGTTCTTCGGTC-1	0	0	0	0	1.21715	AC	fovea
Chen_a_10x3_Lobe_D013_13_NeuN_CGATGCGTCATCGCTC-1	0	0	0	0	0	AC	periphery
Chen_b_19D013_lobe_NeuNT_ATTTCACCACAAGTGG-1	0	0.977146	0	0	0	AC	periphery
Chen_c_10x3_19_D005_GTACAACTCTGTTGGA-1	0.944811	0	0	0	0.944811	AC	macular
GSM7596850_AGGTTACGTTTCGATG-1	0	0	0	0	0	AC	macular
BCM_23_1401_RNA_fovea_1_TGTGATGTCGGTTAGT-1	0	0	0	0	0	AC	fovea
Chen_a_10x3_Lobe_19_D010_NeuN_ATACTTCTCCAATCCC-1	0	0	0	0	0	AC	periphery
MMD_22_14307_RNA_macular_NeuN_CTATAGGTCCATCCGT-1	0	0	0	0	0	AC	macular
Chen_a_10x_Lobe_D21_13_NeuN_TTGGGATCACCCTGAG-1	0	0	0.977301	0	0	AC	periphery
Chen_a_10x3_Lobe_D009_13_NeuN_GCCATGGCACCGTCTT-1	0	0	0	0	0	AC	periphery
Chen_a_10x3_Lobe_19_D006_NeuN_CTGCCATCACCCATAA-1	0	0	0	0	0	AC	periphery
Chen_rgc_10x3v31_19_D008_Mac_NeuN_T_TGGGAAGGTGGCGCTT-1	0	0	0	0	0	AC	macular
Chen_a_10x3_Lobe_19_D007_NeuN_CCACGAGTCTGGCCGA-1	0	0	0	0	0	AC	periphery
Chen_a_10x3_Lobe_D013_13_NeuN_ATCTCTACAGTTGTTG-1	0	0	0	0	1.01712	AC	periphery
MMD_22_17939_RNA_macular_NeuN_TTGGTTTTCGGAATGG-1	0	1.48786	0	0	0	AC	macular
MMD_22_20372_RNA_macular_NeuN_2_GATGATCGTGACAGCA-1	0	0	0	0	0	AC	macular
Chen_a_10x3_Lobe_19_D006_NeuN_GAAGGGTAGGTCATCT-1	0	0	0	0	0.609411	AC	periphery
GSM7596855_CAAAGAACACTCCGGA-1	0	0	0	0	0	AC	macular
Chen_rgc_10x3v31_19_D011_Macular_NeuN_T_GATGCTATCTCAGGCG-1	0	0	0	0	0	AC	macular
Chen_a_10x3_Lobe_19_D008_NeuN_ACATCGAAGACGAAGA-1	0	0	0	0	0	AC	periphery
BCM_22_0200_BCM_23_0491_RNA_fovea_CTGATCCTCCCTCGAT-1	0	0.944171	0	0	0	AC	fovea
Chen_a_10x3_Lobe_19_D003_NeuN_GAGTCATTCTAAGGAA-1	0	0	0	0	0	AC	periphery
GSM7596850_TACCGAAGTCTTTCTA-1	0	0	0	0	0	AC	macular
Chen_rgc_10x3v31_19_D011_Macular_NeuN_T_CATACCCGTCCTCAGG-1	0	0	0	0	0	AC	macular
Chen_a_10x3_Lobe_D013_13_NeuN_TCGTGGGAGTTGGGAC-1	0	0	1.64425	0	0	AC	periphery
Chen_b_19D015_lobe_NeuNT_AACGTCATCGCGTAGC-1	0	0	0	0	1.45642	AC	periphery
BCM_22_0784_RNA_macular_NeuN_2_ACTGCAAGTGGATCGA-1	0	1.26522	0	0	0	AC	macular
Chen_a_10x_Lobe_D018_26_13_NeuN_TACGCTCTCACGGACC-1	0	0	0	0	0	AC	periphery
Chen_b_19D015_lobe_NeuNT_TCTGGCTCAACCAACT-1	0	0	0	0	0	AC	periphery
Chen_a_10x3_Lobe_19_D011_NeuN_s1_TAGACCACAAATCCCA-1	0	0	0	0	3.25447	AC	periphery
MMD_22_17017_RNA_macular_NeuN_AGGAGGTGTGTCGCTG-1	0	0	0	0	0	AC	macular
Chen_rgc_10x3v31_19_D005_Macular_NeuN_T_GATTGGTAGAGTGTGC-1	0	0	0	0	0	AC	macular
MMD_22_14307_RNA_macular_NeuN_GATGCTACACTATCCC-1	0	0	0	0	0	AC	macular
Chen_a_10x3_Lobe_19_D011_NeuN_s2_GACTCTCAGGGCAAGG-1	0	0	0	0	0	AC	periphery
Chen_a_10x_Lobe_D018_26_13_NeuN_ACCATTTCAGCAGTAG-1	0	0	0	0	0	AC	periphery
Chen_a_10x3_Lobe_19_D006_NeuN_TTTCGATAGGTAAAGG-1	0	2.53057	0	0	0	AC	periphery
MMD_22_02443_RNA_lobe_ATCGTGATCCCAAGCG-1	0	0	0	0	0.621608	AC	periphery
Chen_a_10x3_Lobe_19_D019_NeuN_AGAACCTAGCGTGAAC-1	0	0	0	0	0.712334	AC	periphery
BCM_22_0183_RNA_lobe_NeuN_GGTCTGGGTAGTGTGG-1	0	0	0	0	0	AC	periphery
BCM_22_0183_RNA_lobe_NeuN_CTAGACAGTATGCGTT-1	0	0	0	0	0	AC	periphery
BCM_22_0784_RNA_macular_NeuN_1_GTCATTTTCGTAGAGG-1	0	0	0	0	0	AC	macular
Chen_b_19D015_lobe_NeuNM_ACTGATGCACGTTGGC-1	0	0.612105	0	0	0	AC	periphery
BCM_22_0200_BCM_23_0491_RNA_fovea_GAAGCGACACAAAGCG-1	0	0	0	0	0	AC	fovea
MMD_22_20357_RNA_macular_TGAATGCCACAGCGCT-1	0	0	0	0	0	AC	macular
MMD_22_20372_RNA_macular_NeuN_1_CATCCACCAACACAAA-1	0	0.469547	0	0	0	AC	macular
BCM_22_0395_RNA_macular_ACAAAGAAGACATGCG-1	0	0	1.07505	0	0	AC	macular
Chen_a_10x3_Lobe_19_D011_NeuN_s2_TAGACTGCACTGTGAT-1	0	0	0	0	0	AC	periphery
Chen_rgc_10x3V31_19_D007_Macular_NeuN_T_ACACCAAGTATTTCTC-1	0	0	0	0	0	AC	macular
GSM7596853_TGCAGATCATTCCTCG-1	0	0	0	0	0	AC	macular
Chen_rgc_10x3v31_19_D008_Mac_NeuN_T_TGGTAGTTCCTCTCTT-1	0	0	0	0	0	AC	macular
Chen_rgc_10x3V31_19_D007_Macular_NeuN_T_AACGTCACACCTAAAC-1	0	0	0	0	0	AC	macular
Chen_a_10x3_Lobe_19_D011_NeuN_s2_TACTGCCTCTCCCATG-1	0	0	0	0	0	AC	periphery
Chen_rgc_10x3V31_19_D016_Macular_NeuN_T_TTCCTAAAGGTGCATG-1	0	0	0	0	0.752932	AC	macular
MMD_22_14307_RNA_lobe_CGTAATGTCCGCTGTT-1	0	0	0	0	0	AC	periphery
BCM_22_0434_RNA_macular_NeuN_2_AACCAACAGGACTGGT-1	0	0	0	0	0	AC	macular
Chen_a_10x3_Lobe_19_D007_NeuN_CTTCGGTAGACTTGTC-1	0	0	0	0	0	AC	periphery
MMD_22_16860_RNA_lobe_TGTAGACCAGTTACCA-1	0	0	2.76978	0	0	AC	periphery
Chen_b_19D013_lobe_NeuNT_TTGGATGCAAGAGTAT-1	0	0	0	0	0	AC	periphery
BCM_23_1340_RNA_fovea_1_ATCCGTCCAGGACATG-1	0	0	0	0	0	AC	fovea
Chen_b_19D014_lobe_NeuNT_CATCGTCGTAACAGTA-1	0	0	0	0	0	AC	periphery
Chen_a_10x3_Lobe_19_D019_NeuN_GGTGAAGTCGATTTCT-1	0	0	0	0	0	AC	periphery
Chen_a_10x_Lobe_D21_13_NeuN_ATTCATCGTATCCTCC-1	0	0	0	0	0	AC	periphery
Chen_rgc_10x3V31_19_D007_Macular_NeuN_T_TGTTGGATCCGACGGT-1	0.747097	0	0	0	0	AC	macular
Chen_a_10x3_Lobe_D013_13_NeuN_CCACGTTAGGAGCAAA-1	0	0	0	0	0	AC	periphery
Chen_a_10x3_Lobe_19_D007_NeuN_TGGAACTGTACCGGCT-1	0	0	0	0	1.86669	AC	periphery
MMD_22_21878_RNA_macular_GCAGTTAGTGCCCAGT-1	0	0	0	0	0	AC	macular
BCM_22_0183_RNA_lobe_s2_AGATCCACAGGACTAG-1	0	0	0	0	0	AC	periphery
Chen_rgc_10x3v31_19_D008_Mac_NeuN_T_CATGCTCAGCGTCAAG-1	0	0	0	0	0	AC	macular
Chen_rgc_10x3v31_19_D008_Mac_NeuN_T_TTGTTTGCACGCTTAA-1	0	0	0	0	0	AC	macular
Chen_a_10x3_Lobe_D009_13_NeuN_GGGACAAAGGTATTGA-1	0	0	0	0	1.4773	AC	periphery
Chen_rgc_10x3V31_19_D007_Macular_NeuN_T_GGCTTGGCACGACTAT-1	0	0	0	0	0	AC	macular
Chen_a_10x3_Lobe_19_D003_NeuN_GCGTGCATCATTCATC-1	0	0	0	0	1.11958	AC	periphery
Chen_rgc_10x3v31_19_D008_Mac_NeuN_T_TCAGGGCCATTGAAGA-1	0	0	0	0	0	AC	macular
GSM7596843_CAGTTCCGTGACTGTT-1	0	0	0	0	0	AC	macular
Chen_a_10x3_Lobe_19_D008_NeuN_AGATCCATCATCTATC-1	0	0	0	0	0	AC	periphery
BCM_23_0334_RNA_fovea_ATGGGTTGTTATAGCC-1	0	0	0	0	0	AC	fovea
Chen_rgc_10x3v31_19_D005_Macular_NeuN_T_TGCATCCGTTAGTCGT-1	0	0	0	0	0	AC	macular
Chen_b_19D015_lobe_Nu_TTAGGGTCACACTGGC-1	0	0	0	0	0	AC	periphery
Chen_a_10x3_Lobe_19_D011_NeuN_s1_AGGTCATAGGCACTAG-1	0	0	0	0	0	AC	periphery
Chen_b_19D015_lobe_NeuNT_AACGTCATCGTCCATC-1	0	0	0	0	0	AC	periphery
Chen_b_19D014_macular_GCGAGAAGTGGCGTAA-1	0	0	0	0	0	AC	macular
MMD_22_18633_RNA_macular_NeuN_s2_2_CCTTTGGCATGGAGAC-1	0	0	0	0	0	AC	macular
Chen_a_10x_Lobe_D026_13_NeuN_ACCATTTGTCAGTTTG-1	0	0	0	0	0.850511	AC	periphery
MMD_22_20372_RNA_macular_NeuN_2_CTCCACATCTGCAGCG-1	0	0	0	0	0.575948	AC	macular
GSM7596865_CTTCCTTTCACTGAAC-1	0	0	0	0	0	AC	periphery
MMD_22_37089_RNA_macular_NeuN_1_AGTGACTGTTTCCCAC-1	0	0	0	0	1.21687	AC	macular
Chen_c_10x3_19_D009_CAGTTCCCATTGTAGC-1	0	0	0	0	0	AC	macular
BCM_23_1401_RNA_fovea_2_AGCTACATCAACACCA-1	0	0	0	1.57181	0	AC	fovea
Chen_a_10x3_Lobe_19_D008_NeuN_GATCACACAGCTTTGA-1	0	0	0	0	0	AC	periphery
Chen_a_10x3_Lobe_19_D011_NeuN_s2_GTCGTAACAAGCTGTT-1	0	0	0	0	0	AC	periphery
MMD_22_18633_RNA_lobe_CAATTTCTCCTACTGC-1	0	0	0	0	0	AC	periphery
MMD_22_13066_RNA_macular_NeuN_GCATGATAGCTATCTG-1	0	0.838184	0	0	0	AC	macular
GSM7596846_TCATGAGCACGGCCAT-1	0	0	0	0	0.979685	AC	macular
Chen_a_10x3_Lobe_19_D011_NeuN_s2_ATCCTATCACCTTCCA-1	0	0	0	0	0	AC	periphery
Chen_a_10x3_Lobe_19_D011_NeuN_s2_AGTGTTGCACGAAGAC-1	0	0	0	0	0	AC	periphery
MMD_22_17017_RNA_macular_GCCGATGTCTGTTCAT-1	0	0	0	0	0	AC	macular
GSM7596850_ACTCTCGGTAGTGCGA-1	0	0	0	0	0	AC	macular
Chen_b_19D015_lobe_NeuNT_GTGTAACCACTTGGGC-1	0	0	0	0	0	AC	periphery
Chen_rgc_10x3v31_19_D009_Mac_NeuN_T_TTATTGCCAATAGGGC-1	0	0	0	0	0	AC	macular
Chen_a_10x3_Lobe_D005_13_Nu_GTAATGCTCGAATGCT-1	0	0	0	0	0	AC	periphery
MMD_22_17017_RNA_macular_NeuN_GATTCTTTCCATAGGT-1	0	0	0	0	0	AC	macular
Chen_a_10x_Lobe_D28_13_Nu_TCGGGCAGTTCTCCAC-1	0	0	0	1.26614	0	AC	periphery
Chen_a_10x3_Lobe_19_D010_NeuN_AGGGCTCCAATGGGTG-1	0	0	0	0	0	AC	periphery
MMD_22_38453_RNA_macular_NeuN_GTAGAAATCCGCAACG-1	0	0	0	0	0	AC	macular
Chen_a_10x3_Lobe_19_D003_NeuN_CTCCTTTTCGCGTTTC-1	0	0	0	0	0	AC	periphery
BCM_22_0784_RNA_macular_2_TCTCTGGGTGATCGTT-1	0	0	0	0	0	AC	macular
Chen_a_10x3_Lobe_19_D006_NeuN_GGTCACGGTGCCGTAC-1	0	0	0	0	0	AC	periphery
Chen_b_19D015_lobe_Nu_GCGTGCAGTGTACAGG-1	0	0	0	0	0	AC	periphery
Chen_a_10x3_Lobe_D009_13_Nu_CTTCGGTAGATCACTC-1	0	0	0	0	0	AC	periphery
MMD_22_17017_RNA_macular_ATCCATTTCCAGTGCG-1	0	0	0	0	0	AC	macular
Chen_a_10x3_Lobe_D005_13_NeuN_TGACAGTGTCCAAATC-1	0	0	1.28303	0	0	AC	periphery
BCM_22_0183_RNA_lobe_NeuN_TTTACTGGTACCGGAA-1	0	0	0	0	0	AC	periphery
Chen_b_19D015_lobe_NeuNT_GGGCTACTCATTACCT-1	0	0	0	0	0	AC	periphery
MMD_22_20137_RNA_macular_NeuN_2_AGGCTGCAGACCAAAT-1	0	0.753587	0	0	0	AC	macular
BCM_23_0578_RNA_fovea_AGAAGTACACAGCGCT-1	0	0	0	0	0	AC	fovea
BCM_22_0183_RNA_lobe_NeuN_GGTCACGGTATCGAGG-1	0	0	0	0	0	AC	periphery
BCM_23_1556_RNA_fovea_s1_TCACATTGTAGGTGCA-1	0	0	0	0	0	AC	fovea
MMD_22_13066_RNA_macular_NeuN_AAAGTGAGTGGTGATG-1	0	0.513587	0	0	1.85163	AC	macular
Chen_a_10x3_Lobe_19_D008_NeuN_ACTATTCAGACGTCGA-1	0	0	0	0	0	AC	periphery
GSM7596851_TGACCCTCACCAAAGG-1	0	0	0	0	0	AC	macular
Chen_rgc_10x3V31_19_D007_Macular_NeuN_T_GGAATGGCACTGGAAG-1	0	0	0	0	0	AC	macular
Chen_a_10x3_Lobe_19_D003_NeuN_GGCACGTAGATGCCGA-1	0	0	0	0	0	AC	periphery
Chen_b_19D015_lobe_NeuNT_CTATCCGAGTAAATGC-1	0	0	0	0	0	AC	periphery
Chen_b_19D015_lobe_NeuNT_ATCCTATGTGTAGGAC-1	0	0	0	0	0	AC	periphery
MMD_22_17939_RNA_macular_NeuN_TTTCACATCTCATTAC-1	0	0.870586	0	0	0	AC	macular
Chen_b_19D015_lobe_NeuNT_ACTTAGGTCAAGTAAG-1	0	0	0	0	0	AC	periphery
BCM_22_0200_RNA_lobe_AAAGAACAGACCTGGA-1	0	0	0	0	0	AC	periphery
Chen_a_10x3_Lobe_19_D006_NeuN_TTCCTAAAGTCACACT-1	0	0	0	0.908325	1.37633	AC	periphery
Chen_a_10x3_Lobe_19_D008_NeuN_TCACACCGTGTTTGCA-1	0	0	0	0	0	AC	periphery
Chen_rgc_10x3v31_19_D008_Mac_NeuN_T_GTTCTATTCGACGAGA-1	0	0	0	0	0	AC	macular
Chen_a_10x3_Lobe_19_D009_NeuN_TTGAGTGTCTCGCGTT-1	0	0	0	0	0	AC	periphery
BCM_22_0183_RNA_lobe_NeuN_GTAGAAAGTGAGTTGG-1	0	0	0	0	0	AC	periphery
BCM_22_0389_RNA_lobe_NeuN_GGATGTTCATCTGCGG-1	0	1.55333	0	0	0	AC	periphery
Chen_rgc_10x3v31_19_D011_Macular_NeuN_T_CTCAAGAGTAGCTCGC-1	0	0	0	0	0	AC	macular
Chen_a_10x_Lobe_D21_13_NeuN_GGGCGTTTCACAGAGG-1	0	0	0	0	0	AC	periphery
MMD_22_02443_RNA_macular_NeuN_AAACGAACAACGTTAC-1	0	0	0	0	0	AC	macular
MMD_22_16860_RNA_macular_NeuN_ACTGATGAGCGACTGA-1	0	0	0	0	0	AC	macular
Chen_a_10x_Lobe_D017_18_13_NeuN_AGACACTTCGAGTGGA-1	0	0	0	0	0.661883	AC	periphery
MMD_22_20137_RNA_macular_CAGCGTGAGGCTATCT-1	0	0	0	0	0	AC	macular
MMD_22_33472_RNA_macular_CTATCCGCAGCCCAGT-1	0	0	0	0	0	AC	macular
Chen_a_10x3_Lobe_19_D008_Nu_TCTACCGCAAGCGAAC-1	0	0	0	0	0	AC	periphery
Chen_a_10x3_Lobe_19_D006_NeuN_CTGTAGATCCGGCAGT-1	0	0	0	0	0	AC	periphery
BCM_23_1556_RNA_fovea_s1_ATTCAGGTCTGTGCAA-1	0	0	0	0	0	AC	fovea
Chen_a_10x_Lobe_D19_13_NeuN_CTGGTCTTCCGCACTT-1	0	0	0	0	0	AC	periphery
GSM7596865_TCGCTCAAGTACTGGG-1	0	0	0	0	0	AC	periphery
MMD_22_16860_RNA_lobe_TGAACGTGTTATCTGG-1	0	0	0	0	0	AC	periphery
Chen_a_10x_Lobe_D21_13_NeuN_GGAGGTATCTTGGAAC-1	0	1.19293	0	0	0	AC	periphery
MMD_22_20137_RNA_macular_GCACTAAAGTATGGAT-1	0	1.33965	0	0	0	AC	macular
Chen_rgc_10x3v31_19_D008_Mac_NeuN_T_CATGGATGTCCTTGTC-1	0	0	0	0	0	AC	macular
Chen_rgc_10x3V31_19_D007_Macular_NeuN_T_TTCCGGTAGAGCATAT-1	0	0	0	0	0	AC	macular
Chen_rgc_10x3V31_19_D007_Macular_NeuN_T_CACTTCGTCAGGCGAA-1	0	0	0	0	0	AC	macular
Chen_b_19D013_lobe_NeuNT_TCATGCCGTAGCTCGC-1	0	0	0	0	1.48393	AC	periphery
BCM_22_0769_RNA_fovea_ACTGTCCCATAGGTTC-1	0	0	0	0	0	AC	fovea
Chen_a_10x3_Lobe_19_D009_NeuN_GAGATGGGTCGGCACT-1	0	0	0	0	0	AC	periphery
Chen_rgc_10x3v31_19_D005_Macular_NeuN_T_AGCCAATTCAGCCCAG-1	0	0	0	0	0	AC	macular
Chen_rgc_10x3v31_19_D009_Mac_NeuN_T_ACTGATGTCACCCTGT-1	0	0	0	0	1.62367	AC	macular
BCM_23_1556_RNA_fovea_s1_TAACCAGCATGGCTGC-1	0	0	0	0	0.875049	AC	fovea
Chen_rgc_10x3v31_19_D009_Mac_NeuN_T_GTCAAGTTCATGGCCG-1	0	0	0	0	0.998998	AC	macular
Chen_a_10x3_Lobe_D005_13_NeuN_AGTAGCTGTTGTTGAC-1	0	0	0	0	0.622287	AC	periphery
Chen_a_10x_Lobe_D27_13_NeuN_TGCATCCCAAGCACCC-1	0	0	0	0	0	AC	periphery
Chen_a_10x3_Lobe_19_D011_NeuN_s2_ACGATGTTCGCAGTCG-1	0	0	0	0	0	AC	periphery
Chen_rgc_10x3v31_19_D009_Mac_NeuN_T_TTTACCAGTGCATTAC-1	0	0	0	0	0	AC	macular
GSM7596844_ACAGAAAAGTCGAATA-1	0	0	0	0	0	AC	macular
MMD_22_37089_RNA_lobe_GTGCTTCGTACCCAGC-1	0	0	0	0	0	AC	periphery
Chen_a_10x3_Lobe_19_D009_NeuN_GTAGGTTGTAGGAGTC-1	0	0	0	0	0	AC	periphery
Chen_rgc_10x3v31_19_D009_Mac_NeuN_T_TCATTCAGTCCTTAAG-1	0	0	0	0	0	AC	macular
MMD_22_18633_RNA_macular_NeuN_s2_1_CCAATGACAACTAGAA-1	0	0	0	0	0	AC	macular
BCM_22_0458_RNA_macular_NeuN_1_TCAAGCATCTCGGTAA-1	0	0	0	0	0	AC	macular
Chen_a_10x3_Lobe_19_D010_Nu_GTTTGGAGTGACTCTA-1	0	0	0	0	0	AC	periphery
Chen_rgc_10x3V31_19_D007_Macular_NeuN_T_ACGTACACAACTGCCG-1	0	0	0	0	0	AC	macular
Chen_a_10x_Lobe_D21_13_NeuN_CTTAGGAGTGGTCAAG-1	0	0	0	0	0	AC	periphery
Chen_a_10x3_Lobe_D013_13_NeuN_GTCGAATTCTATTCGT-1	0	0	0	0	0	AC	periphery
BCM_23_0131_RNA_lobe_TTTCACACATGTGGCC-1	0	0	0	0	0	AC	periphery
Chen_b_19D014_fovea_CTCCCAACAGCGTATT-1	0	0	0	0	0	AC	fovea
Chen_a_10x_Lobe_D28_13_NeuN_TTTGGAGGTGGATACG-1	0	0	0	0	0	AC	periphery
Chen_a_10x3_Lobe_19_D011_NeuN_s2_GACCAATTCGAGATGG-1	0	0	0	0	0	AC	periphery
BCM_22_0458_RNA_macular_2_GAATAGATCCTTATCA-1	0	0	0	0	0	AC	macular
BCM_22_0183_RNA_lobe_NeuN_GAGAGGTAGCGAAACC-1	0	0	0	0	0	AC	periphery
Chen_a_10x3_Lobe_D013_13_NeuN_ATTGTTCTCCTGTACC-1	0	1.49869	0	0	0	AC	periphery
Chen_a_10x3_Lobe_19_D010_NeuN_AGAAGCGGTGATAGTA-1	0	0	0	0	0	AC	periphery
Chen_a_10x_Lobe_D21_13_NeuN_TGTGAGTCAAGTTGGG-1	0	0.919332	0	0	0	AC	periphery
BCM_22_0389_RNA_lobe_GGGTCACAGATGCTAA-1	0	0	0	0	0	AC	periphery
Chen_a_10x3_Lobe_19_D011_NeuN_s1_CCCTCTCCAACCGATT-1	0	0.554784	0	0	0.90952	AC	periphery
Chen_rgc_10x3v31_19_D008_Mac_NeuN_T_ATCCCTGCACCATAAC-1	0	0	0	0	0	AC	macular
Chen_b_19D015_lobe_NeuNT_GGAATCTCATAGGAGC-1	0	0	0	0	0	AC	periphery
BCM_23_0578_RNA_fovea_GGATGTTTCCTAACAG-1	0	0	0	0	0.98512	AC	fovea
Chen_rgc_10x3V31_19_D007_Macular_NeuN_T_GCGGATCAGCGGTAAC-1	0	0	0	0	0	AC	macular
BCM_23_0792_RNA_fovea_AATGACCGTCGCGTTG-1	0	0	0	0	0	AC	fovea
MMD_22_13066_RNA_macular_NeuN_GCCAACGTCCTGGCTT-1	0	0	0	0	0	AC	macular
GSM7596863_TTGTTCAAGTATGATG-1	0	0	0	0	0	AC	periphery
Chen_a_10x3_Lobe_D013_13_NeuN_GATTCTTTCTATCGTT-1	0	0	0	0	0	AC	periphery
BCM_23_1556_RNA_fovea_s1_CAGCCAGTCATGAGTC-1	0	0	0	0	0	AC	fovea
MMD_22_16477_RNA_lobe_ATCACAGCAGCGTATT-1	0	0	0	0	0	AC	periphery
Chen_a_10x3_Lobe_19_D008_NeuN_CTGTACCAGACCTCCG-1	0	0	0	0	2.25677	AC	periphery
Chen_b_17D013_lobe_NeuNT_GTACAACGTGGAACCA-1	0	0	0	0	0	AC	periphery
Chen_a_10x_Lobe_D19_13_NeuN_CTCATGCAGGCTGGAT-1	0	0	0	0	0	AC	periphery
Chen_rgc_10x3v31_19_D008_Mac_NeuN_T_CCCTCTCCAATCACGT-1	0	0	0	0	0	AC	macular
BCM_22_0200_RNA_lobe_CAAAGAATCGGCCCAA-1	0	0	0	0	0	AC	periphery
Chen_c_10x3_19_D006_CAATGACTCCATTTGT-1	0	0.580174	0	0	1.08717	AC	macular
Chen_b_19D015_macular_TATCTGTTCGCCTTGT-1	0	0	0	0	0	AC	macular
BCM_22_0867_RNA_fovea_AGGGTCCCATCCAACA-1	0	0	0	0	0	AC	fovea
Chen_a_10x3_Lobe_19_D008_NeuN_TTGGGATGTCCACTTC-1	0	0	0	0	0	AC	periphery
Chen_rgc_10x3v31_19_D009_Mac_NeuN_T_ACGCACGAGACGAGCT-1	0	0	0	0	0	AC	macular
GSM7596863_AACACACAGCTGGTGA-1	0	0	0	0	1.57241	AC	periphery
GSM7596851_CGAAGTTCAAGAGATT-1	0	0	0	0	0	AC	macular
Chen_a_10x3_Lobe_D013_13_NeuN_AGGGTCCAGATAGCTA-1	0	0	0	0	0	AC	periphery
BCM_22_0458_RNA_macular_NeuN_2_GATTCTTCAGGCACTC-1	0	0	0	0	0.897046	AC	macular
Chen_a_10x3_Lobe_19_D003_NeuN_GTTATGGCACATATGC-1	0	0	0	0	0	AC	periphery
BCM_22_0458_RNA_macular_NeuN_1_GCTGCAGCACGCCAGT-1	0	0	0	0	0	AC	macular
Chen_a_10x3_Lobe_19_D010_NeuN_ACACTGAGTCTTGAAC-1	0	0	0	0	0	AC	periphery
Chen_a_10x3_Lobe_19_D006_NeuN_CAACGATCACCGTGAC-1	0	0	0	0	0	AC	periphery
Chen_a_10x_Lobe_D30_13_NeuN_AGGCCACAGTTGTAGA-1	0	0	0	0	0	AC	periphery
Chen_a_10x3_Lobe_19_D006_NeuN_ACCCTCAAGTGCACAG-1	0	1.11999	0	0	0	AC	periphery
Chen_a_10x_Lobe_D017_18_13_NeuN_ATACTTCAGTAAACGT-1	0	0	0	0	0	AC	periphery
BCM_23_0792_RNA_fovea_CCCGAAGTCTTCGGAA-1	0	0	0	0	0	AC	fovea
Chen_b_19D013_lobe_NeuNT_AAGCATCAGAGAGCAA-1	0	0	0	0	0	AC	periphery
Chen_a_10x3_Lobe_19_D009_NeuN_GGCTTGGTCTTCGTAT-1	0	0	0	0	0	AC	periphery
Chen_rgc_10x3v31_19_D005_Macular_NeuN_T_TTAATCCGTCGACGCT-1	0	0	1.05683	0	0	AC	macular
BCM_23_1401_RNA_fovea_2_TGACAGTTCAGTCACA-1	0	0	0	0.673258	0.673258	AC	fovea
Chen_a_10x3_Lobe_19_D011_NeuN_s1_AGATAGAAGTGCCAGA-1	0	0	0	0	0	AC	periphery
Chen_rgc_10x3v31_19_D008_Mac_NeuN_T_GACCCAGGTAGTGTGG-1	0	0	0	0	0.841174	AC	macular
Chen_a_10x3_Lobe_19_D011_NeuN_s2_CTAGGTAGTCTCCTGT-1	0	0.928492	0.928492	0	0	AC	periphery
MMD_22_13066_RNA_macular_NeuN_AAAGGGCGTTAAACAG-1	0	0	0	0	0	AC	macular
Chen_a_10x3_Lobe_19_D006_NeuN_AACGTCAGTTCGAACT-1	0	0	0	1.91206	0	AC	periphery
Chen_a_10x_Lobe_D21_13_NeuN_ATTGTTCAGTCCGCCA-1	0	0.788741	0	0	1.75829	AC	periphery
Chen_c_10x3_D009_13_GAAGCGACAAGAGTTA-1	0	0	1.07074	0	0	AC	macular
Chen_a_10x3_Lobe_19_D005_Nu_TAACTTCGTCCGCAGT-1	0	0	0	0	0	AC	periphery
Chen_b_19D015_fovea_CACTGGGCATCGGATT-1	0	0	0	0	0	AC	fovea
MMD_22_20372_RNA_macular_NeuN_1_TGCACGGGTGTACAGG-1	0	0	0	0	0	AC	macular
Chen_rgc_10x3V31_19_D007_Macular_NeuN_T_GTTCCGTAGCTACAAA-1	0	0	0	0	0	AC	macular
Chen_b_17D013_lobe_NeuNT_TCAGGTAAGTTGGACG-1	0	0	0	0	0	AC	periphery
Chen_a_10x3_Lobe_19_D011_Nu_s1_TGTTACTAGCGGCTCT-1	0	0	0	0	0	AC	periphery
BCM_23_0231_RNA_fovea_GCGAGAACAGACAAAT-1	0	0	0	0	0	AC	fovea
Chen_a_10x3_Lobe_19_D011_NeuN_s2_TATGTTCGTATGCTAC-1	0	0	0	0	0.606818	AC	periphery
Chen_a_10x3_Lobe_19_D010_NeuN_CGAAGTTCAGACTCTA-1	0	0	0	0	0	AC	periphery
BCM_23_0231_RNA_fovea_CTCTCGAAGTGCTACT-1	0	1.88314	0	0	0	AC	fovea
BCM_23_0358_RNA_fovea_GTATTTCAGAGAGTTT-1	0	0	0	0	0	AC	fovea
Chen_a_10x3_Lobe_19_D009_NeuN_CACAACATCCGACATA-1	0	0	0	0	0	AC	periphery
GSM7596865_TGGCGTGTCCATTGCC-1	0	1.43484	0	0	0	AC	periphery
BCM_22_0183_RNA_lobe_NeuN_CCCTCAAAGGACCCAA-1	0	0	0	0	0	AC	periphery
MMD_22_16477_RNA_macular_NeuN_GGGCGTTTCTACGGGC-1	0	0	0	0	0	AC	macular
Chen_rgc_10x3v31_19_D008_Mac_NeuN_T_CACTGGGTCTCATTAC-1	0	0	0	0	0.738207	AC	macular
Chen_a_10x_Lobe_D28_13_NeuN_TTACTGTTCATTCGGA-1	0	0	0	0	0	AC	periphery
Chen_a_10x3_Lobe_19_D005_NeuN_AAGACAAGTATTCTCT-1	0	0	0.872041	0	0	AC	periphery
Chen_c_10x3_19_D011_TTGTGGACACTGCGTG-1	0	0	0	0	0	AC	macular
MMD_22_17939_RNA_macular_CCCTCAAAGTGGCCTC-1	0	0	0	0	0	AC	macular
GSM7596865_TGTGGCGAGGCATCAG-1	0	0.989134	0	0	0	AC	periphery
Chen_rgc_10x3V31_19_D007_Macular_NeuN_T_CCAATTTGTTCCGCTT-1	0	0	0	0	0	AC	macular
GSM7596845_TATTGCTGTAGATTAG-1	0	0	0	0	0	AC	macular
MMD_22_34032_RNA_macular_GGCAGTCCATATACCG-1	0	0	0	0	0	AC	macular
Chen_b_19D014_lobe_NeuNT_AACAGGGCAAGTCATC-1	0	0	0	0	0	AC	periphery
MMD_23_22486_RNA_macular_TCGGGCAGTATTTCGG-1	0	0	0	0	0	AC	macular
BCM_22_0183_RNA_macular_2_TCCGTGTCACATTGTG-1	0	0	0	0	0	AC	macular
MMD_22_32888_RNA_macular_ACTTTGTCATCTCGTC-1	0	0	0	0	0	AC	macular
BCM_22_0183_RNA_macular_NeuN_1_TCACACCAGGACAAGA-1	0	0	0	0	0.753646	AC	macular
MMD_22_17017_RNA_macular_NeuN_AGACCCGAGAGCAGCT-1	0	0	0	0	0	AC	macular
Chen_rgc_10x3V31_19_D017_Macular_NeuN_T_AGCATCATCACCGCTT-1	0	0	0	0	0	AC	macular
BCM_23_1556_RNA_fovea_s1_AACAAGAGTCACTAGT-1	0	0	0	0	0	AC	fovea
Chen_a_10x3_Lobe_19_D019_NeuN_TACACCCGTCGCGTTG-1	0	0	0	0	0	AC	periphery
BCM_22_0458_RNA_macular_NeuN_2_TTAGTCTGTGTCTTGA-1	0	0	0	0	0	AC	macular
BCM_24_0080_RNA_fovea_CAACCAACATAGGTAA-1	0	0	0	0	0	AC	fovea
Chen_a_10x3_Lobe_19_D003_NeuN_CCTAACCTCTTCACGC-1	0	0	0	0	0	AC	periphery
Chen_rgc_10x3v31_19_D009_Mac_NeuN_T_CATTCCGTCGGCCTTT-1	0	0	0	0	0	AC	macular
Chen_a_10x3_Lobe_D013_13_NeuN_GAACGTTTCCACAAGT-1	0	0	0	0	0	AC	periphery
BCM_23_0574_RNA_fovea_s2_GTTTGGAGTTGCGGCT-1	0	0	0	0	0	AC	fovea
MMD_22_32888_RNA_macular_TTTACTGTCGAGATAA-1	0	1.10042	0	0	0	AC	macular
BCM_22_0389_RNA_lobe_NeuN_TTTGGAGAGCATTTCG-1	0	0	0	0	0	AC	periphery
Chen_a_10x_Lobe_D19_13_NeuN_CCAATTTGTCCGAAAG-1	0	0	0	0	0	AC	periphery
Chen_rgc_10x3V31_19_D007_Macular_NeuN_T_TTACGCCTCATCCTGC-1	0.917162	0.917162	0	0	0	AC	macular
Chen_a_10x3_Lobe_19_D008_NeuN_CGTCAAACACCCTATC-1	0	0	0	0	0	AC	periphery
BCM_22_0500_RNA_fovea_AGCCAGCCAGGGAGAG-1	0	0	0	0	0	AC	fovea
GSM7596853_GAGTTACGTGTGTCGC-1	0	0	0	0	0	AC	macular
Chen_rgc_10x3v31_19_D009_Mac_NeuN_T_TCGCAGGTCCATACAG-1	0	0	0	0	0	AC	macular
Chen_a_10x_Lobe_D19_13_NeuN_CTAGGTACAATTGGTC-1	0	0	0	0	0	AC	periphery
Chen_a_10x3_Lobe_19_D007_NeuN_GAAGGGTCATCGAGCC-1	0	0	0	0	0	AC	periphery
GSM7596865_ACGGTCGGTGACTAAA-1	0	0	0	0	0	AC	periphery
BCM_22_0389_RNA_lobe_NeuN_ATCACTTGTCTAATCG-1	0	0	0	0	1.39578	AC	periphery
BCM_22_0784_RNA_lobe_GCCTGTTCAAAGAACT-1	0	0	0	0	0	AC	periphery
Chen_b_19D015_fovea_ACATCCCAGCTATCCA-1	0	0	0	0	0	AC	fovea
MMD_22_02443_RNA_macular_AGGGAGTTCTACACTT-1	0	0	0	0	0	AC	macular
Chen_b_19D013_lobe_NeuNT_TATGTTCTCCGAGTGC-1	0	0	0	0	0.584464	AC	periphery
Chen_a_10x3_Lobe_D013_13_NeuN_TGCATCCAGTGTCATC-1	0	0	0.916351	0	0	AC	periphery
Chen_a_10x3_Lobe_19_D011_NeuN_s2_CGGGTGTAGAACAAGG-1	0	0	0	0	0	AC	periphery
Chen_a_10x3_Lobe_19_D019_NeuN_AGATGCTAGATGAACT-1	0	0	0	0	0	AC	periphery
Chen_rgc_10x3v31_19_D005_Macular_NeuN_T_GGCTTTCTCATCAGTG-1	0	0	0	0	0	AC	macular
Chen_rgc_10x3V31_19_D007_Macular_NeuN_T_TGGAACTGTTGTGCAT-1	0	0	0	0	0	AC	macular
Chen_rgc_10x3V31_19_D017_Macular_NeuN_T_CTCCATGCATACCAGT-1	0	0	0	0	0	AC	macular
GSM7596843_TGATCTTCATCAACCA-1	0	0	0	0	0	AC	macular
MMD_22_38453_RNA_macular_NeuN_GTCCTCACAACAAGAT-1	0	0	0	0	1.12218	AC	macular
Chen_rgc_10x3v31_19_D008_Mac_NeuN_T_CCTCCTCGTCAAATCC-1	0	0	0	0	0	AC	macular
Chen_a_10x3_Lobe_19_D019_NeuN_CTCAAGAAGAATTTGG-1	0	0	0	0	0	AC	periphery
Chen_a_10x_Lobe_D30_13_NeuN_GTGAGTTAGGGACCAT-1	0	0	1.12841	0	0	AC	periphery
GSM7596849_TATTCCAAGCACCGAA-1	0	1.54864	0	0	1.04821	AC	macular
BCM_23_0358_RNA_fovea_CATTGAGAGACTGGGT-1	0	0	0	0	0	AC	fovea
MMD_22_14307_RNA_macular_NeuN_TCATACTCAGCTTTCC-1	0	0	0	0	0	AC	macular
Chen_a_10x3_Lobe_19_D006_NeuN_ATGGATCAGTGATAGT-1	0	0	0	0	1.06101	AC	periphery
Chen_a_10x_Lobe_D19_13_Nu_TGCGGCACACAGTATC-1	0	0	0	0	0	AC	periphery
Chen_rgc_10x3v31_19_D009_Mac_NeuN_T_AGGATAAGTCTGTGCG-1	0	0	0	0	0	AC	macular
GSM7596849_TTTACTGCAACTCGTA-1	0	0	0	0	1.51496	AC	macular
BCM_22_0458_RNA_macular_NeuN_1_CTTCAATAGAAGAACG-1	0	0	0	0	0	AC	macular
MMD_22_17464_RNA_macular_NeuN_CAGTGCGGTCCTGGTG-1	0	0.919694	0	0	0	AC	macular
Chen_rgc_10x3v31_19_D005_Macular_NeuN_T_AAGTGAATCGCCTAGG-1	0	0	0	0	1.15363	AC	macular
Chen_a_10x_Lobe_D30_13_NeuN_CTCAGTCCAAGAATAC-1	0	0	0	0	1.36197	AC	periphery
Chen_a_10x3_Lobe_19_D006_NeuN_GTAAGTCTCTCAATCT-1	0	0	0	0	0	AC	periphery
Chen_a_10x3_Lobe_19_D006_NeuN_AGACTCACACGACAGA-1	0	0	0	0	0	AC	periphery
BCM_22_0183_RNA_lobe_NeuN_GGTTCTCCATCGGAGA-1	0	0	0	0	0	AC	periphery
BCM_22_0183_RNA_lobe_NeuN_TAGCACAGTAAGTTAG-1	0	0	0	0	0	AC	periphery
Chen_a_10x3_Lobe_19_D009_NeuN_TGTGAGTGTTAAGACA-1	0	0	0	0	1.08519	AC	periphery
Chen_a_10x3_Lobe_19_D019_NeuN_GAGACCCAGGATGAGA-1	0	0	0	0	1.33561	AC	periphery
Chen_rgc_10x3v31_19_D009_Mac_NeuN_T_ATCGATGAGTCATCGT-1	0	0	0	0	0	AC	macular
BCM_22_0867_RNA_fovea_TGCAGTAAGCCTAGGA-1	0	0	0	0	0	AC	fovea
BCM_22_0458_RNA_fovea_CCGGTAGGTAACCAGG-1	0	0	0	0	0	AC	fovea
Chen_a_10x3_Lobe_19_D008_NeuN_ACTTCGCTCGGAATGG-1	0	0	0	0	0	AC	periphery
MMD_22_37089_RNA_macular_NeuN_2_CCTCATGCATTGGGAG-1	0	0	0	0	0	AC	macular
BCM_22_0183_RNA_lobe_NeuN_AAACGAAAGATGCTAA-1	0	0	0	0	0	AC	periphery
BCM_22_0183_RNA_macular_1_AGTACTGGTCTTTCTA-1	0	0	0	0	0	AC	macular
Chen_rgc_10x3v31_19_D005_Macular_NeuN_T_CCTATCGTCATGCATG-1	0	0	0	0	0	AC	macular
Chen_rgc_10x3v31_19_D008_Mac_NeuN_T_CCGGACATCTTCTGTA-1	0	0	0	0	0	AC	macular
BCM_22_0784_RNA_macular_NeuN_1_AACCTGAAGGATTTCC-1	0	0	0	0	1.19229	AC	macular
BCM_22_0896_RNA_fovea_TAAGCACGTTAGAGAT-1	0	0	0	0	0	AC	fovea
Chen_a_10x3_Lobe_19_D006_NeuN_GGGACAACAGAATGTA-1	0	0	0	0	0	AC	periphery
MMD_22_14307_RNA_macular_TGACTCCGTGGTAACG-1	0	0	0	0	0	AC	macular
Chen_a_10x3_Lobe_19_D003_NeuN_ACCCTCATCTCTGCCA-1	0	0	0	0	0	AC	periphery
Chen_a_10x3_Lobe_19_D009_NeuN_GTGAGGACAGACCAGA-1	0	0	0	0	1.63988	AC	periphery
Chen_a_10x3_Lobe_19_D019_NeuN_GATGGAGAGCCTAGGA-1	0	0	0	0	0	AC	periphery
GSM7596865_CATCCACTCTCAACGA-1	0	0	0	0	0	AC	periphery
Chen_a_10x_Lobe_D27_13_NeuN_TCGACGGGTGCGACAA-1	0	0	0	0	0	AC	periphery
Chen_a_10x3_Lobe_19_D010_Nu_GCTACAACAGGGCTTC-1	0	0	0	0	1.21315	AC	periphery
BCM_23_0792_RNA_fovea_GCGAGAAAGTGATGGC-1	0	0	0	0	0	AC	fovea
Chen_a_10x3_Lobe_19_D009_NeuN_GGGCGTTCACATAGCT-1	0	0	0	0	0	AC	periphery
Chen_a_10x3_Lobe_19_D011_NeuN_s2_CTGTAGAAGCATTTGC-1	0	0	0	0	0	AC	periphery
GSM7596845_GGAACCCGTCACCGCA-1	0	0	0	0	1.61813	AC	macular
Chen_b_19D013_lobe_NeuNT_GCAACATTCACTGCTC-1	0	0.674437	0	0	0	AC	periphery
Chen_b_17D013_lobe_NeuNT_GCGGAAACACAAGCTT-1	0	0	0	0	0	AC	periphery
Chen_a_10x3_Lobe_19_D006_NeuN_CGACAGCGTGTAAATG-1	0	0	0	0	0	AC	periphery
GSM7596847_CTGGACGAGCCTGTCG-1	0	0	0	0	0	AC	macular
Chen_b_19D015_lobe_NeuNT_TACCTCGAGCGCTTCG-1	0	0	0	0	0	AC	periphery
Chen_a_10x3_Lobe_19_D006_Nu_AACGGGACACGCTGAC-1	0	0	0	0	0	AC	periphery
Chen_a_10x3_Lobe_19_D006_NeuN_TGCGGCAGTAGTATAG-1	0	0	0	0.920784	0.920784	AC	periphery
MMD_22_13066_RNA_macular_NeuN_GTAATGCCACGTGAGA-1	0	0	0	0	0	AC	macular
Chen_a_10x3_Lobe_19_D010_NeuN_CTTCAATCATGTGGCC-1	0	0	0	0	0	AC	periphery
Chen_rgc_10x3v31_19_D008_Mac_NeuN_T_CACTAAGAGGGCAGTT-1	0	0	0	0	0	AC	macular
Chen_rgc_10x3V31_19_D007_Macular_NeuN_T_CGTAAGTAGTTTCGGT-1	0	0.637961	0	0	0	AC	macular
Chen_a_10x3_Lobe_19_D007_NeuN_TCATTGTGTGCGGCTT-1	0	0	0	0	0	AC	periphery
Chen_rgc_10x3v31_19_D008_Mac_NeuN_T_TGATGCACAGCAGTAG-1	0	0	0	0	0	AC	macular
MMD_22_20137_RNA_macular_NeuN_2_TTTGTTGTCACCGGTG-1	0	0	0	0	1.22102	AC	macular
MMD_22_20372_RNA_macular_CTACATTGTTGTAGCT-1	0	0	0	0.995328	0	AC	macular
GSM7596844_ATGAGTCAGTGGATAT-1	0	0	0	0	0	AC	macular
Chen_b_19D015_macular_GCACTAAAGTAAGAGG-1	0	0	0	0	0	AC	macular
GSM7596859_TCAATTCAGAAGTCCG-1	0	0	0	0	0	AC	periphery
BCM_22_0434_RNA_fovea_TGCATCCGTCCAGGTC-1	0	0	0	0	0	AC	fovea
Chen_b_19D013_macular_AGAACAACACACCTGG-1	0	0	0	0	0	AC	macular
Chen_a_10x3_Lobe_D013_13_NeuN_TGTGCGGAGGGTATAT-1	0	0	0	0	0	AC	periphery
MMD_22_13066_RNA_macular_NeuN_TCATTTGGTGCCTTCT-1	0	0	0	0	0	AC	macular
Chen_b_19D015_lobe_NeuNT_CTGTGGGTCATCTGTT-1	0	0	0	0	0	AC	periphery
Chen_a_10x3_Lobe_19_D008_NeuN_TCAGTTTCATGCCATA-1	0	0	0	0	0	AC	periphery
Chen_a_10x3_Lobe_D013_13_NeuN_GCTACCTTCTATTGTC-1	0	0	0.781219	0	0	AC	periphery
Chen_a_10x3_Lobe_19_D019_NeuN_TCCCAGTAGGAGGTTC-1	0	0	0	0	0	AC	periphery
Chen_a_10x3_Lobe_19_D011_NeuN_s2_AGGGTGAGTGCTCCGA-1	0	1.28606	0	0	0	AC	periphery
Chen_c_10x3_19_D007_AGATCGTAGCTAATCC-1	0	0	0	0	0	AC	macular
Chen_rgc_10x3v31_19_D008_Mac_NeuN_T_ATGGAGGTCCACGTAA-1	0	0	0	0	0	AC	macular
Chen_a_10x3_Lobe_19_D008_NeuN_TGCTCCATCTCAGTCC-1	0	0	0	0	0	AC	periphery
Chen_a_10x3_Lobe_D005_13_NeuN_CATACCCTCGACATCA-1	0	0	0	0	0	AC	periphery
Chen_a_10x3_Lobe_19_D007_Nu_TTTCAGTAGGCCGCTT-1	0	0	0	0	0	AC	periphery
GSM7596862_GTTGTCCCATATTCGG-1	0	0	0	0	0.833667	AC	periphery
MMD_22_20137_RNA_macular_NeuN_1_TCTGTCGCACTAACCA-1	0	0	0	0	0	AC	macular
Chen_rgc_10x3v31_19_D008_Mac_NeuN_T_ATTCCATTCTGGTTGA-1	0	0	0	0	0	AC	macular
Chen_a_10x_Lobe_D30_13_NeuN_TTGATGGAGAGTACCG-1	0	0	0	0	0.666827	AC	periphery
GSM7596862_ATTACTCCAAGCTCTA-1	0	0	0	0	0	AC	periphery
Chen_a_10x3_Lobe_19_D010_NeuN_GACTATGTCATCTACT-1	0	0	0	0	0	AC	periphery
Chen_a_10x_Lobe_D017_18_13_NeuN_CAACCTCAGATAACAC-1	0	0	0	0	0	AC	periphery
MMD_22_13066_RNA_macular_NeuN_ACTGCAATCGCTTGCT-1	0	0	0	0	0	AC	macular
GSM7596850_TCACGGGCAGTCAACT-1	0	0	0	0	0	AC	macular
Chen_b_19D014_lobe_NeuNT_TTATTGCTCAAACTGC-1	0	0	0	0	0	AC	periphery
Chen_a_10x3_Lobe_19_D006_NeuN_CACTGAAGTTTGTTGG-1	0	0	0	0	0	AC	periphery
MMD_22_21878_RNA_macular_NeuN_CTCGAGGGTAGGTTTC-1	0	0.875131	0	0	0	AC	macular
BCM_22_0434_RNA_macular_CTAACCCTCGTCAAAC-1	0	0.800416	0	0	0	AC	macular
Chen_rgc_10x3v31_19_D008_Mac_NeuN_T_TGGCGTGAGCATCCCG-1	0	0.882915	0	0	1.51399	AC	macular
MMD_22_17017_RNA_macular_NeuN_CTCTCGAGTCGTGGTC-1	0	0	0	0	0	AC	macular
Chen_a_10x3_Lobe_D013_13_NeuN_CGAAGTTTCCCTGTTG-1	0	0	0	0	0	AC	periphery
Chen_a_10x3_Lobe_19_D008_NeuN_TGTGCGGGTTCGGCGT-1	0	0	0	0	0	AC	periphery
Chen_a_10x3_Lobe_19_D007_NeuN_TCCTCGATCGATGCTA-1	0	0	0	0	0	AC	periphery
Chen_a_10x3_Lobe_19_D008_NeuN_GTCTCACTCATTTGTC-1	0	0	0	0	0	AC	periphery
Chen_b_19D013_lobe_NeuNT_ATACTTCCATCCTGTC-1	0	0	0	0	0.916171	AC	periphery
BCM_22_0434_RNA_macular_NeuN_1_CAGCGTGCAGTCTGGC-1	0	0	0	0	0	AC	macular
MMD_22_02443_RNA_macular_NeuN_CTACCTGGTAAGGCCA-1	0	0	0	0	0	AC	macular
Chen_b_17D013_lobe_NeuNT_TAATTCCTCCAGTTCC-1	0	0	0	0	0	AC	periphery
BCM_22_0183_RNA_macular_NeuN_2_AGCGATTTCCGCACGA-1	0	0	0	0	0	AC	macular
BCM_23_1340_RNA_fovea_1_GTTAGACAGTAAACAC-1	0	0	0	0	0	AC	fovea
BCM_22_0389_RNA_lobe_NeuN_CCTGCATCACAGTCGC-1	0	0	0	0	0	AC	periphery
Chen_a_10x3_Lobe_D005_13_NeuN_AGAAGCGGTCTCACGG-1	0	0	0	0	1.02017	AC	periphery
MMD_22_14307_RNA_macular_GAACTGTGTCGGTAAG-1	0	0	0	0	0	AC	macular
MMD_23_21623_RNA_macular_TCGGATAAGCTTACGT-1	0	0	0	0	0	AC	macular
Chen_a_10x3_Lobe_19_D009_NeuN_CTCATGCAGCTTGTGT-1	0	0	0.76147	0.76147	0	AC	periphery
Chen_a_10x_Lobe_D21_13_NeuN_ATACTTCCAGCTATAC-1	0	0	0	0	0	AC	periphery
Chen_a_10x3_Lobe_19_D006_NeuN_TCTACCGGTGCAGATG-1	0	0	0	0	0	AC	periphery
MMD_22_17939_RNA_macular_GGAGAACGTAAGGCCA-1	0	0	0	0	1.11944	AC	macular
Chen_b_19D015_lobe_NeuNT_GTAGATCCACTCCCTA-1	0	0	0	0	0	AC	periphery
Chen_b_19D013_lobe_NeuNT_TGGAGAGCATTGACAC-1	0	0	0	0	0	AC	periphery
Chen_a_10x_Lobe_D30_13_Nu_TCTAACTAGGTAGCCA-1	0	0	0	0	0	AC	periphery
BCM_22_0890_RNA_fovea_GACCCTTCAGTTCACA-1	0	0	0	0	0	AC	fovea
Chen_a_10x3_Lobe_19_D005_NeuN_TAGGTTGAGGTTGTTC-1	0	0	0	0	0	AC	periphery
Chen_a_10x_Lobe_D28_13_NeuN_AGGACGAGTCCCTGTT-1	0	0	0	0	0	AC	periphery
Chen_a_10x3_Lobe_19_D006_NeuN_GAACTGTCACGAGGAT-1	0	0	1.10763	0	0	AC	periphery
Chen_a_10x3_Lobe_19_D009_NeuN_TGTTGGAAGAACAAGG-1	0.699303	0.699303	0	0	0	AC	periphery
Chen_a_10x_Lobe_D19_13_Nu_ACTTAGGGTCTTCCGT-1	0	0	0	0	0	AC	periphery
GSM7596850_GTAGAGGCATAATGCC-1	0	0	0	0	0	AC	macular
Chen_b_19D014_lobe_NeuNT_GTTTGGACAACAGAGC-1	0	0	0	0	0	AC	periphery
GSM7596865_TGAGGAGGTTGCCTAA-1	0	0	1.33571	0	0	AC	periphery
Chen_rgc_10x3v31_19_D008_Mac_NeuN_T_TATTTCGAGGGTACAC-1	0	0	0	0	0	AC	macular
Chen_a_10x3_Lobe_D005_13_NeuN_ACAGCCGAGGAGGCAG-1	0	0	0	0	0	AC	periphery
Chen_b_19D015_lobe_NeuNT_TAACACGCACTTCCTG-1	0	0	0	0	0	AC	periphery
Chen_a_10x3_Lobe_19_D019_NeuN_AGTCTCCGTAATTAGG-1	0	0	0	0	0	AC	periphery
GSM7596850_CAAGGGATCAAGGTGG-1	0	0	0	0	0	AC	macular
Chen_a_10x_Lobe_D19_13_NeuN_TTAATCCTCCGCTTAC-1	0	0	0	0	0	AC	periphery
Chen_a_10x3_Lobe_19_D011_NeuN_s2_CCTTCAGGTGGGTCAA-1	0	0	0	0	0	AC	periphery
Chen_rgc_10x3v31_19_D008_Mac_NeuN_T_AGTCTCCGTTATCTGG-1	0	0	0	0	0	AC	macular
Chen_b_19D014_fovea_TAAGCACAGCTAAATG-1	0	0	1.04617	0	0	AC	fovea
Chen_rgc_10x3v31_19_D011_Macular_NeuN_T_GATCCCTCAAGTATCC-1	0	0	0	0	0	AC	macular
Chen_rgc_10x3V31_19_D016_Macular_NeuN_T_GCCATTCGTCATCGGC-1	0	0	0	0	0	AC	macular
Chen_a_10x3_Lobe_19_D007_Nu_TCCTTTCCAACCAGAG-1	0	0	0	0	0	AC	periphery
Chen_a_10x_Lobe_D018_26_13_NeuN_CTGCATCCACTTGTCC-1	1.60976	0	1.60976	0	0	AC	periphery
Chen_b_19D014_lobe_NeuNT_CGAGTTAGTTAAAGTG-1	0.915272	0	0	0	0.915272	AC	periphery
Chen_a_10x3_Lobe_19_D011_NeuN_s2_CTTCTAATCATTTGGG-1	0	0	0	0	0	AC	periphery
Chen_a_10x3_Lobe_19_D008_NeuN_AGGCATTTCCCGTTCA-1	0	0	0	0	0	AC	periphery
Chen_a_10x3_Lobe_19_D009_NeuN_TAGATCGAGCGTATGG-1	0	0	0	0	0	AC	periphery
Chen_a_10x_Lobe_D21_13_NeuN_TGTACAGAGCTAAGTA-1	0	0	0	0	0	AC	periphery
Chen_b_19D015_lobe_NeuNT_AAAGGATCAGTCTGGC-1	0	0	0	0	1.30808	AC	periphery
Chen_a_10x3_Lobe_19_D008_NeuN_GTAGGTTCAAGGAGTC-1	0	0	0	0	1.67018	AC	periphery
Chen_b_19D015_lobe_NeuNT_GGGTAGACATGTCTAG-1	0	0	0	0	0	AC	periphery
BCM_23_1556_RNA_fovea_s1_TGTGGCGAGTATAACG-1	0	0	0	0	0	AC	fovea
Chen_a_10x_Lobe_D19_13_Nu_TGAGGGAGTCAAATCC-1	0	0	0	0	0.635237	AC	periphery
BCM_22_0434_RNA_fovea_CATCGGGTCGTCGGGT-1	0	0	0	0	0	AC	fovea
Chen_a_10x3_Lobe_19_D009_NeuN_GCACGTGGTACCTGTA-1	0	0	0	0	0	AC	periphery
Chen_c_10x3_D018_13_TTTCATGCAAGTACCT-1	0	0.599877	0	0	0	AC	macular
GSM7596850_CACAGATAGCTAATCC-1	0	0	0	0	0	AC	macular
Chen_rgc_10x3v31_19_D009_Mac_NeuN_T_TGTCCACGTTGTAGCT-1	0	0	0	0	0	AC	macular
Chen_a_10x3_Lobe_19_D011_NeuN_s2_CAACGGCTCGAGTGGA-1	0	0	0	0	0	AC	periphery
Chen_a_10x3_Lobe_19_D003_NeuN_TGTAGACGTATGATCC-1	0	0	0	0	0	AC	periphery
Chen_a_10x3_Lobe_19_D010_NeuN_GGGAGATTCTCTTCAA-1	0	0	0	0	0	AC	periphery
Chen_a_10x3_Lobe_19_D010_Nu_TTACTGTAGGAAGTGA-1	0	0	0	0	0	AC	periphery
GSM7596843_TGTACAGTCACGACTA-1	0	0	0	0	0	AC	macular
Chen_a_10x_Lobe_D21_13_NeuN_TATGTTCCAAAGACTA-1	0	0	0	0	0	AC	periphery
Chen_b_19D013_lobe_NeuNT_AGCTTCCGTCCGGACT-1	0	0	0	0	2.05551	AC	periphery
Chen_rgc_10x3V31_19_D007_Macular_NeuN_T_GGATGTTCATGGGTTT-1	0	0	0	0	0	AC	macular
Chen_rgc_10x3V31_19_D007_Macular_NeuN_T_CAGATACTCGAGTCTA-1	0	0	0	0	0.989664	AC	macular
MMD_22_21878_RNA_macular_NeuN_TCGGGCAGTTGCACGC-1	0	0	0	0	0	AC	macular
Chen_a_10x3_Lobe_D009_13_NeuN_GATCATGTCAAGGAGC-1	0	0.557418	0	0	0.557418	AC	periphery
Chen_a_10x3_Lobe_19_D008_NeuN_AACACACGTTAGAAGT-1	0	0	0	0	0.989346	AC	periphery
Chen_rgc_10x3V31_19_D007_Macular_NeuN_T_GATGGAGGTTTGCAGT-1	0	0	0	0	0	AC	macular
Chen_a_10x3_Lobe_19_D006_NeuN_CTATCTACATGAATCC-1	0	0	0	0	0	AC	periphery
BCM_23_1401_RNA_fovea_2_CGGACACCAGACTCTA-1	0	0	0	0	0	AC	fovea
Chen_rgc_10x3v31_19_D011_Macular_NeuN_T_ACTATTCTCAACACGT-1	0	0	0	0	0	AC	macular
GSM7596849_CTGCCTAGTCGATTTG-1	0	0	0	0	0	AC	macular
MMD_22_20137_RNA_macular_NeuN_1_CATTCCGCAGAGGGTT-1	0	0	0	0	0	AC	macular
MMD_22_16608_RNA_lobe_AGGAAATGTGCACAAG-1	0	0	0	0	0	AC	periphery
BCM_22_0458_RNA_macular_NeuN_1_ATGCCTCCACATAACC-1	0	0	0	0	0.956727	AC	macular
Chen_a_10x3_Lobe_19_D011_NeuN_s2_ACCTGAACACCGCTGA-1	0	0	0	0	0	AC	periphery
Chen_a_10x3_Lobe_D013_13_NeuN_GACCCTTTCTCGTGGG-1	0	0	0	0	0	AC	periphery
Chen_a_10x3_Lobe_D005_13_NeuN_CATCCGTCAAACGAGC-1	0	0	0	0	0	AC	periphery
GSM7596850_TGAACGTGTTCTTGCC-1	0	0	0	0	0	AC	macular
BCM_22_0458_RNA_macular_NeuN_1_CTCATGCCAATTTCGG-1	0	0	0	0	0	AC	macular
Chen_b_19D015_lobe_NeuNT_ACGATGTTCTATACGG-1	0	0	0	0	0	AC	periphery
MMD_22_38029_RNA_macular_NeuN_AATGGCTAGATTCGAA-1	0	0	0	0	0	AC	macular
MMD_22_20372_RNA_macular_NeuN_1_GGGACCTGTACTCCCT-1	0	0	0	0	0	AC	macular
Chen_rgc_10x3v31_19_D005_Macular_NeuN_T_TGTCCACGTGACCTGC-1	0	0	0	0	0	AC	macular
BCM_22_0047_RNA_macular_CCTGTTGAGGCAATGC-1	0	0	1.07939	0	0	AC	macular
Chen_a_10x3_Lobe_19_D007_Nu_CCTCAACTCAGCCTTC-1	0	0	0	0	3.23689	AC	periphery
Chen_a_10x_Lobe_D018_26_13_NeuN_GTACAGTAGGGCATGT-1	0	0	0	0	0	AC	periphery
Chen_a_10x3_Lobe_19_D007_NeuN_ATTGGGTTCGTCTAAG-1	0	0	0	0	0.907884	AC	periphery
[truncated: 43,758 more rows]

## Sheet: LRAT MG region difference
Simple differential gene expression analysis for MG between periphery and macular/fovea, suggesting LRAT has higher expression level in periphery than macular/fovea.
sc.tl.rank_genes_groups(adata1, "tissue", method="wilcoxon"): This is the command for the differential gene expression.
Gene name	score	pvals	pvals_adj	logfoldchanges
LRAT	6.87721	6.10339e-12	2.23614e-10	2.90637
