# Supplementary material for: Retinol tracing within murine neural retina reveals cell type–specific retinol transport and distribution
Source: J Clin Invest. 2025 Nov 18;136(3):e198648. doi: 10.1172/JCI198648 (PMC12867154; doi:10.1172/JCI198648)
Supplement: Supplemental data set 2 [file jci-136-198648-s164.xlsx]

## Sheet: human_retina_LRAT_scRNA
	ENSG00000121207	majorclass
GSM4081524_AAACGCTTCTTGGTCC-1	0	Rod
GSM4081524_AAAGGTACAATTGAGA-1	0	MG
GSM4081524_AAAGGTAGTGTTATCG-1	0	MG
GSM4081524_AAAGTCCCAACCCGCA-1	0	Rod
GSM4081524_AAAGTCCCATTAGGCT-1	0	MG
GSM4081524_AAATGGATCTTCTGGC-1	0	MG
GSM4081524_AACAGGGCATCGCTCT-1	0	MG
GSM4081524_AACCAACGTGGTCTGC-1	0	MG
GSM4081524_AACCAACGTTGCGTAT-1	0	Rod
GSM4081524_AACCACAAGTTATGGA-1	0	Rod
GSM4081524_AACCATGCACTTGGCG-1	0	MG
GSM4081524_AACCTGAAGGCAGGTT-1	0	MG
GSM4081524_AACCTGATCATCACAG-1	0	Rod
GSM4081524_AACGAAACAAGGGTCA-1	0	Rod
GSM4081524_AACGTCAAGGTTGCCC-1	0	MG
GSM4081524_AACTTCTCATCAGCGC-1	0	Rod
GSM4081524_AAGAACAAGGCGTCCT-1	0	Rod
GSM4081524_AAGACAAAGGTCACCC-1	0	MG
GSM4081524_AAGACTCGTCGCTTAA-1	0	Rod
GSM4081524_AAGCATCAGAACGCGT-1	0	MG
GSM4081524_AAGTACCCACAAGCCC-1	0	Rod
GSM4081524_AAGTACCGTATTGACC-1	0	MG
GSM4081524_AATCACGGTAGGTACG-1	0	BC
GSM4081524_AATCGTGCAGGGAATC-1	0	MG
GSM4081524_AATGAAGTCTGGACCG-1	0	Rod
GSM4081524_AATGGCTGTGTTTCTT-1	0	Rod
GSM4081524_AATTCCTCACTACGGC-1	0	MG
GSM4081524_AATTTCCAGCGATGAC-1	0	Rod
GSM4081524_AATTTCCAGGTAGGCT-1	0	Rod
GSM4081524_ACAAGCTCACCCAATA-1	0	Rod
GSM4081524_ACACCAATCGGTCGAC-1	0	Rod
GSM4081524_ACACGCGCAATACGAA-1	0	MG
GSM4081524_ACACGCGCAGCATTGT-1	0	MG
GSM4081524_ACAGGGAGTCGGTGTC-1	0	Rod
GSM4081524_ACAGGGATCAACACCA-1	0	Rod
GSM4081524_ACATCCCAGACAAGCC-1	0	Rod
GSM4081524_ACCAACAAGATTAGTG-1	0	MG
GSM4081524_ACCCTCAAGTGAGTTA-1	0	Rod
GSM4081524_ACCTACCTCGACGCGT-1	0	MG
GSM4081524_ACCTGAAAGTCGAAGC-1	0	MG
GSM4081524_ACCTGAATCATTCATC-1	0	MG
GSM4081524_ACCTGAATCCGTACGG-1	0	MG
GSM4081524_ACCTGTCTCTCAAAGC-1	0	BC
GSM4081524_ACGGGTCTCGCCTTGT-1	0	Rod
GSM4081524_ACGGTCGGTCACGTGC-1	0	MG
GSM4081524_ACGGTTATCCAGTGCG-1	0	MG
GSM4081524_ACGGTTATCGAGCCTG-1	0	BC
GSM4081524_ACGTTCCTCCACCTCA-1	0	Rod
GSM4081524_ACTACGAAGCGCGTTC-1	0	Rod
GSM4081524_ACTATCTTCGTAACAC-1	0	BC
GSM4081524_ACTATCTTCTGCCTCA-1	0	Rod
GSM4081524_ACTCCCACATCTGGGC-1	0	Rod
GSM4081524_ACTCCCAGTGGCTTAT-1	0	MG
GSM4081524_ACTCTCGAGCCTGCCA-1	0	Rod
GSM4081524_ACTGTCCGTGGGCTTC-1	0	Rod
GSM4081524_ACTTATCAGTGATAAC-1	0	MG
GSM4081524_AGAAATGGTGGTACAG-1	0	Rod
GSM4081524_AGAAATGTCGCCTCTA-1	0	MG
GSM4081524_AGAACCTTCCGACATA-1	0	BC
GSM4081524_AGACACTCAGCTTTGA-1	0	MG
GSM4081524_AGACAGGAGGTTAAAC-1	0	Rod
GSM4081524_AGATAGAAGTATAGAC-1	0	MG
GSM4081524_AGCGTCGGTTCATCTT-1	0	MG
GSM4081524_AGGAAATTCCATGAGT-1	0	MG
GSM4081524_AGGAATATCTCCGCAT-1	0	MG
GSM4081524_AGGAGGTCAATGTCAC-1	0	MG
GSM4081524_AGGAGGTGTATCAGGG-1	0	MG
GSM4081524_AGGAGGTTCCTGGCTT-1	0	Rod
GSM4081524_AGGATAACAAGTGCAG-1	0	MG
GSM4081524_AGGCCACAGGGATCTG-1	0	Rod
GSM4081524_AGGGCCTAGTAGGATT-1	0	Rod
GSM4081524_AGGTTACTCAAGTAAG-1	0	BC
GSM4081524_AGGTTACTCCATCTGC-1	0	Rod
GSM4081524_AGTAACCTCCCTTTGG-1	0	Rod
GSM4081524_AGTACCACAACGGGTA-1	0	MG
GSM4081524_AGTAGCTGTCTCACAA-1	0	MG
GSM4081524_AGTAGTCAGACTCGAG-1	0	Rod
GSM4081524_AGTAGTCGTGACTCTA-1	0	MG
GSM4081524_AGTCAACCAGTTCTAG-1	0	Rod
GSM4081524_AGTCAACTCAGTGATC-1	0	MG
GSM4081524_AGTCATGGTAATTAGG-1	0	Rod
GSM4081524_AGTCTCCGTCCAGTTA-1	0	MG
GSM4081524_AGTGACTTCAGCTCTC-1	0	Rod
GSM4081524_AGTTCCCAGATTCGAA-1	0	Rod
GSM4081524_AGTTCCCCACTCCTTG-1	0	MG
GSM4081524_ATAGACCAGCATCGAG-1	0	Rod
GSM4081524_ATAGAGAAGTAGCAAT-1	0	Rod
GSM4081524_ATCACAGTCAAGAGGC-1	0	MG
GSM4081524_ATCGTAGGTGGTATGG-1	0	Rod
GSM4081524_ATCGTCCTCATTGCGA-1	0	Rod
GSM4081524_ATCTCTAAGGCATCTT-1	0	MG
GSM4081524_ATGAAAGTCAAGAATG-1	0	Rod
GSM4081524_ATGAGTCAGGAAAGAC-1	0	Rod
GSM4081524_ATGAGTCTCGTGGAAG-1	0	Rod
GSM4081524_ATGATCGCATCGAGCC-1	0	BC
GSM4081524_ATGATCGGTCTGATCA-1	0	MG
GSM4081524_ATGCATGGTCATCAGT-1	0	Rod
GSM4081524_ATGCCTCCATATAGCC-1	0	BC
GSM4081524_ATGGTTGCAAGTAGTA-1	0	MG
GSM4081524_ATGTCCCCAGTTTCAG-1	0	Rod
GSM4081524_ATTACTCAGGATGCGT-1	0	Rod
GSM4081524_ATTCATCGTTTCGTAG-1	0	MG
GSM4081524_ATTCCATGTACGGTTT-1	0	Rod
GSM4081524_ATTCCATTCCATTCGC-1	0	Rod
GSM4081524_ATTCCCGAGAGCAGAA-1	0	Rod
GSM4081524_CAACAGTAGCTTAAGA-1	0	Rod
GSM4081524_CAACAGTGTCCTTTGC-1	0	MG
GSM4081524_CAATGACGTGGCTGAA-1	0	MG
GSM4081524_CAATGACTCTACCAGA-1	0	MG
GSM4081524_CACAGGCTCATGACAC-1	0	MG
GSM4081524_CACGGGTAGAAGCGCT-1	0	MG
GSM4081524_CACGTTCAGATGCTGG-1	0	Rod
GSM4081524_CACTAAGCACCTGAAT-1	0	MG
GSM4081524_CACTGGGAGATGCTTC-1	0	MG
GSM4081524_CACTGGGCATGTGGCC-1	0	Rod
GSM4081524_CACTTCGTCTGACGCG-1	0	MG
GSM4081524_CAGAGCCTCCAGTTCC-1	0	Rod
GSM4081524_CAGCACGGTGTCATTG-1	0	Rod
GSM4081524_CAGGGCTCATCGAGCC-1	0	MG
GSM4081524_CAGGTATGTAGCTAAA-1	0	MG
GSM4081524_CAGTGCGTCGTAACAC-1	0	MG
GSM4081524_CAGTTAGAGCTTTGTG-1	0	Rod
GSM4081524_CAGTTCCAGAGCCATG-1	0	MG
GSM4081524_CAGTTCCTCATAAGGA-1	0	MG
GSM4081524_CATAAGCTCAAGCCCG-1	0	Rod
GSM4081524_CATACAGAGGACGCTA-1	0	MG
GSM4081524_CATACAGCAAACACCT-1	0	Rod
GSM4081524_CATACCCGTACTTGTG-1	0	Rod
GSM4081524_CATAGACAGACTCCGC-1	0	MG
GSM4081524_CATCGCTTCCGTATAG-1	0	MG
GSM4081524_CATGAGTGTTACACAC-1	0	Rod
GSM4081524_CATGCAATCGCAATGT-1	0	BC
GSM4081524_CATGGTACATCCTTGC-1	0	MG
GSM4081524_CATTCATAGAGTTGCG-1	0	Rod
GSM4081524_CATTCTATCATTATCC-1	0	Rod
GSM4081524_CATTGCCCAGGGTCTC-1	0	Rod
GSM4081524_CATTGCCGTGCGTCGT-1	0	Rod
GSM4081524_CATTGTTTCGCCGAGT-1	0	MG
GSM4081524_CATTTCACAGTGTACT-1	0	MG
GSM4081524_CCAAGCGAGTCATGGG-1	0	Rod
GSM4081524_CCAAGCGCAGCAGTCC-1	0	MG
GSM4081524_CCAATTTCAGAAGCGT-1	0	BC
GSM4081524_CCAATTTTCAGAACCT-1	0	Rod
GSM4081524_CCACGAGCAAGTGATA-1	0	MG
GSM4081524_CCACGTTGTAGGCTCC-1	0	MG
GSM4081524_CCATAAGCAACAACAA-1	0	Rod
GSM4081524_CCATCACCAATCGCCG-1	0	MG
GSM4081524_CCATCACGTGGCATCC-1	0	Rod
GSM4081524_CCCAACTGTAGAGGAA-1	0	MG
GSM4081524_CCCATTGAGCGTTGTT-1	0	BC
GSM4081524_CCCTGATAGCTACTAC-1	0	MG
GSM4081524_CCGATGGGTATAGCTC-1	0	Rod
GSM4081524_CCGGACACATATTCGG-1	0	Rod
GSM4081524_CCGGACATCTACCAGA-1	0	Rod
GSM4081524_CCGTGAGCATGATAGA-1	0	Rod
GSM4081524_CCTAACCCAGTAGAAT-1	0	MG
GSM4081524_CCTAAGAGTATTTCCT-1	0	Rod
GSM4081524_CCTATCGCAAGCTACT-1	0	Rod
GSM4081524_CCTATCGTCACGGGCT-1	0	BC
GSM4081524_CCTATCGTCGGCCAAC-1	0	MG
GSM4081524_CCTCAACAGAACAAGG-1	0	MG
GSM4081524_CCTCAACGTGTATTCG-1	0	Rod
GSM4081524_CCTCACAGTTAGGCTT-1	0	BC
GSM4081524_CCTCACATCTACCAGA-1	0	Rod
GSM4081524_CCTCCAACATTAAGCC-1	0	Rod
GSM4081524_CCTCCTCGTCGTCAGC-1	0	Rod
GSM4081524_CCTCCTCTCCAAGCAT-1	0	MG
GSM4081524_CCTCTAGGTTATGTCG-1	0	Rod
GSM4081524_CCTCTCCGTGCGCTCA-1	0	Rod
GSM4081524_CCTGCATCACCCTAAA-1	0	Rod
GSM4081524_CCTGTTGCAAGAGCTG-1	0	MG
GSM4081524_CCTTTGGGTACCTAGT-1	0	BC
GSM4081524_CGAATTGTCTCGTCAC-1	0	MG
GSM4081524_CGAGGCTAGCCTGAGA-1	0	MG
GSM4081524_CGATGGCGTCTTCGAA-1	0	Rod
GSM4081524_CGCAGGTCACATGACT-1	0	Rod
GSM4081524_CGCATAACAAAGCACG-1	0	Rod
GSM4081524_CGCATAATCCCTTGGT-1	0	BC
GSM4081524_CGCCAGATCAGTGATC-1	0	Rod
GSM4081524_CGGAGAACAGCATGCC-1	0	MG
GSM4081524_CGGCAGTTCAGCTCTC-1	0	MG
GSM4081524_CGGGACTAGAGAAGGT-1	0	BC
GSM4081524_CGTAAGTAGGTGATCG-1	0	Rod
GSM4081524_CGTAGTAAGGTTGAGC-1	0	BC
GSM4081524_CGTCCATAGTCACTAC-1	0	MG
GSM4081524_CGTCCATGTGGTAACG-1	0	Rod
GSM4081524_CGTGAATAGCATGTTC-1	0	MG
GSM4081524_CGTGATAAGGCATCTT-1	0	Rod
GSM4081524_CGTGATAGTCCGGTCA-1	0	Rod
GSM4081524_CGTTAGAAGACCAGAC-1	0	MG
GSM4081524_CGTTAGAAGGTAGTCG-1	0	Rod
GSM4081524_CTAACTTTCCTTCACG-1	0	MG
GSM4081524_CTAAGTGTCGAAGAAT-1	0	MG
GSM4081524_CTACATTGTCCTGTTC-1	0	MG
GSM4081524_CTACCTGGTGTCCAAT-1	0	Rod
GSM4081524_CTAGACACAGACAAGC-1	0	Rod
GSM4081524_CTAGACATCTCTCGAC-1	0	Rod
GSM4081524_CTAGGTACAAATCAAG-1	0	BC
GSM4081524_CTCAAGACACGCTTAA-1	0	MG
GSM4081524_CTCAATTCAGGCACTC-1	0	Rod
GSM4081524_CTCACTGAGACCATGG-1	0	Rod
GSM4081524_CTCAGGGCAACCGTAT-1	0	Rod
GSM4081524_CTCAGTCGTCGCTGCA-1	0	Rod
GSM4081524_CTCATCGGTTGTGTTG-1	0	MG
GSM4081524_CTCATTATCCGCGGAT-1	0	Rod
GSM4081524_CTCCAACCAGTGTGCC-1	0	Rod
GSM4081524_CTCCAACGTCGTATGT-1	0	Rod
GSM4081524_CTCCATGCATCTGGGC-1	0	Rod
GSM4081524_CTCCCTCGTTGACGGA-1	0	BC
GSM4081524_CTCCGATCAGAAACCG-1	2.23359	MG
GSM4081524_CTCGAGGGTACACTCA-1	0	MG
GSM4081524_CTCTCAGGTTGCATGT-1	0	Rod
GSM4081524_CTCTCAGTCGAGCACC-1	0	MG
GSM4081524_CTCTCGAAGTCTCGTA-1	0	MG
GSM4081524_CTCTCGAGTGCCAAGA-1	0	Rod
GSM4081524_CTCTCGATCGGTGAAG-1	0	MG
GSM4081524_CTCTGGTGTTGGCTAT-1	0	MG
GSM4081524_CTGAGGCAGCTCTATG-1	0	MG
GSM4081524_CTGCATCAGAAACACT-1	0	BC
GSM4081524_CTGCCATGTAAGTAGT-1	0	Rod
GSM4081524_CTGCTCAGTGTCCGGT-1	0	Rod
GSM4081524_CTGGACGGTACGGTTT-1	0	MG
GSM4081524_CTGTACCCACAAGCCC-1	0	BC
GSM4081524_CTGTAGAAGTACCGGA-1	0	BC
GSM4081524_CTGTCGTTCCGAAATC-1	0	MG
GSM4081524_CTTCCGACAGATTTCG-1	0	Rod
GSM4081524_CTTCCGAGTGAATTGA-1	0	MG
GSM4081524_CTTCGGTTCGAATGCT-1	0	Rod
GSM4081524_CTTCTCTTCGTCGATA-1	0	Rod
GSM4081524_CTTGATTCAAGTCGTT-1	0	MG
GSM4081524_GAAATGATCCTACCGT-1	0	Rod
GSM4081524_GAACTGTCAGACGGAT-1	0	MG
GSM4081524_GAAGCGAGTGGGCTTC-1	0	Rod
GSM4081524_GAAGGGTGTAGTCGGA-1	0	MG
GSM4081524_GAATAGACACTTCAAG-1	0	BC
GSM4081524_GAATAGAGTCTACAAC-1	0	Rod
GSM4081524_GACATCATCCTACAAG-1	0	MG
GSM4081524_GACCGTGGTATCAGCT-1	0	MG
GSM4081524_GACCTTCTCGCAGTGC-1	0	MG
GSM4081524_GACGCTGAGGATCACG-1	0	MG
GSM4081524_GACTCAATCACGTAGT-1	0	MG
GSM4081524_GACTTCCTCGACTCCT-1	0	Rod
GSM4081524_GAGATGGAGAGGGTGG-1	0	Rod
GSM4081524_GAGATGGTCGCTTGCT-1	0	Rod
GSM4081524_GAGCTGCTCGCAGAGA-1	0	MG
GSM4081524_GAGGCCTCATGGAAGC-1	0	MG
GSM4081524_GAGGCCTTCCGTGTGG-1	0	Rod
GSM4081524_GAGTCATTCCGTACGG-1	0	Rod
GSM4081524_GAGTGTTAGAGAGGTA-1	0	Rod
GSM4081524_GAGTTGTCAAACTGCT-1	0	Rod
GSM4081524_GATAGAACATGTGGTT-1	0	Rod
GSM4081524_GATAGAAGTACGCTTA-1	0	Rod
GSM4081524_GATCAGTAGCTAGTTC-1	0	Rod
GSM4081524_GATCAGTAGCTGAGTG-1	0	Rod
GSM4081524_GATGCTACAGGTCAAG-1	0	Rod
GSM4081524_GATGCTATCTCCGATC-1	0	Rod
GSM4081524_GATTCGATCATTATCC-1	0	MG
GSM4081524_GATTTCTTCACATCAG-1	0	Rod
GSM4081524_GCACATAAGTACAGCG-1	0	Rod
GSM4081524_GCACGGTTCCATGCAA-1	0	Rod
GSM4081524_GCAGGCTCAAATAAGC-1	0	Rod
GSM4081524_GCAGGCTCATGGGCAA-1	0	Rod
GSM4081524_GCAGTTATCATGGGAG-1	0	MG
GSM4081524_GCATCGGGTCCAGCCA-1	0	MG
GSM4081524_GCATGATAGCAGATAT-1	0	Rod
GSM4081524_GCCAGGTTCTTCTCAA-1	0	Rod
GSM4081524_GCCAGTGCAATGTGGG-1	0	Rod
GSM4081524_GCCATTCAGTATGCAA-1	0	BC
GSM4081524_GCCATTCCATAGTCAC-1	0	Rod
GSM4081524_GCCATTCTCATTTGTC-1	0	MG
GSM4081524_GCCCGAACAACCGTGC-1	0	Rod
GSM4081524_GCCGTGACAGGCAATG-1	0	MG
GSM4081524_GCCTGTTTCCCGAGAC-1	0	MG
GSM4081524_GCGATCGTCAAACGTC-1	0	Rod
GSM4081524_GCGGAAATCCGCAGTG-1	0	Rod
GSM4081524_GCGTTTCTCATGCATG-1	0	Rod
GSM4081524_GCTACAAGTTCCCACT-1	0	Rod
GSM4081524_GCTCAAATCCCTCAAC-1	0	MG
GSM4081524_GCTGCAGGTGATATAG-1	0	Rod
GSM4081524_GCTTCACTCCGTGGCA-1	0	BC
GSM4081524_GCTTTCGAGCTTTGTG-1	0	MG
GSM4081524_GGAGGATAGGAATCGC-1	0	Rod
GSM4081524_GGCTTTCGTCAAATCC-1	0	MG
GSM4081524_GGCTTTCTCCTACCGT-1	0	Rod
GSM4081524_GGGACAACAAACGAGC-1	0	Rod
GSM4081524_GGGACCTCAATGCTCA-1	0	MG
GSM4081524_GGGAGATAGCCAAGCA-1	0	Rod
GSM4081524_GGGAGATGTCATGCAT-1	0	MG
GSM4081524_GGGCGTTCAGAGGCTA-1	0	BC
GSM4081524_GGGCGTTGTGACCGTC-1	0	Rod
GSM4081524_GGGTAGAGTATGCTTG-1	0	Rod
GSM4081524_GGGTGAAAGGATTTGA-1	0	Rod
GSM4081524_GGGTGAAAGGTTCTTG-1	0	BC
GSM4081524_GGGTGTCAGTTTGGCT-1	0	Rod
GSM4081524_GGGTTTAGTCACGCTG-1	0	Rod
GSM4081524_GGGTTTAGTTAGTTCG-1	0	Rod
GSM4081524_GGTAACTTCCCTTGTG-1	0	Rod
GSM4081524_GGTAATCCAAGTCGTT-1	0	Rod
GSM4081524_GGTAATCTCCATCTAT-1	0	Rod
GSM4081524_GGTCACGGTTCCACGG-1	0	Rod
GSM4081524_GGTGAAGGTCCCGCAA-1	0	Rod
GSM4081524_GGTGGCTTCGAGATGG-1	0	Rod
GSM4081524_GGTGTCGAGTGCGCTC-1	0	MG
GSM4081524_GGTGTTATCTTAGGAC-1	0	MG
GSM4081524_GGTTAACAGGATCATA-1	0	MG
GSM4081524_GGTTCTCTCTGGGCCA-1	0	BC
GSM4081524_GTAACACAGGATGCGT-1	0	MG
GSM4081524_GTAACCAAGGTAAACT-1	0	Rod
GSM4081524_GTAAGTCGTGATTCAC-1	0	Rod
GSM4081524_GTAGGTTGTGTGAATA-1	0	Rod
GSM4081524_GTATTGGCACCTGCGA-1	0	MG
GSM4081524_GTCACGGGTTGAATCC-1	0	Rod
GSM4081524_GTCACTCCACAGGATG-1	0	Rod
GSM4081524_GTCAGCGCAGCACACC-1	0	Rod
GSM4081524_GTCATCCTCAGTGTGT-1	0	MG
GSM4081524_GTCATGACATAGGCGA-1	0	MG
GSM4081524_GTCATTTTCGGAATGG-1	0	BC
GSM4081524_GTCCACTAGTCCCTAA-1	0	Rod
GSM4081524_GTCCTCAGTTCGAACT-1	0	Rod
GSM4081524_GTCGAATAGATTGCGG-1	0	MG
GSM4081524_GTCGCGAAGATGCGAC-1	0	MG
GSM4081524_GTCGTTCTCATTACTC-1	0	Rod
GSM4081524_GTCTCACAGCGACATG-1	0	Rod
GSM4081524_GTGAGCCAGCTTTCCC-1	0	Rod
GSM4081524_GTGAGCCAGTTGTAAG-1	0	BC
GSM4081524_GTGAGGAGTGCCTTCT-1	0	MG
GSM4081524_GTGATGTAGACTAGAT-1	0	Rod
GSM4081524_GTGATGTCAAATGCTC-1	0	MG
GSM4081524_GTGATGTGTAGCCAGA-1	0	Rod
GSM4081524_GTGCACGTCGGCAGTC-1	0	Rod
GSM4081524_GTGCGTGAGAGAGCAA-1	0	Rod
GSM4081524_GTGCGTGTCTGAGAAA-1	0	Rod
GSM4081524_GTGCTGGGTCTGCCTT-1	0	Rod
GSM4081524_GTGCTTCGTAGCCAGA-1	0	MG
GSM4081524_GTGGAAGCAAATCGGG-1	0	Rod
GSM4081524_GTGGAAGCAATAACCC-1	0	Rod
GSM4081524_GTGTAACAGATTAGCA-1	0	Rod
GSM4081524_GTGTTAGCAAACTCTG-1	0	MG
GSM4081524_GTGTTAGTCGCATGAT-1	0	MG
GSM4081524_GTGTTCCCAGGTTCAT-1	0	MG
GSM4081524_GTTACAGAGTAAACGT-1	0	Rod
GSM4081524_GTTACCCTCGGATAAA-1	0	Rod
GSM4081524_GTTAGTGAGCCTGAAG-1	0	BC
GSM4081524_GTTATGGAGAGGTCGT-1	0	Rod
GSM4081524_GTTCCGTAGGAACGCT-1	0	MG
GSM4081524_GTTGCGGCACAGCTTA-1	0	Rod
GSM4081524_GTTGTGATCGTAACAC-1	0	Rod
GSM4081524_GTTGTGATCTAACGCA-1	0	MG
GSM4081524_GTTTGGAAGCCTGGAA-1	0	Rod
GSM4081524_GTTTGGAGTCGATTAC-1	0	MG
GSM4081524_TAACCAGCACCTAAAC-1	0	Rod
GSM4081524_TAACCAGGTCCAAATC-1	0	MG
GSM4081524_TAACGACCACCATTCC-1	0	MG
GSM4081524_TAACGACCAGAGTGTG-1	0	Rod
GSM4081524_TAACGACGTGCGGTAA-1	0	MG
GSM4081524_TAAGCCAAGAGCAACC-1	0	Rod
GSM4081524_TAAGCCACACACTGGC-1	0	BC
GSM4081524_TAATCTCCATAATCGC-1	0	Rod
GSM4081524_TAATCTCCATATACCG-1	0	Rod
GSM4081524_TACAACGAGTGATCGG-1	0	MG
GSM4081524_TACCCGTAGTAAGAGG-1	0	MG
GSM4081524_TACCCGTTCCATTTGT-1	0	Rod
GSM4081524_TACCTCGGTACGTTCA-1	0	Rod
GSM4081524_TACCTGCAGGGCTAAC-1	0	MG
GSM4081524_TACGGGCCAGTTTCGA-1	0	MG
GSM4081524_TACTTACGTGCATTAC-1	0	MG
GSM4081524_TACTTACTCCTGCCAT-1	0	Rod
GSM4081524_TACTTCACATTGGCAT-1	0	Rod
GSM4081524_TAGACTGTCTTGCAAG-1	0	Rod
GSM4081524_TAGAGTCAGGAACGAA-1	0	Rod
GSM4081524_TAGAGTCCACTGCTTC-1	0	Rod
GSM4081524_TAGGTACAGGCGAACT-1	0	Rod
GSM4081524_TAGGTTGGTAGCTTGT-1	0	MG
GSM4081524_TAGGTTGTCATACGAC-1	0	Rod
GSM4081524_TATCCTAAGCTAGATA-1	0	Rod
GSM4081524_TATCGCCAGTTGGAAT-1	0	MG
GSM4081524_TCAATTCAGACTTCAC-1	0	Rod
GSM4081524_TCAATTCTCCGCGGAT-1	0	MG
GSM4081524_TCACACCAGGTAAGAG-1	0	Rod
GSM4081524_TCACGCTGTCTCAGAT-1	0	Rod
GSM4081524_TCACGCTTCCGAGCTG-1	0	MG
GSM4081524_TCAGGGCGTGCCAAGA-1	0	MG
GSM4081524_TCAGTTTCAGCTGTAT-1	0	Rod
GSM4081524_TCAGTTTTCCGCTAGG-1	0	MG
GSM4081524_TCATCATTCTAGTGTG-1	0	Rod
GSM4081524_TCATGCCGTCGCTCGA-1	0	MG
GSM4081524_TCATGGACACCTTCCA-1	0	Rod
GSM4081524_TCATGTTGTGACTCTA-1	0	Rod
GSM4081524_TCATGTTGTGTACAGG-1	0	Rod
GSM4081524_TCATTACAGTTAGTAG-1	0	BC
GSM4081524_TCATTCATCCAAGGGA-1	0	MG
GSM4081524_TCATTTGGTACGTACT-1	0	Rod
GSM4081524_TCATTTGGTTCTCGTC-1	0	MG
GSM4081524_TCATTTGTCTGGTGCG-1	0	Rod
GSM4081524_TCCACCATCTTTACAC-1	0	Rod
GSM4081524_TCCATCGCAAGCACCC-1	0	Rod
GSM4081524_TCCATGCCAGCTAACT-1	0	MG
GSM4081524_TCCCAGTCACTAGGTT-1	0	Rod
GSM4081524_TCCGAAACAGTCGCTG-1	0	MG
GSM4081524_TCCGAAAGTACGATGG-1	0	Rod
GSM4081524_TCCTAATGTCCCTGTT-1	0	BC
GSM4081524_TCGAACACACCAGTAT-1	0	MG
GSM4081524_TCGAAGTCAGGATCTT-1	0	MG
GSM4081524_TCGAAGTGTTGCATCA-1	0	Rod
GSM4081524_TCGACGGTCTCTCGCA-1	0	MG
GSM4081524_TCGATTTAGATTGATG-1	0	Rod
GSM4081524_TCGATTTTCTAGCAAC-1	0	MG
GSM4081524_TCGCACTTCTGAGGCC-1	0	Rod
GSM4081524_TCGGGACAGAGTCTGG-1	0	Rod
GSM4081524_TCGGGTGAGTAAATGC-1	0	Rod
GSM4081524_TCGGGTGGTCTGCGCA-1	0	MG
GSM4081524_TCGGGTGTCCTACCGT-1	0	BC
GSM4081524_TCGTCCACATGAGATA-1	0	BC
GSM4081524_TCTATACTCCGCACTT-1	0	MG
GSM4081524_TCTATCACAGAGCCCT-1	0	MG
GSM4081524_TCTCAGCAGGATGCGT-1	0	MG
GSM4081524_TCTCAGCAGTAACCGG-1	0	Rod
GSM4081524_TCTCCGAGTGGACCTC-1	0	Rod
GSM4081524_TCTGCCAGTATGTCAC-1	0	MG
GSM4081524_TCTGGCTAGATCGCCC-1	0	Rod
GSM4081524_TCTTAGTAGCATAGGC-1	0	MG
GSM4081524_TCTTCCTAGAAGAACG-1	0	Rod
GSM4081524_TCTTCCTTCTGGTGGC-1	0	MG
GSM4081524_TCTTGCGGTACTAAGA-1	0	Rod
GSM4081524_TGACAGTTCCTAGCCT-1	0	Rod
GSM4081524_TGACGCGGTGCAACAG-1	0	MG
GSM4081524_TGAGGTTCATCGTGCG-1	0	Rod
GSM4081524_TGATCAGGTAATCAGA-1	0	Rod
GSM4081524_TGATCAGGTCTGCCTT-1	0	MG
GSM4081524_TGATCTTGTTCTCGCT-1	0	Rod
GSM4081524_TGATGGTGTGATTAGA-1	0	MG
GSM4081524_TGATTCTAGGAGGTTC-1	0	BC
GSM4081524_TGATTCTCAGTTCCAA-1	0	Rod
GSM4081524_TGATTTCCACCAGTTA-1	1.03305	MG
GSM4081524_TGCACGGAGTTCGCAT-1	0	Rod
GSM4081524_TGCAGGCTCAACGCTA-1	0	MG
GSM4081524_TGCAGTAGTCTCCTGT-1	0	Rod
GSM4081524_TGCGATATCGGTAACT-1	0	Rod
GSM4081524_TGCGGGTCAGCAGGAT-1	0	Rod
GSM4081524_TGCGGGTGTGTGAGCA-1	0	Rod
GSM4081524_TGGAACTAGAGTTGAT-1	0	Rod
GSM4081524_TGGAGAGAGTATAGAC-1	0	Rod
GSM4081524_TGGGAAGCAAGTGGTG-1	0	MG
GSM4081524_TGGGAGACAGCAGTAG-1	0	MG
GSM4081524_TGGGCTGGTGTATCCA-1	0	Rod
GSM4081524_TGTAACGAGGTCGACA-1	0	MG
GSM4081524_TGTACAGTCTACGGGC-1	0	MG
GSM4081524_TGTAGACAGCATCAGG-1	0	Rod
GSM4081524_TGTCAGACAATGTCAC-1	0	MG
GSM4081524_TGTGATGAGTCACAGG-1	0	Rod
GSM4081524_TGTGGCGGTACGTGTT-1	0	Rod
GSM4081524_TGTGGCGGTAGCGTTT-1	0	Rod
GSM4081524_TGTTACTGTACGGCAA-1	0	Rod
GSM4081524_TGTTACTTCGATGGAG-1	0	Rod
GSM4081524_TTACCGCTCTGTAAGC-1	0	MG
GSM4081524_TTACGTTAGAGTTGAT-1	0	BC
GSM4081524_TTAGGCACACAAATCC-1	0	BC
GSM4081524_TTAGGGTCACGTACAT-1	0	MG
GSM4081524_TTAGGGTGTAGCACGA-1	0	Rod
GSM4081524_TTCAATCAGTCCCGGT-1	0	Rod
GSM4081524_TTCACGCTCGTACCTC-1	0	Rod
GSM4081524_TTCCAATAGGCAGGGA-1	0	Rod
GSM4081524_TTCCAATTCGGTCGAC-1	0	MG
GSM4081524_TTCCAATTCGTGGAAG-1	0	Rod
GSM4081524_TTCCGTGTCTAGTTCT-1	0	Rod
GSM4081524_TTCCTAACAGCCGTTG-1	0	Rod
GSM4081524_TTCCTAATCCATTGCC-1	0	Rod
GSM4081524_TTCCTTCTCCTCCACA-1	0	BC
GSM4081524_TTCTAACAGGACGCTA-1	0	Rod
GSM4081524_TTCTAACCACGTACAT-1	0	Rod
GSM4081524_TTCTAGTCAGCAGATG-1	0	BC
GSM4081524_TTCTGTAAGGCACAAC-1	0	Rod
GSM4081524_TTCTGTAAGGTCTTTG-1	0	Rod
GSM4081524_TTCTTGAAGAGTGAAG-1	0	MG
GSM4081524_TTGACCCAGTGGTCAG-1	0	Rod
GSM4081524_TTGAGTGAGGAATTAC-1	0	Rod
GSM4081524_TTGAGTGCACTGGATT-1	0	Rod
GSM4081524_TTGATGGCACGAGGTA-1	0	MG
GSM4081524_TTGCATTTCGGAGATG-1	0	Rod
GSM4081524_TTGCCTGGTAGACGTG-1	0	Rod
GSM4081524_TTGCCTGTCCTTTGAT-1	0	MG
GSM4081524_TTGCTGCGTTGCAAGG-1	0	Rod
GSM4081524_TTGGTTTCAGATCCAT-1	0	Rod
GSM4081524_TTGTTGTAGCTTGTGT-1	0	MG
GSM4081524_TTTCAGTGTTCACCGG-1	0	Rod
GSM4081524_TTTCATGAGGGAGGAC-1	0	Rod
GSM4081524_TTTCATGGTAGGTAGC-1	0	Rod
GSM4081524_TTTCCTCGTTACTCAG-1	0	Rod
GSM4081524_TTTCGATAGACCTGGA-1	0	Rod
GSM4081524_TTTGACTGTGGCTTAT-1	0	BC
GSM4081524_TTTGTTGTCGTTGCCT-1	0	MG
GSM4081525_AAACCCACAAACTCGT-1	0	Rod
GSM4081525_AAACGAACAAATACGA-1	0	Rod
GSM4081525_AAACGAATCATGCCGG-1	0	Rod
GSM4081525_AAACGAATCTTCGTAT-1	0	Rod
GSM4081525_AAAGAACTCTGATGGT-1	0	Rod
GSM4081525_AAAGGGCCAATTCGTG-1	0	Rod
GSM4081525_AAAGGGCTCGACCAAT-1	0	MG
GSM4081525_AAAGGTAAGTCTCCTC-1	0	Rod
GSM4081525_AAAGTGATCGGTGCAC-1	0	Rod
GSM4081525_AACAAAGTCAGCTGTA-1	0	Rod
GSM4081525_AACAACCAGACGTCCC-1	0.571684	MG
GSM4081525_AACAACCCAGGTCAAG-1	0	Rod
GSM4081525_AACACACCACCAAAGG-1	0	Rod
GSM4081525_AACAGGGTCCATTGCC-1	0	Rod
GSM4081525_AACCACACAATGCAGG-1	0	Rod
GSM4081525_AACCACAGTATGAGGC-1	0	Rod
GSM4081525_AACCCAAAGCCTCGTG-1	0	MG
GSM4081525_AACCTTTAGCACCTGC-1	0	AC
GSM4081525_AACTTCTTCTCCACTG-1	0	Rod
GSM4081525_AAGACAAGTCGAATGG-1	0	Rod
GSM4081525_AAGCATCAGCGTTCCG-1	0.877504	MG
GSM4081525_AAGCCATAGGAAAGGT-1	0	MG
GSM4081525_AAGCGAGGTAGAGACC-1	0	Rod
GSM4081525_AAGCGTTGTATCGAAA-1	0	Rod
GSM4081525_AAGTACCTCTTCTAAC-1	0	Rod
GSM4081525_AAGTGAACAACGATTC-1	0	Rod
GSM4081525_AAGTGAACATTATGCG-1	1.29426	MG
GSM4081525_AAGTGAACATTGCTGA-1	0	MG
GSM4081525_AATAGAGAGATGGTCG-1	0	Rod
GSM4081525_AATGAAGGTCCAGCCA-1	0	Rod
GSM4081525_AATGAAGGTGAGATCG-1	0	Rod
GSM4081525_AATGAAGTCGGATTAC-1	0	Rod
GSM4081525_AATGCCATCACGATAC-1	0	Rod
GSM4081525_AATGGCTGTAGTCGTT-1	0	Rod
GSM4081525_AATGGCTTCAGCAGAG-1	0	Rod
GSM4081525_AATTCCTGTCGATTTG-1	0	Rod
GSM4081525_AATTCCTGTGTTAACC-1	0	Rod
GSM4081525_ACACAGTTCGTTCAGA-1	0	MG
GSM4081525_ACACCAAGTTGCTTGA-1	0	Rod
GSM4081525_ACACGCGCAGTTGCGC-1	0	Rod
GSM4081525_ACACGCGCATTGACCA-1	0	Rod
GSM4081525_ACACTGAGTCTTGAAC-1	0	Rod
GSM4081525_ACAGCCGAGTTAGAAC-1	0	Rod
GSM4081525_ACAGCCGGTTGCTGAT-1	0	Rod
GSM4081525_ACATCGAGTACCATAC-1	0	Rod
GSM4081525_ACATGCAAGCGAATGC-1	0	Rod
GSM4081525_ACATGCACAGACAAGC-1	0	Rod
GSM4081525_ACATTTCCAACGAGGT-1	0	MG
GSM4081525_ACCAAACAGGCTAGCA-1	0	Rod
GSM4081525_ACCAACAAGAAACTAC-1	0	Rod
GSM4081525_ACCAACACAATGTCAC-1	0	AC
GSM4081525_ACCAACAGTTTCACAG-1	0	Rod
GSM4081525_ACCACAAAGGATGAGA-1	0	Rod
GSM4081525_ACCATTTTCTACACAG-1	0	Rod
GSM4081525_ACCCAAATCCCTTTGG-1	0	Rod
GSM4081525_ACCGTTCAGCTTCATG-1	0	Rod
GSM4081525_ACCGTTCAGGGCAGGA-1	0	Rod
GSM4081525_ACCGTTCAGTGGATAT-1	0	Rod
GSM4081525_ACCTACCAGATGACAT-1	0	Rod
GSM4081525_ACCTGTCGTTGCGAAG-1	0	Rod
GSM4081525_ACCTGTCTCCTACTGC-1	0	Rod
GSM4081525_ACGCACGTCGTCAGAT-1	0	Rod
GSM4081525_ACGGTTAAGAGATGCC-1	0	Rod
GSM4081525_ACGGTTACAAACTAAG-1	0	Rod
GSM4081525_ACGTACACACAAATAG-1	0	MG
GSM4081525_ACGTCCTGTTGCTCAA-1	0	Rod
GSM4081525_ACTACGACAACAGCCC-1	0.58052	MG
GSM4081525_ACTACGAGTGTTTCTT-1	0	Rod
GSM4081525_ACTATCTCAAAGACGC-1	0	MG
GSM4081525_ACTCCCACAACTCGTA-1	0	Rod
GSM4081525_ACTCTCGCAGTATACC-1	0	Rod
GSM4081525_ACTGATGTCGATTGAC-1	0	Rod
GSM4081525_ACTGCAAGTTCAAAGA-1	0	Rod
GSM4081525_ACTGTCCAGTCCGTCG-1	0	Rod
GSM4081525_ACTGTCCGTGTTCCAA-1	0	Rod
GSM4081525_ACTTCCGGTGCTAGCC-1	0	Rod
GSM4081525_ACTTCCGGTGTCCACG-1	0	MG
GSM4081525_ACTTTGTGTGCATGTT-1	0	BC
GSM4081525_AGAAATGAGGCATTTC-1	0	Rod
GSM4081525_AGACAAATCACATACG-1	0	Rod
GSM4081525_AGACACTAGTACTGGG-1	0	Rod
GSM4081525_AGACAGGTCATCCTGC-1	0	MG
GSM4081525_AGACCATAGATGAAGG-1	0	MG
GSM4081525_AGACCATCAGCTATTG-1	0	Rod
GSM4081525_AGACTCAGTCCCTGTT-1	0	Rod
GSM4081525_AGAGAGCTCGGATTAC-1	0	Rod
GSM4081525_AGAGCCCGTATCGAGG-1	0	Rod
GSM4081525_AGATCCACATGACCCG-1	0	Rod
GSM4081525_AGATCGTAGGTGGTTG-1	0	Rod
GSM4081525_AGATCGTGTGGTCTTA-1	0	MG
GSM4081525_AGATGAACAGAACTAA-1	0	Rod
GSM4081525_AGATGAATCACCTGTC-1	0	Rod
GSM4081525_AGATGCTAGAGCAGCT-1	0	Rod
GSM4081525_AGATGCTCAGCGTATT-1	0	Rod
GSM4081525_AGATGCTCAGGCTTGC-1	1.57514	MG
GSM4081525_AGCATCACAACCGCCA-1	0	Rod
GSM4081525_AGCATCATCCTCACGT-1	0	MG
GSM4081525_AGCCAGCCACTACACA-1	0	Rod
GSM4081525_AGCGATTCAAGAGGCT-1	0	Rod
GSM4081525_AGCGCCAGTGGACTGA-1	0	MG
GSM4081525_AGCTACACATAGGTAA-1	0	Rod
GSM4081525_AGCTCAACATATGAAG-1	0	Rod
GSM4081525_AGGAAATCAAATCCCA-1	0	MG
GSM4081525_AGGAATACAGATCCAT-1	0	MG
GSM4081525_AGGAATACATAGATCC-1	0	AC
GSM4081525_AGGACGAGTCCTGAAT-1	0	Rod
GSM4081525_AGGACGAGTTGCCAAT-1	0	Rod
GSM4081525_AGGATCTTCTCATGCC-1	0	Rod
GSM4081525_AGGGAGTGTATGTCTG-1	0	Rod
GSM4081525_AGGGAGTGTTGGAGAC-1	0	Rod
GSM4081525_AGGGTCCAGCAGTACG-1	0	Rod
GSM4081525_AGGGTCCTCATTCTTG-1	0	Rod
GSM4081525_AGGGTTTAGGAACGCT-1	0	Rod
GSM4081525_AGGTCATGTGGTTTGT-1	0	Rod
GSM4081525_AGGTGTTAGCTGGCCT-1	0	Rod
GSM4081525_AGGTGTTTCACTGGGC-1	0	MG
GSM4081525_AGGTTGTGTTGAATCC-1	0	Rod
GSM4081525_AGGTTGTTCGTGGCTG-1	0	Rod
GSM4081525_AGTAACCTCTAACGGT-1	0	Rod
GSM4081525_AGTACTGAGCGCCCAT-1	0	Rod
GSM4081525_AGTACTGTCATTATCC-1	0	MG
GSM4081525_AGTAGCTAGCACCAGA-1	0	Rod
GSM4081525_AGTCAACAGGCCTAAG-1	0	Rod
GSM4081525_AGTCACAGTGGAGAAA-1	0	Rod
GSM4081525_AGTGACTTCCAGCAAT-1	0	Rod
GSM4081525_AGTGATCTCCAGTTCC-1	0	MG
GSM4081525_AGTGTTGTCCGGTAGC-1	0	Rod
GSM4081525_AGTTCCCCACAACCGC-1	0	Rod
GSM4081525_AGTTCGATCATTCATC-1	0	Rod
GSM4081525_AGTTCGATCTGGACTA-1	0	Rod
GSM4081525_ATACCGAAGCGCTGCT-1	0	MG
GSM4081525_ATACCGACAAGACAAT-1	0	Rod
GSM4081525_ATACCGATCTGACGCG-1	0	Rod
GSM4081525_ATACCTTGTTGTGGCC-1	0	Rod
GSM4081525_ATACTTCGTCTCAGAT-1	0	Rod
GSM4081525_ATACTTCTCCGATTAG-1	0	Rod
GSM4081525_ATAGACCGTCAAAGAT-1	0	Rod
GSM4081525_ATCACGATCTATTGTC-1	0	Rod
GSM4081525_ATCACTTTCAACTCTT-1	0	Rod
GSM4081525_ATCATTCCAGCATTGT-1	0	Rod
GSM4081525_ATCCACCAGAGAGTTT-1	0	Rod
GSM4081525_ATCCATTAGTCAATCC-1	0	Rod
GSM4081525_ATCCCTGTCGACCAAT-1	0	Rod
GSM4081525_ATCCGTCGTAGCGCTC-1	0	Rod
GSM4081525_ATCCGTCGTCATAACC-1	0	Rod
GSM4081525_ATCCTATGTATTGACC-1	0	Rod
GSM4081525_ATCGATGAGGGACACT-1	0	Rod
GSM4081525_ATCGATGTCGGTCACG-1	0	Rod
GSM4081525_ATCGGATAGTCACACT-1	0	Rod
GSM4081525_ATCGGCGAGACGGAAA-1	0	Rod
GSM4081525_ATCGTAGGTGGGTATG-1	0	Rod
GSM4081525_ATCTCTAAGCAGGCAT-1	0	Rod
GSM4081525_ATCTTCAGTGAATTAG-1	0	Rod
GSM4081525_ATGACCAGTCCACAGC-1	0	MG
GSM4081525_ATGAGTCAGTTGAAAC-1	0	Rod
GSM4081525_ATGAGTCTCCTGGTCT-1	0	Rod
GSM4081525_ATGCCTCGTCGTCGGT-1	0	Rod
GSM4081525_ATGGATCAGGTAAGTT-1	0	Rod
GSM4081525_ATGGATCCATGTGCTA-1	0	Rod
GSM4081525_ATGGGAGGTCCTGGGT-1	0	Rod
GSM4081525_ATGGGTTAGTGAACAT-1	0	Rod
GSM4081525_ATGTCCCGTTAGAAGT-1	0	Rod
GSM4081525_ATTATCCAGCCTCGTG-1	0	Rod
GSM4081525_ATTATCCGTTACCTGA-1	0	Rod
GSM4081525_ATTCATCCAAATACAG-1	0	Rod
GSM4081525_ATTCATCTCGTGGAAG-1	0	Rod
GSM4081525_ATTCGTTCACCCAATA-1	0	Rod
GSM4081525_ATTCGTTCATCTGGGC-1	0	Rod
GSM4081525_ATTCGTTGTGATACCT-1	0	Rod
GSM4081525_ATTCGTTTCAAGCTGT-1	0	Rod
GSM4081525_ATTCGTTTCAGCCTCT-1	0	Rod
GSM4081525_ATTCTACCAAGTACCT-1	0	Rod
GSM4081525_ATTCTACGTGCGGCTT-1	0	AC
GSM4081525_ATTCTACTCAGCGTCG-1	0	MG
GSM4081525_ATTGGGTAGACCCTTA-1	0	Rod
GSM4081525_ATTGTTCGTTAATCGC-1	0	Rod
GSM4081525_ATTTACCAGTTCTACG-1	0	Rod
GSM4081525_ATTTACCGTGCAGGAT-1	0	Rod
GSM4081525_ATTTACCTCCAACTAG-1	0	Rod
GSM4081525_ATTTCACTCCCAGTGG-1	0	MG
GSM4081525_ATTTCACTCCTTATGT-1	0	Rod
GSM4081525_CAACAGTTCCTCACCA-1	0	Rod
GSM4081525_CAACCAAGTCCAGGTC-1	0	MG
GSM4081525_CAACCTCCATTCGATG-1	0	MG
GSM4081525_CAAGACTAGGCACTCC-1	0	Rod
GSM4081525_CAAGAGGGTGGACAGT-1	0	MG
GSM4081525_CAAGAGGGTTCAAACC-1	0	Rod
GSM4081525_CAAGGGAAGTCGGCCT-1	0	Rod
GSM4081525_CAATGACGTATGGGAC-1	0	Rod
GSM4081525_CAATTTCCAGTTGGTT-1	0	Rod
GSM4081525_CACACAATCACCCTTG-1	0	Rod
GSM4081525_CACAGATAGAACGCGT-1	0	BC
GSM4081525_CACAGATAGCTGCCAC-1	0	Rod
GSM4081525_CACAGGCCACAGCCAC-1	0	MG
GSM4081525_CACATGACAAAGGATT-1	0	Rod
GSM4081525_CACGAATCAGACGGAT-1	0	Rod
GSM4081525_CACGTGGAGTCTGTAC-1	0	Rod
GSM4081525_CACGTGGCACTTTAGG-1	0	Rod
GSM4081525_CACTAAGGTTCGGTAT-1	0	MG
GSM4081525_CACTAAGTCAAAGACA-1	0	Rod
GSM4081525_CACTGAAAGACTGGGT-1	0	Rod
GSM4081525_CACTGGGAGCTCCACG-1	0	Rod
GSM4081525_CACTGGGCAACGGCCT-1	0	MG
GSM4081525_CACTGGGCACTTCATT-1	0	Rod
GSM4081525_CACTGGGGTTCTAAGC-1	0	Rod
GSM4081525_CACTGTCGTCGTTCAA-1	0	Rod
GSM4081525_CACTTCGCATTGACAC-1	0	Rod
GSM4081525_CAGAGCCGTCGCAACC-1	0	Rod
GSM4081525_CAGAGCCTCTTCACAT-1	0	Rod
GSM4081525_CAGATACGTTGGAGGT-1	0	Rod
GSM4081525_CAGATCACACAGTCCG-1	0	Rod
GSM4081525_CAGATCATCAGGGTAG-1	0	Rod
GSM4081525_CAGCACGCACGAGGTA-1	0	MG
GSM4081525_CAGCACGGTCCGAAGA-1	0	Rod
GSM4081525_CAGCACGGTTATCTTC-1	0	Rod
GSM4081525_CAGCAGCGTCACCACG-1	0	Rod
GSM4081525_CAGCCAGGTATTGCCA-1	0	BC
GSM4081525_CAGCCAGTCCTAACAG-1	0	Rod
GSM4081525_CAGCGTGAGGAGATAG-1	0	Rod
GSM4081525_CAGCGTGGTTGCAAGG-1	0	Rod
GSM4081525_CAGGCCACAGCAGTTT-1	0	Rod
GSM4081525_CAGTTAGCATTGACCA-1	0	Rod
GSM4081525_CAGTTAGGTGGCCACT-1	0	Rod
GSM4081525_CATACCCTCAACGCTA-1	0	Rod
GSM4081525_CATCAAGTCCACGAAT-1	0	MG
GSM4081525_CATCCACAGAAGGCTC-1	0	Rod
GSM4081525_CATCCCAAGTCCCGAC-1	0	Rod
GSM4081525_CATGAGTAGAATGTTG-1	0	MG
GSM4081525_CATGCAACAGTTCCAA-1	0	Rod
GSM4081525_CATGCAATCAAGAGGC-1	0	Rod
GSM4081525_CATGCGGTCTGGGAGA-1	0	Rod
GSM4081525_CATGCTCGTACGAAAT-1	0	Rod
GSM4081525_CATGGATTCAGCACCG-1	0	MG
GSM4081525_CATGGTAGTAACCCGC-1	0	Rod
GSM4081525_CATTCCGGTAGCTGAG-1	0	Rod
GSM4081525_CATTCCGGTTTGTTCT-1	0	AC
GSM4081525_CATTCTACATCGGATT-1	0	Rod
GSM4081525_CATTGCCAGCGCATCC-1	0	Rod
GSM4081525_CATTGCCAGTCACTCA-1	0	Rod
GSM4081525_CATTGCCGTCCTCAGG-1	0	Rod
GSM4081525_CATTGCCTCCGCATAA-1	0	MG
GSM4081525_CATTGTTCACTGCATA-1	0	MG
GSM4081525_CCAATTTTCTCGCTCA-1	0	Rod
GSM4081525_CCACACTCAGGTACGA-1	0	Rod
GSM4081525_CCACCATCACGTACAT-1	0	Rod
GSM4081525_CCACCATGTAGAGTTA-1	0	MG
GSM4081525_CCACGAGTCCCAGGAC-1	0	Rod
GSM4081525_CCACGTTGTGCACAAG-1	0	AC
GSM4081525_CCACTTGTCGGACTGC-1	0	Rod
GSM4081525_CCCAACTGTGTATTCG-1	0	Rod
GSM4081525_CCCGGAACAAGGAGTC-1	0	Rod
GSM4081525_CCCGGAAGTAATGATG-1	0	MG
GSM4081525_CCCTAACTCTGTGCAA-1	0	Rod
GSM4081525_CCCTCAACACTCACTC-1	0	Rod
GSM4081525_CCCTCTCCATCGAACT-1	0	Rod
GSM4081525_CCCTGATCACGGCCAT-1	0	Rod
GSM4081525_CCCTGATTCATGGTAC-1	0	Rod
GSM4081525_CCCTTAGCAAATGAAC-1	0	Rod
GSM4081525_CCGAACGCATCGGTTA-1	0	Rod
GSM4081525_CCGGGTAAGATAGCTA-1	0	MG
GSM4081525_CCGGGTACACGACAGA-1	0	Rod
GSM4081525_CCGTAGGCATAGCACT-1	0	BC
GSM4081525_CCTAACCCAACAGTGG-1	0	MG
GSM4081525_CCTAAGAAGAGCAGTC-1	0	MG
GSM4081525_CCTAAGACAGATAAAC-1	0	MG
GSM4081525_CCTCAGTAGACGTCGA-1	0	Rod
GSM4081525_CCTCAGTCACTATCCC-1	0	Rod
GSM4081525_CCTCATGAGGGCCAAT-1	0	Rod
GSM4081525_CCTCATGGTGCAGGAT-1	0	Rod
GSM4081525_CCTCTAGTCATCCTGC-1	0	BC
GSM4081525_CGAAGGACAAACTCTG-1	0	Rod
GSM4081525_CGAATTGTCTAGGCAT-1	0	Rod
GSM4081525_CGACAGCCACGCTTAA-1	0	Rod
GSM4081525_CGACAGCCAGATAAAC-1	0	Rod
GSM4081525_CGAGGAACAGCTCATA-1	0	BC
GSM4081525_CGAGGCTTCGAGCTGC-1	0	Rod
GSM4081525_CGATCGGCACGGTGCT-1	0	Rod
GSM4081525_CGATGCGTCTGCCTCA-1	0	Rod
GSM4081525_CGCATGGCATGAAGCG-1	0	MG
GSM4081525_CGCATGGGTCTCTCAC-1	0	Rod
GSM4081525_CGCCAGAGTTCTCACC-1	2.20079	MG
GSM4081525_CGCGTGATCGGCGATC-1	0	Rod
GSM4081525_CGGAACCAGGTCACTT-1	0	Rod
GSM4081525_CGGACACCAACTTGCA-1	0	MG
GSM4081525_CGGAGAAAGAAGTCTA-1	0	Rod
GSM4081525_CGGAGAAGTTCAAGGG-1	0	MG
GSM4081525_CGGCAGTCACCCTGAG-1	0	Rod
GSM4081525_CGGGACTAGGACACTG-1	0	Rod
GSM4081525_CGGGCATTCTTGCGCT-1	0	Rod
GSM4081525_CGGGCATTCTTTCAGT-1	0	Rod
GSM4081525_CGGTCAGAGGATCATA-1	0	AC
GSM4081525_CGGTCAGAGTGCTAGG-1	0	AC
GSM4081525_CGTAATGCACATGGTT-1	0	Rod
GSM4081525_CGTAATGCAGGTGTTT-1	0	Rod
GSM4081525_CGTAATGTCCGTAGTA-1	0	Rod
GSM4081525_CGTAGTACATTGTCGA-1	0	MG
GSM4081525_CGTCCATGTGTTGAGG-1	0	Rod
GSM4081525_CGTGAATGTTGCTAGT-1	0	Rod
GSM4081525_CGTGCTTTCCCTGTTG-1	0	Rod
GSM4081525_CTAACCCGTAAGTCAA-1	0	Rod
GSM4081525_CTAACTTCACCGTGAC-1	0	Rod
GSM4081525_CTAACTTGTTGGCCGT-1	0	MG
GSM4081525_CTAACTTTCGGAGTAG-1	0	Rod
GSM4081525_CTAAGTGAGCCTCCAG-1	0	Rod
GSM4081525_CTACATTGTCAAATCC-1	0	BC
GSM4081525_CTACCCATCAACGTGT-1	0	Rod
GSM4081525_CTACTATTCCTGATAG-1	0	Rod
GSM4081525_CTAGGTAAGATCGCCC-1	0	Rod
GSM4081525_CTAGGTAAGTATTCCG-1	0	Rod
GSM4081525_CTATAGGTCAAACGAA-1	0	Rod
GSM4081525_CTCACTGGTCTCTCAC-1	0	Rod
GSM4081525_CTCAGAATCTGGCCTT-1	0	Rod
GSM4081525_CTCAGTCAGCCGTCGT-1	0	Rod
GSM4081525_CTCCAACCACAACGTT-1	0	Rod
GSM4081525_CTCCATGTCCAATGCA-1	0.721126	MG
GSM4081525_CTCCATGTCGGACAAG-1	0	Rod
GSM4081525_CTCCTCCAGTAACGAT-1	0	Rod
GSM4081525_CTCCTCCCAGGACATG-1	0	BC
GSM4081525_CTCCTCCCAGGTGTGA-1	0	Rod
GSM4081525_CTCGAGGCAGGTTCCG-1	0	MG
GSM4081525_CTGATCCTCCCGAAAT-1	0	Rod
GSM4081525_CTGCATCCACTTCAGA-1	0	Rod
GSM4081525_CTGCCTAAGGCGTTGA-1	0	Rod
GSM4081525_CTGGACGCACGACAAG-1	0	BC
GSM4081525_CTGTAGATCATCTCTA-1	0	Rod
GSM4081525_CTGTAGATCTGACGCG-1	0	Rod
GSM4081525_CTGTATTCAAGATCCT-1	0	Rod
GSM4081525_CTGTCGTAGGATTTCC-1	0	Rod
GSM4081525_CTGTCGTGTGCGGATA-1	0	Rod
GSM4081525_CTGTGGGCACTTCTCG-1	0	Rod
GSM4081525_CTTCAATTCTTCCTAA-1	0	Rod
GSM4081525_CTTCCGAGTATATGGA-1	0	Rod
GSM4081525_CTTCCTTCAACGACTT-1	0	Rod
GSM4081525_CTTCGGTAGAATTTGG-1	0	Rod
GSM4081525_CTTCTAAGTTCCATTT-1	0	Rod
GSM4081525_CTTCTAAGTTGCATCA-1	0	Rod
GSM4081525_CTTCTCTGTTTGAAAG-1	0	MG
GSM4081525_CTTGAGACAGTCAGTT-1	0	Rod
GSM4081525_CTTGATTTCGTTAGAC-1	0	Rod
GSM4081525_CTTTCAACAGTTGCGC-1	0	Rod
GSM4081525_CTTTCGGCAATCGAAA-1	0	Rod
GSM4081525_GAAACCTGTTGGCCTG-1	0	BC
GSM4081525_GAAATGATCCGTGCGA-1	0	BC
GSM4081525_GAACACTCACCTTCCA-1	0	Rod
GSM4081525_GAACACTCATATGGCT-1	0	Rod
GSM4081525_GAACGTTGTGGCTCTG-1	0	BC
GSM4081525_GAACTGTGTTTGATCG-1	0	Rod
GSM4081525_GAAGCCCAGTAAGGGA-1	0	Rod
GSM4081525_GAAGCCCAGTGCAGGT-1	0	Rod
GSM4081525_GAAGCCCCAGCTGTTA-1	0	Rod
GSM4081525_GAAGCCCGTTCAGCGC-1	0	Rod
GSM4081525_GAAGGACTCACTTCTA-1	0	MG
GSM4081525_GAAGGGTAGTCATACC-1	1.00128	MG
GSM4081525_GAATAGAAGCACGATG-1	0	MG
GSM4081525_GAATCACGTACAGAGC-1	0	MG
GSM4081525_GAATCACGTTCTAAGC-1	1.06961	MG
GSM4081525_GACAGCCAGCTGAAAT-1	0	Rod
GSM4081525_GACAGCCGTGTTGCCG-1	0	Rod
GSM4081525_GACCAATGTTCGGCCA-1	0	Rod
GSM4081525_GACCCTTGTCTGTGTA-1	0	Rod
GSM4081525_GACCGTGTCGCCAGTG-1	0	Rod
GSM4081525_GACCTTCGTTTCCAAG-1	0	Rod
GSM4081525_GACGCTGGTTGGTGTT-1	0.811	MG
GSM4081525_GACGTTACAGCTATAC-1	0	Rod
GSM4081525_GACTATGCACTCCTGT-1	0	Rod
GSM4081525_GACTATGGTCAAATCC-1	0	AC
GSM4081525_GACTCAACAAAGAGTT-1	0	Rod
GSM4081525_GACTCTCGTGGCTTAT-1	0	Rod
GSM4081525_GACTTCCAGCACCGAA-1	0	Rod
GSM4081525_GAGACCCTCAAAGACA-1	0	Rod
GSM4081525_GAGAGGTTCATCGCCT-1	0	Rod
GSM4081525_GAGGCAATCCAGTGCG-1	0	Rod
GSM4081525_GAGGGTACAGTAACAA-1	0	Rod
GSM4081525_GAGGGTAGTAGACAGC-1	0	Rod
GSM4081525_GAGTCATGTAGCTTGT-1	0	Rod
GSM4081525_GAGTTACGTCAGCGTC-1	0	MG
GSM4081525_GAGTTGTAGAATTGCA-1	0	Rod
GSM4081525_GAGTTTGAGATCACTC-1	0	Rod
GSM4081525_GAGTTTGCATGTTTGG-1	0	Rod
GSM4081525_GATAGCTGTGAACTAA-1	0	MG
GSM4081525_GATAGCTTCACAGAGG-1	0	Rod
GSM4081525_GATCACATCTAGTTCT-1	0	Rod
GSM4081525_GATCACATCTGTCCGT-1	0	Rod
GSM4081525_GATCATGTCGTTACCC-1	0	Rod
GSM4081525_GATGACTCAGGTTCAT-1	0	Rod
GSM4081525_GATGACTTCCGAACGC-1	0	Rod
GSM4081525_GATGAGGCATCCAACA-1	0	MG
GSM4081525_GATGCTATCCAAGCCG-1	0	Rod
GSM4081525_GATGTTGCATCTCGTC-1	0	Rod
GSM4081525_GATTCTTTCCACTAGA-1	0	MG
GSM4081525_GATTCTTTCTGCCTGT-1	0	Rod
GSM4081525_GATTTCTCATTCACCC-1	0	Rod
GSM4081525_GCACGGTCATAGAATG-1	0	Rod
GSM4081525_GCACGGTGTGCATGTT-1	0	MG
GSM4081525_GCACGTGAGTAGCAAT-1	0	Rod
GSM4081525_GCACTAACACTGTGTA-1	0	Rod
GSM4081525_GCAGCCACAACGGGTA-1	0	Rod
GSM4081525_GCAGCTGCACTTGGCG-1	0	Rod
GSM4081525_GCAGGCTCATGGGTCC-1	0	Rod
GSM4081525_GCATGATCAGCAAGAC-1	0	Rod
GSM4081525_GCATGATGTGTGTACT-1	0	Rod
GSM4081525_GCCAACGAGACTTCGT-1	0	Rod
GSM4081525_GCCAACGGTCCACACG-1	0	Rod
GSM4081525_GCCAGGTCAGAGTAAT-1	0	Rod
GSM4081525_GCCAGGTGTGGTCAAG-1	0	Rod
GSM4081525_GCCATGGGTATACAGA-1	0	Rod
GSM4081525_GCCCAGAAGCAATAGT-1	0	Rod
GSM4081525_GCCCAGACAGGTCAGA-1	0	Rod
GSM4081525_GCCCGAAAGGGCAGTT-1	0	Rod
GSM4081525_GCCCGAATCGACACTA-1	0	Rod
GSM4081525_GCCTGTTGTACAACGG-1	0	Rod
GSM4081525_GCGATCGAGTTATGGA-1	0	Rod
GSM4081525_GCGATCGCAGGAGGAG-1	0	Rod
GSM4081525_GCGTGCAGTCAGGTAG-1	0	MG
GSM4081525_GCGTTTCGTCGACTTA-1	0	Rod
GSM4081525_GCGTTTCTCCCATACC-1	0	Rod
GSM4081525_GCGTTTCTCGTCTCAC-1	0	Rod
GSM4081525_GCTCAAAAGTGCGACA-1	0	MG
GSM4081525_GCTGCAGTCATTCATC-1	0	MG
GSM4081525_GCTGGGTGTCAGGAGT-1	0	Rod
GSM4081525_GCTGGGTTCTTCCAGC-1	0	Rod
GSM4081525_GCTTGGGGTTCCGCGA-1	0	Rod
GSM4081525_GGAAGTGGTGCAACGA-1	0	Rod
GSM4081525_GGAGATGAGATGGTCG-1	0	Rod
GSM4081525_GGAGATGAGTCATAGA-1	0.648059	MG
GSM4081525_GGAGGATAGGCTCCCA-1	0	Rod
GSM4081525_GGAGGATTCACCCTCA-1	0	MG
GSM4081525_GGAGGTATCTAAGCCA-1	0	Rod
GSM4081525_GGATCTATCACTACGA-1	0	Rod
GSM4081525_GGATCTATCCGTGTGG-1	0	Rod
GSM4081525_GGATGTTGTAGGGAGG-1	0	Rod
GSM4081525_GGCTTTCTCAGACCTA-1	0	Rod
GSM4081525_GGCTTTCTCCCATTTA-1	0	Rod
GSM4081525_GGGAAGTTCGGACGTC-1	0	Rod
GSM4081525_GGGACCTAGAGTCAGC-1	0	Rod
GSM4081525_GGGACCTCAGAGGACT-1	0	Rod
GSM4081525_GGGAGATGTGGACTAG-1	0	Rod
GSM4081525_GGGCCATCAAAGTGTA-1	0	Rod
GSM4081525_GGGCTACTCACCTACC-1	0	Rod
GSM4081525_GGGCTACTCTCAGTCC-1	0	Rod
GSM4081525_GGGCTCAGTAAGGTCG-1	0	Rod
GSM4081525_GGGCTCAGTGTAAACA-1	0	Rod
GSM4081525_GGGTAGAGTGGAACAC-1	0	Rod
GSM4081525_GGGTAGATCGATACGT-1	0	Rod
GSM4081525_GGGTATTGTGGAGGTT-1	0	Rod
GSM4081525_GGGTGAACAATTGCGT-1	0	Rod
GSM4081525_GGGTGTCAGGCTAGCA-1	0	Rod
GSM4081525_GGGTGTCGTTGCGGAA-1	0	Rod
GSM4081525_GGTAACTCAAGAAATC-1	0	Rod
GSM4081525_GGTAACTGTGATGAAT-1	0	Rod
GSM4081525_GGTCTGGAGGATTTGA-1	0	Rod
GSM4081525_GGTGAAGTCAAAGAAC-1	0	Rod
GSM4081525_GGTGGCTGTACGGGAT-1	0	Rod
GSM4081525_GGTGTTATCATTCTTG-1	0	BC
GSM4081525_GGTGTTATCTCTAGGA-1	0	Rod
GSM4081525_GGTTCTCCATACAGCT-1	0	Rod
GSM4081525_GGTTGTACAACTGTGT-1	0	Rod
GSM4081525_GTAACACTCGGAGATG-1	0	Rod
GSM4081525_GTAACCACATAGGTTC-1	0	Rod
GSM4081525_GTAAGTCCATACACCA-1	0	MG
GSM4081525_GTAAGTCGTAGCCAGA-1	0	Rod
GSM4081525_GTACAACGTTACACTG-1	0	Rod
GSM4081525_GTAGAAAGTTCCATTT-1	0	Rod
GSM4081525_GTAGAGGAGTGAGTTA-1	0	Rod
GSM4081525_GTAGATCAGTTCAACC-1	0	MG
GSM4081525_GTAGGTTTCTAGACCA-1	0	Rod
GSM4081525_GTATTGGAGATCGACG-1	0	Rod
GSM4081525_GTATTGGGTCCAGCCA-1	0	Rod
GSM4081525_GTCAAGTAGAGTCAAT-1	0.630229	MG
GSM4081525_GTCAAGTGTAGTGGCA-1	0	Rod
GSM4081525_GTCATCCCACAACGAG-1	0	Rod
GSM4081525_GTCATCCTCTTCGTGC-1	0	Rod
GSM4081525_GTCATGATCTTGAGCA-1	0	Rod
GSM4081525_GTCATTTCATGATCTG-1	0	Rod
GSM4081525_GTCATTTGTTTCCAAG-1	0	Rod
GSM4081525_GTCATTTTCTCGGTAA-1	0	Rod
GSM4081525_GTCCACTAGTGCAGCA-1	0	Rod
GSM4081525_GTCCACTTCCGTGGTG-1	0	Rod
GSM4081525_GTCCCATGTTCTCTCG-1	0	Rod
GSM4081525_GTCTACCCACATAGCT-1	0	MG
GSM4081525_GTCTCACAGTGGTGAC-1	0	Rod
GSM4081525_GTCTCACGTATGCTTG-1	0	Rod
GSM4081525_GTCTCACGTTAAGAAC-1	0	Rod
GSM4081525_GTGAGCCGTGGCTAGA-1	0	MG
GSM4081525_GTGAGTTGTAAGCGGT-1	0	Rod
GSM4081525_GTGATGTCACATAGCT-1	0	MG
GSM4081525_GTGCAGCAGGTAAGGA-1	0	MG
GSM4081525_GTGCTTCAGGAACTAT-1	0	MG
GSM4081525_GTGCTTCCAGGTCCGT-1	0	MG
GSM4081525_GTGCTTCTCTTGAACG-1	0	Rod
GSM4081525_GTGGAAGGTGTCCTAA-1	0	Rod
GSM4081525_GTGGTTAGTACAGGTG-1	0	MG
GSM4081525_GTGTAACTCGTAACTG-1	0	MG
GSM4081525_GTGTGATAGAGCACTG-1	0	Rod
GSM4081525_GTGTGATAGGGAGATA-1	0	Rod
GSM4081525_GTGTTCCCACCAGCTG-1	0	Rod
GSM4081525_GTTACCCCAACCAGAG-1	0	Rod
GSM4081525_GTTACCCTCCTGCTAC-1	0	Rod
GSM4081525_GTTACGAGTGAACCGA-1	0	Rod
GSM4081525_GTTAGACCAGTCTGGC-1	0	Rod
GSM4081525_GTTAGTGGTAGGTACG-1	0	Rod
GSM4081525_GTTAGTGTCTTACTGT-1	0	Rod
GSM4081525_GTTATGGCACGGCACT-1	0	MG
GSM4081525_GTTCCGTGTATCTCGA-1	0	MG
GSM4081525_GTTCGCTCATTCTCTA-1	0	Rod
GSM4081525_GTTCTATTCACTGAAC-1	0	Rod
GSM4081525_GTTCTATTCTTACGGA-1	0.656254	MG
GSM4081525_GTTGAACAGTGAGGTC-1	0	Rod
GSM4081525_GTTGTCCAGTTGAAGT-1	0	Rod
GSM4081525_GTTGTGAGTAGCTGCC-1	0	AC
GSM4081525_GTTGTGAGTCCAGTTA-1	0	Rod
GSM4081525_GTTTACTCACGACGCT-1	0	Rod
GSM4081525_GTTTGGAGTCGAAACG-1	0.464527	MG
GSM4081525_GTTTGGATCCCGAACG-1	0	Rod
GSM4081525_GTTTGGATCGACTCCT-1	0	Rod
GSM4081525_TAACCAGAGACGCAGT-1	0	Rod
GSM4081525_TAAGCCAGTGTTTACG-1	0	Rod
GSM4081525_TAAGCGTAGCTCGACC-1	0	Rod
GSM4081525_TAAGTCGCACCAACAT-1	0	Rod
GSM4081525_TAAGTCGTCCAGCTCT-1	0	Rod
GSM4081525_TAATCTCTCGATACGT-1	0	MG
GSM4081525_TACACCCAGGATGGCT-1	0	MG
GSM4081525_TACACCCTCATTTCGT-1	0	Rod
GSM4081525_TACCCGTCACCCTGTT-1	0	Rod
GSM4081525_TACCGAAAGATACTGA-1	0.555385	MG
GSM4081525_TACCGGGTCAAGTGGG-1	0	Rod
GSM4081525_TACCTCGCAAGCGCTC-1	0	Rod
GSM4081525_TACCTCGGTCCACGCA-1	0	Rod
GSM4081525_TACCTGCGTCAGTTTG-1	0	AC
GSM4081525_TACTTCATCGTTGTAG-1	0	Rod
GSM4081525_TAGACCAAGCATGATA-1	0	Rod
GSM4081525_TAGACTGAGGGTTGCA-1	0	Rod
GSM4081525_TAGACTGGTCCAAGAG-1	0	Rod
GSM4081525_TAGATCGCATCATTGG-1	0	Rod
GSM4081525_TAGGGTTCAGGTGGAT-1	0	Rod
GSM4081525_TAGGTTGGTTGTTTGG-1	0	Rod
GSM4081525_TAGGTTGTCGCCAGAC-1	0	Rod
GSM4081525_TAGTGCAGTTGCTTGA-1	0	Rod
GSM4081525_TATACCTAGTTGGCTT-1	0	Rod
GSM4081525_TATATCCGTAATACCC-1	0	MG
GSM4081525_TATCTGTCATGACGAG-1	0	Rod
GSM4081525_TATCTGTTCCACACCT-1	0	Rod
GSM4081525_TATCTTGCATCACGGC-1	0	Rod
GSM4081525_TATTGGGCATCATGAC-1	0	Rod
GSM4081525_TCACGGGAGCGGGTAT-1	0	Rod
GSM4081525_TCAGCAAAGTTCTCTT-1	0	Rod
GSM4081525_TCAGCCTTCGAACGCC-1	0	MG
GSM4081525_TCAGGGCCACATCCCT-1	0	Rod
GSM4081525_TCAGTCCCATGCACTA-1	0	Rod
GSM4081525_TCAGTTTTCGCGGACT-1	0	Rod
GSM4081525_TCATACTTCTACTTCA-1	0	Rod
GSM4081525_TCATCATAGCCATTGT-1	0	Rod
GSM4081525_TCATGGAGTATCCTCC-1	0	MG
GSM4081525_TCATGGATCGAGAGAC-1	0	MG
GSM4081525_TCATGTTAGTGATCGG-1	0	MG
GSM4081525_TCATTCAAGCTTACGT-1	0	Rod
GSM4081525_TCATTCATCCATTTCA-1	0	MG
GSM4081525_TCATTTGTCCTCGCAT-1	0	Rod
GSM4081525_TCCACCACATGGAGAC-1	0	Rod
GSM4081525_TCCACCATCTCCGTGT-1	0	Rod
GSM4081525_TCCAGAAAGATGAAGG-1	0	Rod
GSM4081525_TCCATCGGTCCCTCAT-1	0	Rod
GSM4081525_TCCCAGTAGTGAGGCT-1	0	MG
GSM4081525_TCCCAGTGTGTATCCA-1	0	Rod
GSM4081525_TCCGAAAAGACTTGTC-1	0	Rod
GSM4081525_TCCGATCTCAAAGCCT-1	0	Rod
GSM4081525_TCCGATCTCTTACTGT-1	0	Rod
GSM4081525_TCCGGGACAACCCGCA-1	0	MG
GSM4081525_TCCGGGACACCTATCC-1	0	Rod
GSM4081525_TCCTCCCTCTGCTGAA-1	0	Rod
GSM4081525_TCCTCGACAGAAACCG-1	0	MG
GSM4081525_TCCTTCTGTAGGTAGC-1	0	Rod
GSM4081525_TCCTTCTTCTTCCCGA-1	0	Rod
GSM4081525_TCCTTTCTCGACGACC-1	0	Rod
GSM4081525_TCGAAGTTCTACTATC-1	0	Rod
GSM4081525_TCGCAGGCATGTGCTA-1	0	Rod
GSM4081525_TCGCTCAAGCGCTGCT-1	0	Rod
GSM4081525_TCGCTCACACTTGGCG-1	0	Rod
GSM4081525_TCGCTTGTCACTGTCC-1	0	MG
GSM4081525_TCGGGACAGCACCAGA-1	0	Rod
GSM4081525_TCGGGTGAGGCTCCCA-1	0	Rod
GSM4081525_TCGGGTGTCGCCTTGT-1	0	Rod
GSM4081525_TCGGTCTGTCGTATTG-1	0	Rod
GSM4081525_TCGGTCTTCTTACCAT-1	0	Rod
GSM4081525_TCGTGCTGTACTAAGA-1	0	Rod
GSM4081525_TCGTGCTTCTCTCTTC-1	0	Rod
GSM4081525_TCGTGGGTCTCCATAT-1	0	AC
GSM4081525_TCTAACTCAACGACTT-1	0	Rod
GSM4081525_TCTATACGTCGTATGT-1	0	AC
GSM4081525_TCTATCAAGTAAGAGG-1	0	Rod
GSM4081525_TCTATCACAAGCCTGC-1	0	Rod
GSM4081525_TCTCTGGGTCTTACAG-1	0	Rod
GSM4081525_TCTGTCGGTGGCTTAT-1	0	Rod
GSM4081525_TCTTAGTAGCGCCTTG-1	0	Rod
GSM4081525_TCTTGCGAGAGAGCCT-1	0	Rod
GSM4081525_TCTTGCGAGCAGCAGT-1	0	Rod
GSM4081525_TCTTGCGGTGTCTTCC-1	0	Rod
GSM4081525_TGAATGCTCAACCCGG-1	0	Rod
GSM4081525_TGACGCGGTATCGAGG-1	0	Rod
GSM4081525_TGACTCCCACGTGTGC-1	0	Rod
GSM4081525_TGACTCCGTGGTCAAG-1	0	Rod
GSM4081525_TGAGCATAGCGTCGAA-1	0	MG
GSM4081525_TGAGCGCTCGCAATTG-1	0	Rod
GSM4081525_TGAGGTTGTCTTGCGG-1	0	Rod
GSM4081525_TGAGGTTGTTTGGGTT-1	0	Rod
GSM4081525_TGAGGTTTCTGCCTCA-1	0	MG
GSM4081525_TGATCTTTCTATTCGT-1	0	MG
GSM4081525_TGATGCATCTCCGTGT-1	0	Rod
GSM4081525_TGATGGTGTAACAGGC-1	0	MG
GSM4081525_TGATTTCCAGGTGAGT-1	0	Rod
GSM4081525_TGCAGATAGCAATTCC-1	0	AC
GSM4081525_TGCAGGCAGCCGTAAG-1	0	Rod
GSM4081525_TGCATCCGTCGTTATG-1	0	Rod
GSM4081525_TGCGACGAGGTTGGAC-1	0	Rod
GSM4081525_TGCGACGCAACCTATG-1	0	Rod
GSM4081525_TGCTCGTGTGTCCGTG-1	0	Rod
GSM4081525_TGCTTGCGTGGCAGAT-1	0	Rod
GSM4081525_TGGAACTGTAGCCCTG-1	0	Rod
GSM4081525_TGGAGAGAGAGGTTTA-1	0	MG
GSM4081525_TGGATCAGTGAGCAGT-1	0	MG
GSM4081525_TGGATGTGTTGCTCCT-1	0	BC
GSM4081525_TGGGAAGAGAGGTATT-1	0	Rod
GSM4081525_TGGGAAGAGTTGAAGT-1	0	Rod
GSM4081525_TGGGAGAAGGCGTTAG-1	0	BC
GSM4081525_TGGGATTGTTCAAGGG-1	0	Rod
GSM4081525_TGGGCTGTCCATTCAT-1	0	BC
GSM4081525_TGGGTTAAGGCGAACT-1	0	MG
GSM4081525_TGGGTTACAAAGAGTT-1	0	Rod
GSM4081525_TGGGTTACATGTTTGG-1	0	Rod
GSM4081525_TGGTACACATCTTTCA-1	0	Rod
GSM4081525_TGGTAGTAGTAGAATC-1	0	MG
GSM4081525_TGGTAGTGTGGAAGTC-1	0	Rod
GSM4081525_TGGTAGTTCTCCGATC-1	0	MG
GSM4081525_TGGTGATCAGACCATT-1	0	Rod
GSM4081525_TGTAACGGTATGTCCA-1	0	MG
GSM4081525_TGTACAGGTACAGTCT-1	0	Rod
GSM4081525_TGTACAGTCGTGGGTC-1	0	Rod
GSM4081525_TGTAGACAGGAACTAT-1	0	Rod
GSM4081525_TGTCCACGTTCTAAGC-1	0	Rod
GSM4081525_TGTGAGTAGAGTATAC-1	0	Rod
GSM4081525_TGTGATGAGCATAGGC-1	0	Rod
GSM4081525_TGTGCGGTCTGATTCT-1	0	Rod
GSM4081525_TGTGGCGAGCTATCTG-1	0	Rod
GSM4081525_TGTGGCGGTATGGAGC-1	0	MG
GSM4081525_TGTGTGATCATAGGCT-1	0	Rod
GSM4081525_TGTTACTCACTGCGAC-1	0	Rod
GSM4081525_TGTTCTAGTCGACTTA-1	0	Rod
GSM4081525_TGTTGAGAGTAAGCAT-1	0	Rod
GSM4081525_TGTTGAGGTCCACTCT-1	0	Rod
GSM4081525_TGTTTGTGTATTGACC-1	0	Rod
GSM4081525_TTAATCCAGTATGAAC-1	0	MG
GSM4081525_TTACAGGGTTCGTTCC-1	0	Rod
GSM4081525_TTACCATGTCTAACGT-1	0	Rod
GSM4081525_TTACGCCAGCCTGGAA-1	0	Rod
GSM4081525_TTCACGCAGCCTTGAT-1	0	BC
GSM4081525_TTCACGCCAGGGACTA-1	0	Rod
GSM4081525_TTCAGGAGTATCCTTT-1	0	Rod
GSM4081525_TTCATGTCATCTCAAG-1	0	MG
GSM4081525_TTCCAATAGACCTGGA-1	0	Rod
GSM4081525_TTCCAATGTCTACAGT-1	0	Rod
GSM4081525_TTCCAATTCGAAGCAG-1	0	AC
GSM4081525_TTCCACGAGATGTTAG-1	0	Rod
GSM4081525_TTCCGTGCAGGCATGA-1	0	Rod
GSM4081525_TTCCGTGCATATGGCT-1	0	Rod
GSM4081525_TTCCGTGGTCGGTGTC-1	0	Rod
GSM4081525_TTCGATTAGACTGAGC-1	0	Rod
GSM4081525_TTCGCTGAGTGTTCCA-1	0	Rod
GSM4081525_TTCGCTGCAGCGCGTT-1	0	Rod
GSM4081525_TTCTAACCAGTCAGTT-1	0	Rod
GSM4081525_TTCTAGTGTTATCTTC-1	0	Rod
GSM4081525_TTCTCTCAGTGGTCAG-1	0	Rod
GSM4081525_TTCTTGAGTAGGAGGG-1	0	Rod
GSM4081525_TTGAACGAGGCTATCT-1	0	MG
GSM4081525_TTGAACGAGGTTGGAC-1	0	Rod
GSM4081525_TTGAACGGTGACACGA-1	0	Rod
GSM4081525_TTGAACGGTGCTATTG-1	0	Rod
GSM4081525_TTGAACGTCCTTCTAA-1	0	Rod
GSM4081525_TTGAGTGAGCCTGGAA-1	0	Rod
GSM4081525_TTGATGGCAGACCAGA-1	0	Rod
GSM4081525_TTGATGGTCGCGTCGA-1	0	Rod
GSM4081525_TTGCATTGTATGACAA-1	0	Rod
GSM4081525_TTGCATTGTGGACTGA-1	0	Rod
GSM4081525_TTGCATTTCTCGCTCA-1	0	MG
GSM4081525_TTGCCTGGTACCTTCC-1	0	Rod
GSM4081525_TTGCCTGTCCATGATG-1	0	Rod
GSM4081525_TTGCTGCCAGGAATCG-1	0	BC
GSM4081525_TTGGATGCATAGACTC-1	0	Rod
GSM4081525_TTGGGATGTTTGGAAA-1	0	Rod
GSM4081525_TTGGTTTGTTACGATC-1	0	MG
GSM4081525_TTGTGGACATGCAGCC-1	0	Rod
GSM4081525_TTGTGTTAGGTACAAT-1	0	Rod
GSM4081525_TTGTTCAAGATCCAAA-1	0	Rod
GSM4081525_TTTACCAAGCGTGTCC-1	0	Rod
GSM4081525_TTTACCATCGAATGCT-1	0	Rod
GSM4081525_TTTAGTCGTAGTTCCA-1	0	Rod
GSM4081525_TTTAGTCTCTCTTGCG-1	0	Rod
GSM4081525_TTTCAGTCACTAACCA-1	0	Rod
GSM4081525_TTTGACTCATCACAGT-1	0	Rod
GSM4081525_TTTGACTGTCACAATC-1	0	Rod
GSM4081525_TTTGTTGGTACCTTCC-1	0	Rod
GSM4081526_AAACCCACAAGACTGG-1	0	MG
GSM4081526_AAACCCAGTGGAACAC-1	0	Rod
GSM4081526_AAACGAACAGGTTTAC-1	0	MG
GSM4081526_AAACGCTTCGCTTGCT-1	0	MG
GSM4081526_AAAGAACTCTTGTTAC-1	0	MG
GSM4081526_AAAGGGCAGACCAACG-1	0	Rod
GSM4081526_AAAGGGCAGTAGCAAT-1	0	MG
GSM4081526_AAAGGGCGTGGCACTC-1	0	Rod
GSM4081526_AAAGGGCGTTCATCTT-1	0	MG
GSM4081526_AAAGTCCCACCGGAAA-1	0	Rod
GSM4081526_AACAAAGCACGTGAGA-1	0	Rod
GSM4081526_AACAACCTCTTAGCAG-1	0	MG
GSM4081526_AACCAACAGACATACA-1	0	BC
GSM4081526_AACCACATCCATCTAT-1	0	AC
GSM4081526_AACCACATCTTAGCAG-1	0	Rod
GSM4081526_AACCATGCATCCTGTC-1	0	Rod
GSM4081526_AACCTGACAGCTAACT-1	0	MG
GSM4081526_AACCTGATCTTTCTAG-1	0	BC
GSM4081526_AACCTTTGTGTTCAGT-1	0	Rod
GSM4081526_AACGAAAGTTTACCTT-1	0	Rod
GSM4081526_AACGGGACAGTGTGCC-1	0	Rod
GSM4081526_AACGGGAGTGGACCTC-1	0	Rod
GSM4081526_AACGGGAGTGGCTTGC-1	0	BC
GSM4081526_AACGTCAAGTCGTTAC-1	0	MG
GSM4081526_AACGTCAGTGAGCGAT-1	0	MG
GSM4081526_AACGTCAGTTAGTCGT-1	0	MG
GSM4081526_AACGTCAGTTCTTAGG-1	0	Rod
GSM4081526_AACGTCATCGGAACTT-1	0	MG
GSM4081526_AACTTCTCACGGTGTC-1	0	MG
GSM4081526_AACTTCTCAGCTGTTA-1	0	MG
GSM4081526_AACTTCTGTACAGTTC-1	0	Rod
GSM4081526_AACTTCTTCATACAGC-1	0	MG
GSM4081526_AACTTCTTCCGTCACT-1	0	Rod
GSM4081526_AAGAACAGTTCAGCGC-1	0	BC
GSM4081526_AAGAACATCGCTTGAA-1	0	MG
GSM4081526_AAGACAACACGAGGTA-1	0	MG
GSM4081526_AAGCATCAGCTAATCC-1	0	MG
GSM4081526_AAGCATCTCTTCCCAG-1	0	Rod
GSM4081526_AAGCCATAGTCTTCGA-1	0	AC
GSM4081526_AAGCGTTAGTTGCTGT-1	0	MG
GSM4081526_AAGGAATGTCAAAGAT-1	0	MG
GSM4081526_AAGGTAACACTGTCGG-1	0	Rod
GSM4081526_AAGTCGTAGGGTAATT-1	0	MG
GSM4081526_AAGTCGTTCGACCACG-1	0	Rod
GSM4081526_AAGTGAAAGTCCCAGC-1	0	MG
GSM4081526_AAGTTCGCAGACATCT-1	0	MG
GSM4081526_AAGTTCGGTCGTCATA-1	0	MG
GSM4081526_AAGTTCGGTTCTTAGG-1	0	Rod
GSM4081526_AATAGAGAGTTCCGTA-1	0	MG
GSM4081526_AATCACGAGCGTCGAA-1	0	MG
GSM4081526_AATCACGAGTAGGTTA-1	0	MG
GSM4081526_AATCGACTCATGCTAG-1	0	MG
GSM4081526_AATGAAGAGCCAGTAG-1	0	MG
GSM4081526_AATGAAGAGCGCCTTG-1	0	Rod
GSM4081526_AATGAAGAGTGAGGTC-1	0	Rod
GSM4081526_AATGACCCAAGCCATT-1	0	MG
GSM4081526_AATGACCGTCACGACC-1	0	Rod
GSM4081526_AATGGAACAGTCTCTC-1	0	Rod
GSM4081526_AATGGAAGTCAAGCGA-1	0	Cone
GSM4081526_AATGGAATCCTGTTAT-1	0	MG
GSM4081526_AATGGCTGTATCCCAA-1	0	Rod
GSM4081526_AATGGCTGTCATCGGC-1	0	Rod
GSM4081526_AATGGCTGTGGTCAAG-1	0	MG
GSM4081526_AATTCCTCAAACGGCA-1	0	Rod
GSM4081526_AATTTCCGTATGATCC-1	0	Rod
GSM4081526_ACAAAGAAGGGAGGGT-1	0	MG
GSM4081526_ACAAAGACAAGAGCTG-1	0	MG
GSM4081526_ACAACCACACCAAATC-1	0	Rod
GSM4081526_ACAACCAGTGGCCACT-1	0	BC
GSM4081526_ACAACCATCTGCCTGT-1	0	MG
GSM4081526_ACAAGCTGTGCGGTAA-1	0	Rod
GSM4081526_ACACAGTAGCCGATCC-1	0	Rod
GSM4081526_ACACAGTAGCGATCGA-1	0	Rod
GSM4081526_ACACCAACACTCCGAG-1	0	MG
GSM4081526_ACACGCGAGCAATAAC-1	0	Rod
GSM4081526_ACACGCGTCATTGTTC-1	0	Rod
GSM4081526_ACAGAAACAGTATTCG-1	0	Rod
GSM4081526_ACAGAAAGTCAACACT-1	0	Rod
GSM4081526_ACAGGGAGTGTTCCAA-1	0	Rod
GSM4081526_ACAGGGATCCACTGGG-1	0	Rod
GSM4081526_ACATCCCTCACCTACC-1	0	MG
GSM4081526_ACATCGACAAAGGCTG-1	0	MG
GSM4081526_ACATCGAGTCCATAGT-1	0	Rod
GSM4081526_ACATTTCAGAGAGGGC-1	0	MG
GSM4081526_ACATTTCTCTAACGGT-1	0	Rod
GSM4081526_ACCAAACGTCCGATCG-1	0	MG
GSM4081526_ACCAACAAGTAAACTG-1	0	MG
GSM4081526_ACCACAACAAGACTGG-1	0	MG
GSM4081526_ACCACAACAGTTGGTT-1	0	BC
GSM4081526_ACCACAACATCGGTTA-1	0	MG
GSM4081526_ACCACAAGTCCTACAA-1	0	Rod
GSM4081526_ACCACAATCGACCAAT-1	0	MG
GSM4081526_ACCATTTAGCTGGTGA-1	0	Rod
GSM4081526_ACCCTCAAGGGTAGCT-1	0	Rod
GSM4081526_ACCCTTGAGTTGAAGT-1	0	Rod
GSM4081526_ACCCTTGGTCACTCAA-1	0	Rod
GSM4081526_ACCCTTGTCGAACCAT-1	0	Rod
GSM4081526_ACCGTTCTCGCTCATC-1	0	MG
GSM4081526_ACCTACCTCACTCTTA-1	0	Rod
GSM4081526_ACCTACCTCCAGCACG-1	0	Rod
GSM4081526_ACCTACCTCTGTCGTC-1	0	AC
GSM4081526_ACCTGAATCATTGTTC-1	0	BC
GSM4081526_ACCTGAATCTCTCTTC-1	0	Rod
GSM4081526_ACCTGTCTCTCTTAAC-1	0	Rod
GSM4081526_ACGATCAAGAGATGCC-1	0	MG
GSM4081526_ACGATCATCGACCACG-1	0	MG
GSM4081526_ACGATGTTCCAAGCCG-1	0	BC
GSM4081526_ACGCACGTCCGTGGGT-1	0	Rod
GSM4081526_ACGGAAGTCGACTCCT-1	0	MG
GSM4081526_ACGGTCGAGTATGACA-1	0	Rod
GSM4081526_ACGTACACAAGACTGG-1	0	MG
GSM4081526_ACGTACAGTTCCTAAG-1	0	MG
GSM4081526_ACGTCCTCATGAATCC-1	0	BC
GSM4081526_ACGTTCCTCCGAGGCT-1	0	BC
GSM4081526_ACTACGAGTTTGATCG-1	0	MG
GSM4081526_ACTACGATCACAATGC-1	0	MG
GSM4081526_ACTATCTAGCGACATG-1	0	BC
GSM4081526_ACTATCTAGGGAGGGT-1	0	Rod
GSM4081526_ACTATCTCACTATCCC-1	0	Rod
GSM4081526_ACTATCTTCCACAGCG-1	0	MG
GSM4081526_ACTATGGCAGTTTGGT-1	0	Rod
GSM4081526_ACTATGGGTCTACAGT-1	0	Rod
GSM4081526_ACTATTCCACATATGC-1	0	Rod
GSM4081526_ACTCCCAAGTCGTCTA-1	0	Rod
GSM4081526_ACTGATGTCTGATTCT-1	0	Rod
GSM4081526_ACTGCAACAACACGTT-1	0	Rod
GSM4081526_ACTGTCCAGATACATG-1	0	MG
GSM4081526_ACTGTCCCAGAAGTGC-1	0	MG
GSM4081526_ACTGTCCGTGGTATGG-1	0	MG
GSM4081526_ACTGTCCTCTGCCCTA-1	0	MG
GSM4081526_ACTGTGACAATAGGGC-1	0	BC
GSM4081526_ACTTAGGCACTAACGT-1	0	Rod
GSM4081526_ACTTATCAGCCTCTTC-1	0	MG
GSM4081526_ACTTCGCAGGTATTGA-1	0	MG
GSM4081526_ACTTCGCAGTAGACCG-1	0	Rod
GSM4081526_ACTTCGCTCGAAGAAT-1	0	Rod
GSM4081526_ACTTTCACATCGTGCG-1	0	Rod
GSM4081526_ACTTTGTAGATGCCGA-1	0	Rod
GSM4081526_ACTTTGTAGTGTACCT-1	0	MG
GSM4081526_AGAACAAAGTGAGGTC-1	0	Rod
GSM4081526_AGAACCTAGTTGAATG-1	0	Rod
GSM4081526_AGAAGTAAGCACCTGC-1	0	Rod
GSM4081526_AGACAAAAGCGGGTTA-1	0	Rod
GSM4081526_AGACAAACAAATGAGT-1	0	MG
GSM4081526_AGACAAACAGACGCTC-1	0	MG
GSM4081526_AGACACTAGATTAGCA-1	0	MG
GSM4081526_AGACACTAGCGCCTTG-1	0	MG
GSM4081526_AGACACTAGTGAGGCT-1	0	MG
GSM4081526_AGACACTCATCCTGTC-1	0	Rod
GSM4081526_AGACACTCATGCGTGC-1	0	MG
GSM4081526_AGACAGGCATTGGATC-1	0	BC
GSM4081526_AGACAGGTCATCCCGT-1	0	Rod
GSM4081526_AGACCATAGGCGAACT-1	0	Rod
GSM4081526_AGACCCGGTGTTAGCT-1	0	MG
GSM4081526_AGACTCACAATATCCG-1	0	BC
GSM4081526_AGACTCACACCCAACG-1	0	MG
GSM4081526_AGACTCAGTGTAACGG-1	0	MG
GSM4081526_AGACTCATCAGATTGC-1	0	BC
GSM4081526_AGAGAATGTCTGGTTA-1	0	Rod
GSM4081526_AGAGAGCAGGCTATCT-1	0	MG
GSM4081526_AGAGAGCAGTATGTAG-1	0	MG
GSM4081526_AGAGCCCAGGTTACCT-1	0	Rod
GSM4081526_AGAGCCCAGTTACTCG-1	0	Rod
GSM4081526_AGAGCCCCAAATAGCA-1	0	MG
GSM4081526_AGAGCCCGTATCATGC-1	0	AC
GSM4081526_AGAGCCCGTTGGATCT-1	0	Rod
GSM4081526_AGATAGAAGCTCAGAG-1	0	Rod
GSM4081526_AGATCCACAATACCTG-1	0	Rod
GSM4081526_AGATCCACAGCGGTCT-1	0	Rod
GSM4081526_AGATCGTAGGTCATCT-1	0	Cone
GSM4081526_AGATGAAGTAGTCCTA-1	0	Rod
GSM4081526_AGATGAAGTTGCTTGA-1	0	Rod
GSM4081526_AGATGCTTCAGGTAAA-1	0	MG
GSM4081526_AGCATCATCCCGTTGT-1	0	Cone
GSM4081526_AGCATCATCCGGGACT-1	0	MG
GSM4081526_AGCCACGCATGAATCC-1	0	Rod
GSM4081526_AGCCAGCAGACTAGAT-1	0	Rod
GSM4081526_AGCCAGCGTTGTTGAC-1	0	Rod
GSM4081526_AGCCAGCTCTGAGAAA-1	0	MG
GSM4081526_AGCGCCAAGGTTGACG-1	0	MG
GSM4081526_AGCGCTGAGGCTAGCA-1	0	MG
GSM4081526_AGCGCTGAGGTTCTAC-1	0	Rod
GSM4081526_AGCGCTGTCCACCTCA-1	0	MG
GSM4081526_AGCGTATAGCTACGTT-1	0	MG
GSM4081526_AGCGTATGTACTCGTA-1	0	Rod
GSM4081526_AGCGTATGTGTCCCTT-1	0	Rod
GSM4081526_AGCGTCGAGGTCTACT-1	0	Rod
GSM4081526_AGCGTCGGTGTATACC-1	0	MG
GSM4081526_AGCTACACAGAGAAAG-1	0	Rod
GSM4081526_AGCTACAGTTTCTTAC-1	0	Rod
GSM4081526_AGCTCAAAGATGGTAT-1	0	MG
GSM4081526_AGCTCAAAGGTTTGAA-1	0	MG
GSM4081526_AGCTCAAAGTCACTCA-1	0	MG
GSM4081526_AGCTCAAGTATTCCGA-1	0	MG
GSM4081526_AGCTCAAGTCGACTTA-1	0	Rod
GSM4081526_AGCTCAAGTCTACACA-1	0	BC
GSM4081526_AGCTCAAGTGAGATCG-1	0	Rod
GSM4081526_AGCTTCCAGTGGAATT-1	0	Rod
GSM4081526_AGCTTCCGTACAGTCT-1	0	BC
GSM4081526_AGGAAATAGTAAACAC-1	0	BC
GSM4081526_AGGAAATAGTGGCAGT-1	0	Rod
GSM4081526_AGGAAATCAGACACCC-1	0	MG
GSM4081526_AGGAATAAGGATGGCT-1	0	Rod
GSM4081526_AGGACGAGTCAAATCC-1	0	Rod
GSM4081526_AGGACTTCAATGTCAC-1	0	MG
GSM4081526_AGGACTTCACGTACTA-1	0	Rod
GSM4081526_AGGACTTCAGCACAAG-1	0	Rod
GSM4081526_AGGAGGTAGATAGTCA-1	0	Rod
GSM4081526_AGGAGGTTCTAACGCA-1	0	Rod
GSM4081526_AGGATAAAGGTCACTT-1	0	Rod
GSM4081526_AGGATAATCTGTCGTC-1	0	Rod
GSM4081526_AGGATCTCAAGCGGAT-1	0	Rod
GSM4081526_AGGATCTCACCCTGTT-1	0	Rod
GSM4081526_AGGCATTCAGACTGCC-1	0	MG
GSM4081526_AGGCATTGTTGGATCT-1	0	Rod
GSM4081526_AGGCCACCAAGCCCAC-1	0	MG
GSM4081526_AGGCCACTCAAATGAG-1	0	Rod
GSM4081526_AGGCTGCTCGAGATGG-1	0	MG
GSM4081526_AGGGAGTGTACATACC-1	0	Rod
GSM4081526_AGGGCCTCATGGGTTT-1	0	MG
GSM4081526_AGGGTGACACTCCACT-1	0	Rod
GSM4081526_AGGGTGACAGGAAGTC-1	0	AC
GSM4081526_AGGTAGGAGAGTCTGG-1	0	Rod
GSM4081526_AGGTAGGGTGTCCATA-1	0	BC
GSM4081526_AGGTCATAGACCGCCT-1	0	MG
GSM4081526_AGGTCTACAGTTGAAA-1	0	Rod
GSM4081526_AGGTTACCACGTAGAG-1	0	MG
GSM4081526_AGGTTGTCATACCGTA-1	0	Rod
GSM4081526_AGGTTGTTCTCGTCAC-1	0	Rod
GSM4081526_AGTAACCAGAGTCAAT-1	0	Rod
GSM4081526_AGTACTGGTTGTCATG-1	0	Rod
GSM4081526_AGTACTGTCATACGGT-1	0	Rod
GSM4081526_AGTAGCTAGAATCCCT-1	0	Rod
GSM4081526_AGTAGCTAGAGAGGGC-1	0	Rod
GSM4081526_AGTAGCTAGTAGGTTA-1	0	BC
GSM4081526_AGTAGCTGTCGGTACC-1	0	Rod
GSM4081526_AGTAGCTGTGAGTCAG-1	0	Rod
GSM4081526_AGTAGCTGTGATGGCA-1	0	Rod
GSM4081526_AGTAGTCCAAACTGCT-1	0	MG
GSM4081526_AGTAGTCGTGTCCACG-1	0	MG
GSM4081526_AGTAGTCGTTTCGGCG-1	0	Rod
GSM4081526_AGTAGTCTCCATATGG-1	0	Rod
GSM4081526_AGTCAACAGGATTCCT-1	0	MG
GSM4081526_AGTCAACGTCTAGTGT-1	0	MG
GSM4081526_AGTCACAGTAATGATG-1	0	Rod
GSM4081526_AGTCATGCAAATGGTA-1	0	MG
GSM4081526_AGTCTCCTCTGTTCAT-1	0	Rod
GSM4081526_AGTGACTTCATGTCAG-1	0	MG
GSM4081526_AGTGATCAGAGAGAAC-1	0	MG
GSM4081526_AGTGATCCAAGTATAG-1	0	Rod
GSM4081526_AGTGCCGCATCCGCGA-1	0	MG
GSM4081526_AGTGCCGCATCCTTCG-1	0	Cone
GSM4081526_AGTTAGCAGGTGGGTT-1	0	Rod
GSM4081526_AGTTAGCGTTTCCAAG-1	0	BC
GSM4081526_AGTTAGCTCTGAGCAT-1	0	BC
GSM4081526_AGTTCGACAGCCGGTT-1	0	MG
GSM4081526_ATACCTTAGCATGCGA-1	0	Rod
GSM4081526_ATACCTTAGTAGACCG-1	0	BC
GSM4081526_ATACCTTCACGCTGCA-1	0	BC
GSM4081526_ATACCTTGTTGATGTC-1	0	BC
GSM4081526_ATACCTTTCTGACGCG-1	0	AC
GSM4081526_ATACTTCGTCGAGCAA-1	0	Rod
GSM4081526_ATACTTCTCTTAGCAG-1	0	MG
GSM4081526_ATAGACCAGTACTCGT-1	0	BC
GSM4081526_ATAGACCAGTCCGCGT-1	0	Rod
GSM4081526_ATAGACCCAAAGCGTG-1	0	Rod
GSM4081526_ATAGAGACAAATTAGG-1	0	Rod
GSM4081526_ATAGAGACATAGATGA-1	0	BC
GSM4081526_ATAGAGATCTGCAGCG-1	0	Rod
GSM4081526_ATATCCTGTGGGTCAA-1	0	BC
GSM4081526_ATATCCTGTTGTAGCT-1	0	MG
GSM4081526_ATCACAGGTTAGGACG-1	0	Rod
GSM4081526_ATCACAGTCGCGGTAC-1	0	MG
GSM4081526_ATCACGACAAGCAGGT-1	0	Rod
GSM4081526_ATCACGACACCAGCGT-1	0	Rod
GSM4081526_ATCACGACACTACAGT-1	0	Rod
GSM4081526_ATCACTTCAGCTATTG-1	0	Rod
GSM4081526_ATCACTTGTCACGACC-1	0	MG
GSM4081526_ATCAGGTGTAGTGATA-1	0	Rod
GSM4081526_ATCATTCCAACTACGT-1	0	MG
GSM4081526_ATCATTCGTTAGTTCG-1	0	Rod
GSM4081526_ATCCACCGTTGGTACT-1	0	Rod
GSM4081526_ATCCACCGTTTACCAG-1	0	Rod
GSM4081526_ATCCATTAGCCTATCA-1	0	BC
GSM4081526_ATCCATTGTTATCCAG-1	0	Rod
GSM4081526_ATCCCTGAGTACAGAT-1	0	Rod
GSM4081526_ATCCGTCCAACTCATG-1	0	BC
GSM4081526_ATCCGTCGTGACGCCT-1	0	Rod
GSM4081526_ATCGCCTGTACGGGAT-1	0	MG
GSM4081526_ATCGCCTGTGTAAACA-1	0	Rod
GSM4081526_ATCGCCTTCTCGGTAA-1	0	Rod
GSM4081526_ATCGGATAGAGGTCAC-1	0	Rod
GSM4081526_ATCGGATGTACGTACT-1	0	MG
GSM4081526_ATCGGATGTGTGTGTT-1	0	MG
GSM4081526_ATCGGCGAGTTGGAGC-1	0	Rod
GSM4081526_ATCGTCCAGCCTTTCC-1	0	Rod
GSM4081526_ATCGTGACACATTACG-1	0	Rod
GSM4081526_ATCTCTACACGACGTC-1	0	Rod
GSM4081526_ATCTCTATCCGCAAAT-1	0	Rod
GSM4081526_ATGACCAAGTATCTGC-1	0	Rod
GSM4081526_ATGACCAGTTCCGCTT-1	0	BC
GSM4081526_ATGAGGGCATCGTGGC-1	0	MG
GSM4081526_ATGAGGGGTCAACATC-1	0	MG
GSM4081526_ATGAGGGTCGAGTGAG-1	0	Rod
GSM4081526_ATGAGTCCATCGCTCT-1	0	MG
GSM4081526_ATGAGTCGTAGCGCTC-1	0	BC
GSM4081526_ATGAGTCGTGAAAGTT-1	0	MG
GSM4081526_ATGCATGAGAGTACCG-1	0	Rod
GSM4081526_ATGCATGCATCTAACG-1	0	Rod
GSM4081526_ATGCATGGTACGTTCA-1	0	Rod
GSM4081526_ATGCATGGTGCCGGTT-1	0	MG
GSM4081526_ATGCGATAGGCATCAG-1	0	Rod
GSM4081526_ATGCGATTCGAGTCCG-1	0	MG
GSM4081526_ATGGAGGCAATTGGTC-1	0	BC
GSM4081526_ATGGAGGGTCAAAGTA-1	0	Rod
GSM4081526_ATGGATCAGGCAATGC-1	0	MG
GSM4081526_ATGGATCCACAGTGTT-1	0	MG
GSM4081526_ATGGGAGCAAGGCAAC-1	0	Rod
GSM4081526_ATGGGAGCATCAGTCA-1	0	Rod
GSM4081526_ATGGGAGGTAGCGCCT-1	0	Rod
GSM4081526_ATGGGAGGTTCGGCGT-1	0	BC
GSM4081526_ATGGGTTTCGGAATGG-1	0	Rod
GSM4081526_ATTACCTCAGGACATG-1	0	BC
GSM4081526_ATTACTCAGGGTACAC-1	0	MG
GSM4081526_ATTACTCCACAGAGCA-1	0	BC
GSM4081526_ATTATCCCAAGCACCC-1	0	BC
GSM4081526_ATTATCCCAGGCGATA-1	0	MG
GSM4081526_ATTCACTAGCCAGTAG-1	0	MG
GSM4081526_ATTCAGGAGGTGGGTT-1	0	Rod
GSM4081526_ATTCCATAGCACTCCG-1	0	MG
GSM4081526_ATTCCATTCCGTGGGT-1	0	BC
GSM4081526_ATTCCATTCTTACTGT-1	0	BC
GSM4081526_ATTCCCGAGGCCTTGC-1	0	Rod
GSM4081526_ATTCCCGAGTGGCCTC-1	0	BC
GSM4081526_ATTCCCGGTCATCACA-1	0	MG
GSM4081526_ATTCCCGGTGGTCCCA-1	0	Rod
GSM4081526_ATTCCTAAGGTCACCC-1	0	AC
GSM4081526_ATTCCTAAGTGCGTCC-1	0	Rod
GSM4081526_ATTCCTACACGACAAG-1	0	Rod
GSM4081526_ATTCCTAGTGGCTACC-1	0	MG
GSM4081526_ATTCGTTCACGCTATA-1	0	Rod
GSM4081526_ATTCTACTCTCGCTTG-1	0	Rod
GSM4081526_ATTCTACTCTCTCAAT-1	0	Rod
GSM4081526_ATTCTTGCAGCTGCCA-1	0	Rod
GSM4081526_ATTCTTGCATGAGGGT-1	0	Rod
GSM4081526_ATTGGGTAGCGCTTCG-1	0	Rod
GSM4081526_ATTGTTCTCGATACAC-1	0	BC
GSM4081526_ATTTACCAGCAGGCTA-1	0	Rod
GSM4081526_ATTTACCAGGTGATCG-1	0	MG
GSM4081526_ATTTACCTCCCAATAG-1	0	Rod
GSM4081526_ATTTCACCACTAAACC-1	0	Rod
GSM4081526_ATTTCACGTACAAAGT-1	0	Cone
GSM4081526_ATTTCTGAGATGTTCC-1	0	Rod
GSM4081526_ATTTCTGCACCTATCC-1	0	Rod
GSM4081526_ATTTCTGCATTAGGAA-1	0	Rod
GSM4081526_ATTTCTGGTCTCACGG-1	0	Rod
GSM4081526_CAAAGAAGTGATCATC-1	0	Rod
GSM4081526_CAACAGTAGATAGGGA-1	0	Rod
GSM4081526_CAACAGTTCCTGCCAT-1	0	Rod
GSM4081526_CAACCAACATGGGAAC-1	0	Rod
GSM4081526_CAACCAATCCGCTTAC-1	0	MG
GSM4081526_CAACCTCAGATACAGT-1	0	MG
GSM4081526_CAACCTCCATTAGGAA-1	0	Rod
GSM4081526_CAACGATGTTCTCAGA-1	0	MG
GSM4081526_CAACGGCAGCACTCCG-1	0	Rod
GSM4081526_CAACGGCCACCTGCTT-1	0	Rod
GSM4081526_CAAGACTGTAGCACGA-1	0	Rod
GSM4081526_CAAGAGGAGTGCACAG-1	0	Rod
GSM4081526_CAAGCTAAGTAGTCTC-1	0	MG
GSM4081526_CAAGCTATCCATTCGC-1	0	Rod
GSM4081526_CAAGGGAAGATGCAGC-1	0	Rod
GSM4081526_CAAGGGAGTACGAGCA-1	0	MG
GSM4081526_CAATACGAGACTCAAA-1	0	Rod
GSM4081526_CAATACGAGGGTATAT-1	0	MG
GSM4081526_CAATACGAGTCAGGGT-1	0	MG
GSM4081526_CAATACGTCACACCGG-1	0	Rod
GSM4081526_CAATCGACACGACGCT-1	0	Rod
GSM4081526_CAATGACCACGCACCA-1	0	MG
GSM4081526_CAATGACCACTCATAG-1	0	MG
GSM4081526_CAATGACCAGACTCTA-1	0	MG
GSM4081526_CAATTTCTCGGCTGAC-1	0	MG
GSM4081526_CACACAATCAGAGCAG-1	0	Rod
GSM4081526_CACAGGCAGTGGAATT-1	0	Rod
GSM4081526_CACAGGCCACTGAGGA-1	0	BC
GSM4081526_CACCAAAAGAGTCTGG-1	0	Rod
GSM4081526_CACCAAAAGTGGAAGA-1	0	MG
GSM4081526_CACCAAACAACAGTGG-1	0	Rod
GSM4081526_CACCGTTCACTGCGAC-1	0	MG
GSM4081526_CACGGGTCATCGAGCC-1	0	Rod
GSM4081526_CACGGGTGTCTACATG-1	0	AC
GSM4081526_CACGGGTTCGACGACC-1	0	Rod
GSM4081526_CACGTGGAGCAGTAAT-1	0	Rod
GSM4081526_CACGTGGCATCACCAA-1	0	MG
GSM4081526_CACGTTCGTTGACTGT-1	0	Rod
GSM4081526_CACTAAGAGAAATCCA-1	0	AC
GSM4081526_CACTAAGGTAGGAAAG-1	0	Rod
GSM4081526_CACTGAATCCGCAACG-1	0	Rod
GSM4081526_CACTGGGAGATGAATC-1	0	Rod
GSM4081526_CACTGGGCATCGTCCT-1	0	Rod
GSM4081526_CACTGGGCATTCTGTT-1	0	Rod
GSM4081526_CACTGGGGTCGTTGGC-1	0	AC
GSM4081526_CACTGGGTCGCTTGAA-1	0	Rod
GSM4081526_CACTGTCCACTGCTTC-1	0	BC
GSM4081526_CACTTCGCAACCTAAC-1	0	Rod
GSM4081526_CACTTCGCAACGACTT-1	0	Rod
GSM4081526_CACTTCGGTGTCGCTG-1	0	Rod
GSM4081526_CACTTCGGTTAGTTCG-1	0	Rod
GSM4081526_CAGAGCCCAGGTGTGA-1	0	BC
GSM4081526_CAGATACTCCCATAGA-1	0	Rod
GSM4081526_CAGATTGCACAGTGAG-1	0	Rod
GSM4081526_CAGATTGCACCAAAGG-1	0	MG
GSM4081526_CAGATTGCATAATGAG-1	0	MG
GSM4081526_CAGCAATCATTAGGCT-1	0	Rod
GSM4081526_CAGCAGCCAAATTGCC-1	0	MG
GSM4081526_CAGCCAGTCCAACTGA-1	0	Rod
GSM4081526_CAGCGTGAGATACAGT-1	0	Rod
GSM4081526_CAGCGTGGTTGATGTC-1	0	AC
GSM4081526_CAGCGTGTCCCGTTCA-1	0	Rod
GSM4081526_CAGGGCTAGATGAATC-1	0	AC
GSM4081526_CAGGGCTCAATCGCAT-1	0	Rod
GSM4081526_CAGGGCTCACGTCATA-1	0	Rod
GSM4081526_CAGGGCTTCGGTCTGG-1	0	MG
GSM4081526_CAGGTATAGAAGCCTG-1	0	BC
GSM4081526_CAGTGCGAGTTACGTC-1	0	BC
GSM4081526_CAGTGCGCAGCTACTA-1	0	MG
GSM4081526_CAGTTCCGTAACACCT-1	0	MG
GSM4081526_CAGTTCCGTATTGGCT-1	0	Rod
GSM4081526_CATAAGCCACCTCGTT-1	0	BC
GSM4081526_CATAAGCTCGCAGTCG-1	0	MG
GSM4081526_CATACAGGTATGTCTG-1	0	AC
GSM4081526_CATAGACGTGCATTTG-1	0	Rod
GSM4081526_CATAGACTCTGACAGT-1	0	Rod
GSM4081526_CATCCACGTAACGGTG-1	0	Rod
GSM4081526_CATCCCAAGAGTCGAC-1	0	Rod
GSM4081526_CATCCGTCAACGACTT-1	0	BC
GSM4081526_CATCGCTAGGATACAT-1	0	Rod
GSM4081526_CATCGCTGTTCCAAAC-1	0	MG
GSM4081526_CATCGCTGTTCGGTTA-1	0	Rod
GSM4081526_CATCGGGCACTCCCTA-1	0	BC
GSM4081526_CATCGGGTCCGACATA-1	0	BC
GSM4081526_CATCGTCCAATACAGA-1	0	Rod
GSM4081526_CATCGTCGTAGACGGT-1	0	MG
GSM4081526_CATCGTCGTCAGGTGA-1	0	BC
GSM4081526_CATGAGTCAAGTGGGT-1	0	Rod
GSM4081526_CATGAGTTCTTACGGA-1	0	BC
GSM4081526_CATGCAAGTTTCGTTT-1	0	BC
GSM4081526_CATGCGGAGGTTTGAA-1	0	Rod
GSM4081526_CATGCTCAGACAAGCC-1	0	Rod
GSM4081526_CATGCTCGTCACCGCA-1	0	Rod
GSM4081526_CATGCTCGTCGAGATG-1	0	BC
GSM4081526_CATGGATTCGACCACG-1	0	Rod
GSM4081526_CATGGTAAGATACGAT-1	0	Rod
GSM4081526_CATGGTAAGCCTGTCG-1	0	MG
GSM4081526_CATGGTAGTCGATTTG-1	0	MG
GSM4081526_CATTGAGAGTAAGCAT-1	0	Rod
GSM4081526_CATTGAGTCCAGCACG-1	0	Rod
GSM4081526_CATTGTTAGGTGAGAA-1	0	Rod
GSM4081526_CATTGTTGTGTGTACT-1	0	Rod
GSM4081526_CATTGTTTCACCTCAC-1	0	BC
GSM4081526_CATTTCAAGCTGGAGT-1	0	MG
GSM4081526_CCAATGAAGACGACGT-1	0	BC
GSM4081526_CCAATGAAGCAGAAAG-1	0	MG
GSM4081526_CCAATGAGTTGGATCT-1	0	Rod
GSM4081526_CCAATTTCACAGTACT-1	0	Rod
GSM4081526_CCACAAAGTAGGTACG-1	0	MG
GSM4081526_CCACACTCATCTATCT-1	0	Rod
GSM4081526_CCACCATGTCATATGC-1	0	MG
GSM4081526_CCACGAGAGGCGAACT-1	0	Rod
GSM4081526_CCACGAGGTCGCATCG-1	0	Rod
GSM4081526_CCACGTTCAACTCATG-1	0	Rod
GSM4081526_CCACGTTCATGTCTAG-1	0	Rod
GSM4081526_CCACGTTGTCTTTCTA-1	0	BC
GSM4081526_CCACTTGGTTCTAAGC-1	0	Rod
GSM4081526_CCCAACTAGAACTTCC-1	0	AC
GSM4081526_CCCATTGTCCTTCTAA-1	0	BC
GSM4081526_CCCGAAGAGACGCAGT-1	0	Rod
GSM4081526_CCCGGAAAGCTGGTGA-1	0	Cone
GSM4081526_CCCTCAATCGTGTTCC-1	0	Rod
GSM4081526_CCCTCTCGTCCCGGTA-1	0	Rod
GSM4081526_CCCTGATAGAGCATCG-1	0	MG
GSM4081526_CCCTGATCATGACGAG-1	0	Rod
GSM4081526_CCCTTAGTCAGTGCGC-1	0	Rod
GSM4081526_CCGAACGCACGACCTG-1	0	Rod
GSM4081526_CCGAACGCACGTTCGG-1	0	Cone
GSM4081526_CCGATCTCACCCTAGG-1	0	MG
GSM4081526_CCGATCTTCACCATCC-1	0	MG
GSM4081526_CCGATCTTCACTCCGT-1	0	Rod
GSM4081526_CCGCAAGAGATACGAT-1	0	Cone
GSM4081526_CCGCAAGCATGATGCT-1	0	Rod
GSM4081526_CCGCAAGGTTGTGTTG-1	0	BC
GSM4081526_CCGCAAGTCGTTAGAC-1	0	Rod
GSM4081526_CCGGACAAGCGTACAG-1	0	MG
GSM4081526_CCGGGTAAGGTGGGTT-1	0	Rod
GSM4081526_CCGGTAGCATATTCGG-1	0	Rod
GSM4081526_CCGGTAGGTGGAAGTC-1	0	Rod
GSM4081526_CCGGTGACAACTCGAT-1	0	AC
GSM4081526_CCGGTGACACATACGT-1	0	Rod
GSM4081526_CCGTAGGAGTATTAGG-1	0	MG
GSM4081526_CCGTAGGAGTGCACAG-1	0	MG
GSM4081526_CCGTAGGTCTGCGAGC-1	0	BC
GSM4081526_CCGTTCAGTGAGACGT-1	0	BC
GSM4081526_CCTAACCGTGTCCACG-1	0	Rod
GSM4081526_CCTAAGAAGGGCTTCC-1	0	Rod
GSM4081526_CCTAAGATCCGAGATT-1	0	BC
GSM4081526_CCTACGTGTCGTGGTC-1	0	Rod
GSM4081526_CCTATCGAGAACCGCA-1	0	Rod
GSM4081526_CCTATCGAGGTAGATT-1	0	Rod
GSM4081526_CCTATCGCAAGTGTCT-1	0	MG
GSM4081526_CCTCAACAGAGGCGGA-1	0	MG
GSM4081526_CCTCAACGTGGAACAC-1	0	Rod
GSM4081526_CCTCAACTCCTATTGT-1	0	MG
GSM4081526_CCTCACAAGCTTAGTC-1	0	Rod
GSM4081526_CCTCACATCCTCTCTT-1	0	AC
GSM4081526_CCTCAGTGTAGACAAT-1	0	MG
GSM4081526_CCTCAGTGTCGTACAT-1	0	MG
GSM4081526_CCTCAGTGTTTGCCGG-1	0	MG
GSM4081526_CCTCAGTTCACCATAG-1	0	Rod
GSM4081526_CCTCATGCAGGTCAAG-1	0	Rod
GSM4081526_CCTCATGTCAGGAAAT-1	0	MG
GSM4081526_CCTCTAGGTTGCCGAC-1	0	Rod
GSM4081526_CCTCTAGTCTGTCGCT-1	0	BC
GSM4081526_CCTCTCCAGGACTAAT-1	0	Rod
GSM4081526_CCTCTCCGTTGTTGCA-1	0	MG
GSM4081526_CCTGCATTCCCTCTAG-1	0	MG
GSM4081526_CCTTCAGGTGGGCTCT-1	0	MG
GSM4081526_CCTTGTGAGATGCGAC-1	0	Rod
GSM4081526_CCTTGTGAGTAAATGC-1	0	BC
GSM4081526_CGAAGGAGTGCAATAA-1	0	Rod
GSM4081526_CGAAGTTAGTCACTAC-1	0	Rod
GSM4081526_CGAAGTTAGTTTGAGA-1	0	Rod
GSM4081526_CGAAGTTCAATGAACA-1	0	AC
GSM4081526_CGAAGTTCATGTGCCG-1	0	Rod
GSM4081526_CGAATTGTCAGAGTGG-1	0	MG
GSM4081526_CGACAGCTCGTAACCA-1	0	Rod
GSM4081526_CGAGAAGGTATGAGCG-1	0	MG
GSM4081526_CGAGGAATCCACCCTA-1	0	Rod
GSM4081526_CGAGGAATCCTTTAGT-1	0	Rod
GSM4081526_CGAGGAATCGAGAACG-1	0	Rod
GSM4081526_CGAGGAATCTTCCTAA-1	0	Rod
GSM4081526_CGAGGCTCACCCTATC-1	0	Rod
GSM4081526_CGAGGCTTCGCTGCGA-1	0	Rod
GSM4081526_CGAGTGCAGTAGAATC-1	0	Rod
GSM4081526_CGAGTGCAGTTGCGAG-1	0	Rod
GSM4081526_CGAGTGCCATATGGCT-1	0	BC
GSM4081526_CGATGCGCACCTCAGG-1	0	Rod
GSM4081526_CGATGGCTCGTAGTCA-1	0	MG
GSM4081526_CGCAGGTAGAAATGGG-1	0	MG
GSM4081526_CGCAGGTAGGAGGCAG-1	0	Rod
GSM4081526_CGCAGGTCAAATCAGA-1	0	Rod
GSM4081526_CGCAGGTGTTGTTTGG-1	0	MG
GSM4081526_CGCATGGAGGAGAGGC-1	0	MG
GSM4081526_CGCCATTCATGACCCG-1	0	Rod
GSM4081526_CGCGTGAAGCTCTGTA-1	0	BC
GSM4081526_CGCGTGATCTTCGACC-1	0	Rod
GSM4081526_CGGAACCAGGCTAAAT-1	0	BC
GSM4081526_CGGAATTAGCCTCGTG-1	0	Rod
GSM4081526_CGGAGAATCGGTCAGC-1	0	Rod
GSM4081526_CGGAGAATCTTTGGAG-1	0	MG
GSM4081526_CGGCAGTAGTAAACGT-1	0	Rod
GSM4081526_CGGCAGTAGTGGAAAG-1	0	Rod
GSM4081526_CGGCAGTAGTTAGAAC-1	0	BC
GSM4081526_CGGGACTAGGGACTGT-1	0	Rod
GSM4081526_CGGGCATAGCATGGGT-1	0	Rod
GSM4081526_CGGGCATCAGAGAGGG-1	1.86494	Rod
GSM4081526_CGGGTCACAATAGAGT-1	0	Rod
GSM4081526_CGGGTGTTCATGAGGG-1	0	Rod
GSM4081526_CGGTCAGCAATTTCGG-1	0	Rod
GSM4081526_CGGTCAGGTACCTAGT-1	0	Rod
GSM4081526_CGGTCAGGTGTCCGTG-1	0	Rod
GSM4081526_CGTAAGTCAGGAGGAG-1	0	Rod
GSM4081526_CGTAAGTTCCCTCAAC-1	0	MG
GSM4081526_CGTAATGGTTAAAGTG-1	0	Rod
GSM4081526_CGTAGTAGTCCTCCAT-1	0	Rod
GSM4081526_CGTAGTAGTGGTAACG-1	0	Rod
GSM4081526_CGTCAAACAACAGTGG-1	0	Rod
GSM4081526_CGTCAAAGTGCTGCAC-1	0	BC
GSM4081526_CGTCCATAGAGCATAT-1	0	MG
GSM4081526_CGTCCATAGTTGGGAC-1	0	Rod
GSM4081526_CGTGAATCAGGAATCG-1	0	Rod
GSM4081526_CGTGAATTCCCTCATG-1	0	MG
GSM4081526_CGTGATATCACACGAT-1	0	BC
GSM4081526_CGTGCTTCAAGATTGA-1	0	MG
GSM4081526_CGTGCTTGTCACAGAG-1	0	Rod
GSM4081526_CGTGCTTTCCAACTAG-1	0	Rod
GSM4081526_CGTTAGAAGTTGCGAG-1	0	Rod
GSM4081526_CGTTCTGAGACGGATC-1	0	MG
GSM4081526_CGTTCTGGTGGATACG-1	0	Rod
GSM4081526_CGTTCTGTCATCTACT-1	0	Rod
GSM4081526_CGTTCTGTCGCCCAGA-1	0	MG
GSM4081526_CTAACCCAGGCAGCTA-1	0	Rod
GSM4081526_CTAACCCGTGGTAACG-1	0	Cone
GSM4081526_CTAACTTGTGCCTATA-1	0	MG
GSM4081526_CTACAGAGTCCCTCAT-1	0	Rod
GSM4081526_CTACATTAGCTCTATG-1	0	AC
GSM4081526_CTACATTAGGCTTCCG-1	0	MG
GSM4081526_CTACATTCAAATCAAG-1	0	MG
GSM4081526_CTACATTTCGTTTACT-1	0	BC
GSM4081526_CTACCTGCACACCAGC-1	0	Rod
GSM4081526_CTACCTGGTAGTCGTT-1	0	Rod
GSM4081526_CTACCTGTCATGACAC-1	0	Rod
GSM4081526_CTACTATCACGTCGTG-1	0	Rod
GSM4081526_CTACTATGTCTACAAC-1	0	BC
GSM4081526_CTAGACAAGTGCAAAT-1	0	Rod
GSM4081526_CTAGACACAACTGTGT-1	0	Rod
GSM4081526_CTAGGTACATCTTTCA-1	0	Rod
GSM4081526_CTAGGTAGTCCACTTC-1	0	Cone
GSM4081526_CTATAGGAGACTTAAG-1	0	Rod
GSM4081526_CTATAGGAGCATGATA-1	0	BC
GSM4081526_CTATAGGAGGGTCACA-1	0	MG
GSM4081526_CTATAGGTCCGTTGAA-1	0	Rod
GSM4081526_CTATCCGAGTATGCAA-1	0	Rod
GSM4081526_CTATCCGAGTATTCCG-1	0	Rod
GSM4081526_CTATCCGAGTCGCGAA-1	0	BC
GSM4081526_CTATCCGCATCGGATT-1	0	Rod
GSM4081526_CTATCCGTCAAGAGTA-1	0	MG
GSM4081526_CTATCTAAGCCTATTG-1	0	Rod
GSM4081526_CTATCTAAGGCCCAAA-1	0	MG
GSM4081526_CTATCTACAACGACTT-1	0	Rod
GSM4081526_CTATCTACACCATAAC-1	0	BC
GSM4081526_CTCAACCGTTTCCATT-1	0	MG
GSM4081526_CTCAAGAGTACCACGC-1	0	MG
GSM4081526_CTCAATTGTATAGCTC-1	0	MG
GSM4081526_CTCAATTTCGACGACC-1	0	MG
GSM4081526_CTCACTGAGAATTGTG-1	0	Rod
GSM4081526_CTCACTGAGTATTAGG-1	0	BC
GSM4081526_CTCACTGCAGAGTTGG-1	0	Rod
GSM4081526_CTCACTGCAGCAGTCC-1	0	MG
GSM4081526_CTCACTGTCAGCTGAT-1	0	Rod
GSM4081526_CTCAGAAAGTGGTTGG-1	0	Rod
GSM4081526_CTCAGAAGTATGATCC-1	0	Rod
GSM4081526_CTCAGAAGTGTCGATT-1	0	Rod
GSM4081526_CTCAGGGTCTCTGGTC-1	0	Rod
GSM4081526_CTCAGTCCAAGGCGTA-1	0	BC
GSM4081526_CTCATCGGTATGCTTG-1	0	Rod
GSM4081526_CTCATGCCAAGTTTGC-1	0	Rod
GSM4081526_CTCATGCCATCACAGT-1	0	Rod
GSM4081526_CTCATTAAGATCGCCC-1	0	MG
GSM4081526_CTCATTATCGACCCAG-1	0	Rod
GSM4081526_CTCATTATCTACTGAG-1	0	MG
GSM4081526_CTCCAACAGCTACAAA-1	0	BC
GSM4081526_CTCCAACCAACGTTAC-1	0	Rod
GSM4081526_CTCCAACCACTCCCTA-1	0	MG
GSM4081526_CTCCAACGTATACCTG-1	0	Rod
GSM4081526_CTCCAACTCCCGAGAC-1	0	MG
GSM4081526_CTCCACAGTGCCTTCT-1	0	Rod
GSM4081526_CTCCATGAGTCACACT-1	0	BC
GSM4081526_CTCCATGTCTAGAGCT-1	0	Rod
GSM4081526_CTCCCAAGTCAGGTGA-1	0	Rod
GSM4081526_CTCCCAAGTCTGGTTA-1	0	Rod
GSM4081526_CTCCCTCTCGCAGTTA-1	0	Rod
GSM4081526_CTCCGATGTCCAGCAC-1	0	AC
GSM4081526_CTCCGATTCCACTAGA-1	0	MG
GSM4081526_CTCCGATTCGTCTAAG-1	0	Rod
GSM4081526_CTCCTCCAGAAATTCG-1	0	MG
GSM4081526_CTCCTCCAGAAGTCTA-1	0	Rod
GSM4081526_CTCCTCCGTACAAGCG-1	0	Rod
GSM4081526_CTCCTTTCACCTGTCT-1	0	Rod
GSM4081526_CTCCTTTTCAAAGCCT-1	0	Rod
GSM4081526_CTCCTTTTCCCTCTCC-1	0	BC
GSM4081526_CTCCTTTTCGCCTTGT-1	0	Rod
GSM4081526_CTCTCGAAGGCTGGAT-1	0	BC
GSM4081526_CTCTCGACAAGGCAAC-1	0	MG
GSM4081526_CTCTCGACACTGGAAG-1	0	Rod
GSM4081526_CTCTGGTAGCTTCGTA-1	0	Rod
GSM4081526_CTCTGGTAGGTAAGTT-1	0	Rod
GSM4081526_CTCTGGTGTACGGCAA-1	0	MG
GSM4081526_CTCTGGTGTAGCTTTG-1	0	Rod
GSM4081526_CTCTGGTGTCAAAGCG-1	0	Rod
GSM4081526_CTGAATGCAGCGATTT-1	0	Rod
GSM4081526_CTGAGCGAGCTCACTA-1	0	Rod
GSM4081526_CTGAGCGCATGATCTG-1	0	Rod
GSM4081526_CTGAGGCCAGTGTGGA-1	0	Rod
GSM4081526_CTGAGGCGTAACGATA-1	0	Rod
GSM4081526_CTGATCCAGATTAGAC-1	0	Rod
GSM4081526_CTGCAGGCAAGAGAGA-1	0	Rod
GSM4081526_CTGCATCCACGGGCTT-1	0	MG
GSM4081526_CTGCATCGTGACATCT-1	0	MG
GSM4081526_CTGCCATTCGCCATAA-1	0	Rod
GSM4081526_CTGCCATTCGGATAAA-1	0	Rod
GSM4081526_CTGCCTACAGTGCGCT-1	0	Cone
GSM4081526_CTGCTCAAGTGAACAT-1	0	BC
GSM4081526_CTGCTCACATACCATG-1	0	MG
GSM4081526_CTGGACGAGCCTTTCC-1	0	MG
GSM4081526_CTGGTCTCAGGCAATG-1	0	Rod
GSM4081526_CTGGTCTGTCCTCATC-1	0	MG
GSM4081526_CTGGTCTTCGCCCAGA-1	0	Rod
GSM4081526_CTGTACCTCTGGGATT-1	0	Rod
GSM4081526_CTGTCGTAGTTGTAAG-1	0	MG
GSM4081526_CTGTGGGGTCATGGCC-1	0	Rod
GSM4081526_CTGTGGGGTGTTACAC-1	0	BC
GSM4081526_CTTACCGAGCCATTGT-1	0	MG
GSM4081526_CTTACCGCATGACGAG-1	0	BC
GSM4081526_CTTACCGCATGGAACG-1	0	Rod
GSM4081526_CTTACCGGTGCATCTA-1	0	Rod
GSM4081526_CTTACCGTCGATGCAT-1	0	BC
GSM4081526_CTTAGGAAGGGAGTTC-1	0	Rod
GSM4081526_CTTAGGAGTATTTCCT-1	0	Rod
GSM4081526_CTTCCTTAGCAGGCAT-1	0.847984	MG
GSM4081526_CTTCCTTAGCTGGCCT-1	0	Rod
GSM4081526_CTTCCTTAGGATTTAG-1	0	Rod
GSM4081526_CTTCCTTTCAAGTTGC-1	0	MG
GSM4081526_CTTCGGTCACCATATG-1	0	Rod
GSM4081526_CTTCGGTCATCAGTGT-1	0	Rod
GSM4081526_CTTCTAACAAGCGCAA-1	0	Rod
GSM4081526_CTTCTAAGTGGACCAA-1	0	Rod
GSM4081526_CTTCTCTAGATGACAT-1	0	Rod
GSM4081526_CTTCTCTAGCAAGCCA-1	0	Rod
GSM4081526_CTTCTCTCAATGTTGC-1	0	MG
GSM4081526_CTTGAGAAGGCCACTC-1	0	Rod
GSM4081526_CTTGAGAGTGCCCACA-1	0	MG
GSM4081526_CTTGAGATCGAGTCTA-1	0	MG
GSM4081526_CTTTCAAAGGCTCTCG-1	0	Rod
GSM4081526_CTTTCAAGTCTCTCTG-1	0	Rod
GSM4081526_CTTTCAAGTGCATCTA-1	0	MG
GSM4081526_CTTTCGGAGTATGTAG-1	0	BC
GSM4081526_CTTTCGGCACGGTGTC-1	0	Rod
GSM4081526_CTTTCGGCAGCGCGTT-1	0	Rod
GSM4081526_CTTTCGGTCTTCCAGC-1	0	Rod
GSM4081526_GAAACCTGTTCTCTCG-1	0	Rod
GSM4081526_GAACACTAGTAGTCAA-1	0	BC
GSM4081526_GAACACTGTCCGTACG-1	0	BC
GSM4081526_GAACTGTCAGCGTTTA-1	0	BC
GSM4081526_GAACTGTGTGACGTCC-1	0	MG
GSM4081526_GAACTGTGTTGGGAAC-1	0	Rod
GSM4081526_GAAGCGACATATCTGG-1	0	AC
GSM4081526_GAAGCGATCGGCGATC-1	0	MG
GSM4081526_GAAGGACAGCTGGCCT-1	0	Rod
GSM4081526_GAAGGACGTTTACACG-1	0	AC
GSM4081526_GAAGGACTCAGCTGAT-1	0	Rod
GSM4081526_GAAGGACTCCTTCTGG-1	0	BC
GSM4081526_GAAGGGTCACCAGCGT-1	0	BC
GSM4081526_GAAGGGTTCGGTCACG-1	0	MG
GSM4081526_GAAGTAAAGCCGTTGC-1	0	Rod
GSM4081526_GAAGTAATCCCTCTCC-1	0	AC
GSM4081526_GAATCACGTAACATCC-1	0	MG
GSM4081526_GAATCGTAGCTGGAGT-1	0	Rod
GSM4081526_GACACGCAGCCAAGTG-1	0	BC
GSM4081526_GACACGCAGTGGATTA-1	0	MG
GSM4081526_GACAGCCAGTTTGGCT-1	0	Rod
GSM4081526_GACAGCCCAGGTTCGC-1	0	MG
GSM4081526_GACAGCCCATATAGCC-1	0	BC
GSM4081526_GACAGCCTCCGTGGTG-1	0	Rod
GSM4081526_GACATCATCATATGGC-1	0	AC
GSM4081526_GACATCATCTATTCGT-1	0	Rod
GSM4081526_GACCAATTCACGGACC-1	0	MG
GSM4081526_GACCCAGAGGTCCAGA-1	0	MG
GSM4081526_GACCCAGTCATTACGG-1	0	Rod
GSM4081526_GACCCAGTCGTGGGTC-1	0	Rod
GSM4081526_GACCCAGTCTGGAAGG-1	0	Rod
GSM4081526_GACCCTTAGGAACTAT-1	0	Rod
GSM4081526_GACCGTGGTATGAAAC-1	0	BC
GSM4081526_GACCGTGGTTAAAGTG-1	0	Rod
GSM4081526_GACCTTCTCCGCTAGG-1	0	MG
GSM4081526_GACGTTAGTACTCGTA-1	0	MG
GSM4081526_GACGTTATCCGCTTAC-1	0	AC
GSM4081526_GACTATGCACGCACCA-1	0	Rod
GSM4081526_GACTCTCGTACTGGGA-1	0	Rod
GSM4081526_GACTTCCCACGTACAT-1	0	MG
GSM4081526_GAGAAATAGGCTATCT-1	0	MG
GSM4081526_GAGAAATCAACGTTAC-1	0	BC
GSM4081526_GAGAAATGTTATAGAG-1	0	Rod
GSM4081526_GAGACCCAGAGTTCGG-1	0	MG
GSM4081526_GAGACCCCAGCGTTGC-1	0	BC
GSM4081526_GAGACTTAGGCTGTAG-1	0	Rod
GSM4081526_GAGACTTCACAACGCC-1	0	Rod
GSM4081526_GAGAGGTAGTAATCCC-1	0	MG
GSM4081526_GAGAGGTCACGGCCAT-1	0	Rod
GSM4081526_GAGAGGTCAGGATTCT-1	0	MG
GSM4081526_GAGATGGAGGCTAAAT-1	0	Rod
GSM4081526_GAGATGGAGTTCCGGC-1	0	BC
GSM4081526_GAGATGGTCTCAGTCC-1	0	MG
GSM4081526_GAGCCTGTCGGTCACG-1	0	Rod
GSM4081526_GAGCTGCAGACTCTAC-1	0	BC
GSM4081526_GAGCTGCCACAGTCGC-1	0	BC
GSM4081526_GAGGCAAAGATTGATG-1	0	MG
GSM4081526_GAGGCAACACTGTGAT-1	0	Rod
GSM4081526_GAGGCCTAGAGAGCCT-1	0	Rod
GSM4081526_GAGGCCTCAGCTGTGC-1	0	MG
GSM4081526_GAGGGATAGAACTTCC-1	0	MG
GSM4081526_GAGGGATCAGCGTATT-1	0	Rod
GSM4081526_GAGGGATGTCGCTGCA-1	0	Rod
GSM4081526_GAGTCATTCGAGCCTG-1	0	MG
GSM4081526_GAGTGAGGTTGCCAAT-1	0	BC
GSM4081526_GAGTTACGTTGAGAGC-1	0	BC
GSM4081526_GAGTTGTGTCTTGCGG-1	0	Rod
GSM4081526_GAGTTTGAGAAACCCG-1	0	Rod
GSM4081526_GAGTTTGAGTAGCATA-1	0	MG
GSM4081526_GATAGAAAGATAGTGT-1	0	Rod
GSM4081526_GATAGAACACGCTGAC-1	0	Rod
GSM4081526_GATAGAATCCATACAG-1	0	Rod
GSM4081526_GATAGCTGTTCCGTTC-1	0	Rod
GSM4081526_GATCAGTAGTTACTCG-1	0	MG
GSM4081526_GATCAGTCATGGGTCC-1	0	MG
GSM4081526_GATCAGTTCCTCTAGC-1	0	MG
GSM4081526_GATCCCTGTGTTCGTA-1	0	Rod
GSM4081526_GATCCCTTCGATTTCT-1	0	Rod
GSM4081526_GATCGTAGTTGCCGAC-1	0	MG
GSM4081526_GATGACTCAAGCACAG-1	0	MG
GSM4081526_GATGAGGAGCTGCCAC-1	0	MG
GSM4081526_GATGAGGCATCCGAGC-1	0	BC
GSM4081526_GATGATCTCTGCGAGC-1	0	Rod
GSM4081526_GATGCTAAGAGTGACC-1	0	MG
GSM4081526_GATGGAGCATGTTACG-1	0	Rod
GSM4081526_GATGGAGTCCACCTCA-1	0	Rod
GSM4081526_GATGTTGGTACTAAGA-1	0	MG
GSM4081526_GATGTTGGTAGTGGCA-1	0	Cone
GSM4081526_GATTCGACAGGAAGTC-1	0	Rod
GSM4081526_GATTGGTAGGTACATA-1	0	MG
[truncated: 134,897 more rows]

## Sheet: mouse_retina_LRAT_scRNA
	ENSMUSG00000028003	majorclass
10x3_Ms_WT_P14_AAACCCAAGGGATCTG-1	0	BC
10x3_Ms_WT_P14_AAACCCACATGGATCT-1	0	BC
10x3_Ms_WT_P14_AAAGTCCAGCTGAAGC-1	0	BC
10x3_Ms_WT_P14_AAATGGAGTCACCCTT-1	0	BC
10x3_Ms_WT_P14_AACACACCAGAACTAA-1	0	BC
10x3_Ms_WT_P14_AACAGGGAGTCCCGGT-1	0	BC
10x3_Ms_WT_P14_AACAGGGGTCACATTG-1	0	BC
10x3_Ms_WT_P14_AACCTTTTCCAGCCTT-1	0	BC
10x3_Ms_WT_P14_AACGTCAGTTGTGGCC-1	0	BC
10x3_Ms_WT_P14_AAGAACATCTCATGGA-1	0	BC
10x3_Ms_WT_P14_AAGACTCGTATTTCTC-1	0	BC
10x3_Ms_WT_P14_AAGCCATAGGGCCAAT-1	0	BC
10x3_Ms_WT_P14_AAGTTCGAGGTCGACA-1	0	BC
10x3_Ms_WT_P14_AAGTTCGCACTCTGCT-1	0	BC
10x3_Ms_WT_P14_AAGTTCGTCCGTAGTA-1	0	BC
10x3_Ms_WT_P14_AATGAAGGTCAGTCGC-1	0	BC
10x3_Ms_WT_P14_AATGCCAAGTAAGGGA-1	0	BC
10x3_Ms_WT_P14_ACAAAGAGTCTCTCTG-1	0	BC
10x3_Ms_WT_P14_ACAACCAGTGTCTTGA-1	0	BC
10x3_Ms_WT_P14_ACAAGCTAGGTAGCCA-1	0	BC
10x3_Ms_WT_P14_ACAAGCTCACTATGTG-1	0	BC
10x3_Ms_WT_P14_ACATCGAGTCTACACA-1	0	BC
10x3_Ms_WT_P14_ACCGTTCAGGTAGTAT-1	0	BC
10x3_Ms_WT_P14_ACCTGAATCTGCTCTG-1	0	BC
10x3_Ms_WT_P14_ACGCACGAGACCTCCG-1	0	BC
10x3_Ms_WT_P14_ACGTACACATTGACCA-1	0	BC
10x3_Ms_WT_P14_ACTACGAAGTAACGTA-1	0	BC
10x3_Ms_WT_P14_ACTGTGACACGTCTCT-1	0	BC
10x3_Ms_WT_P14_ACTTAGGAGCCGATCC-1	0	BC
10x3_Ms_WT_P14_ACTTCGCCAGGACATG-1	0	BC
10x3_Ms_WT_P14_AGACTCACAGCACGAA-1	0	BC
10x3_Ms_WT_P14_AGAGCAGAGTGCACAG-1	0	BC
10x3_Ms_WT_P14_AGATGCTGTATCGAAA-1	0	BC
10x3_Ms_WT_P14_AGCCAATTCTTCTGGC-1	0	BC
10x3_Ms_WT_P14_AGCGCTGAGAGATGCC-1	0	BC
10x3_Ms_WT_P14_AGGAAATTCCACTAGA-1	0	BC
10x3_Ms_WT_P14_AGGAATACACAAGGTG-1	0	BC
10x3_Ms_WT_P14_AGGATCTTCTGGGCAC-1	0	BC
10x3_Ms_WT_P14_AGGCCACAGGGCTGAT-1	0	BC
10x3_Ms_WT_P14_AGGGAGTGTAAGATCA-1	0	BC
10x3_Ms_WT_P14_AGGTCATTCCGTTGGG-1	0	BC
10x3_Ms_WT_P14_AGGTGTTTCGAGAATA-1	0	BC
10x3_Ms_WT_P14_AGTAACCGTTCGGTTA-1	0	BC
10x3_Ms_WT_P14_AGTACTGTCCCTTCCC-1	0	BC
10x3_Ms_WT_P14_AGTCACACAGAGGTAC-1	0	BC
10x3_Ms_WT_P14_AGTCATGGTACACGTT-1	0	BC
10x3_Ms_WT_P14_AGTCTCCGTTCTCCAC-1	0	BC
10x3_Ms_WT_P14_AGTGCCGGTTGCAACT-1	0	BC
10x3_Ms_WT_P14_AGTGTTGCAATCTGCA-1	0	BC
10x3_Ms_WT_P14_AGTGTTGGTACCCACG-1	0	BC
10x3_Ms_WT_P14_AGTTAGCAGGATACCG-1	0	BC
10x3_Ms_WT_P14_ATCAGGTTCTTCTTCC-1	0	BC
10x3_Ms_WT_P14_ATCCACCAGTGGAATT-1	0	BC
10x3_Ms_WT_P14_ATCGATGAGAGAGTTT-1	0	BC
10x3_Ms_WT_P14_ATCGTGATCCGAGCTG-1	0	BC
10x3_Ms_WT_P14_ATGAGGGTCAAGTCGT-1	0	BC
10x3_Ms_WT_P14_ATGCGATTCGAGCACC-1	0	BC
10x3_Ms_WT_P14_ATGGGAGGTCACTCGG-1	0	BC
10x3_Ms_WT_P14_ATGTCCCAGGCATGCA-1	0	BC
10x3_Ms_WT_P14_ATGTCTTCACGTGAGA-1	0	BC
10x3_Ms_WT_P14_ATTCATCAGCACAAAT-1	0	BC
10x3_Ms_WT_P14_ATTCCTAGTTCGGTCG-1	0	BC
10x3_Ms_WT_P14_ATTCTACTCAATCTTC-1	0	BC
10x3_Ms_WT_P14_ATTCTTGAGCACTCTA-1	0	BC
10x3_Ms_WT_P14_ATTGTTCGTTTGCAGT-1	0	BC
10x3_Ms_WT_P14_CAAAGAAAGCTCCATA-1	0	BC
10x3_Ms_WT_P14_CAAAGAAGTACCTAAC-1	0	BC
10x3_Ms_WT_P14_CAACCTCTCGCCTCTA-1	0	BC
10x3_Ms_WT_P14_CAACGGCGTCCTGGTG-1	0	BC
10x3_Ms_WT_P14_CAAGAGGAGACACACG-1	0	BC
10x3_Ms_WT_P14_CAATACGTCCTACTGC-1	0	BC
10x3_Ms_WT_P14_CAATTTCCAATCCTTT-1	0	BC
10x3_Ms_WT_P14_CACATGACACAGTGTT-1	0	BC
10x3_Ms_WT_P14_CACCGTTAGGGCATGT-1	0	BC
10x3_Ms_WT_P14_CACGTTCGTCTTCGAA-1	0	BC
10x3_Ms_WT_P14_CACGTTCTCATCACAG-1	0	BC
10x3_Ms_WT_P14_CAGCAATAGTACAACA-1	0	BC
10x3_Ms_WT_P14_CAGCAGCTCTATCGCC-1	0	BC
10x3_Ms_WT_P14_CAGCGTGAGTCCTACA-1	0	BC
10x3_Ms_WT_P14_CAGGCCATCGCAGTTA-1	0	BC
10x3_Ms_WT_P14_CAGGGCTAGCGACTAG-1	0	BC
10x3_Ms_WT_P14_CAGTTAGCAGGAGGAG-1	0	BC
10x3_Ms_WT_P14_CAGTTCCAGGTCGCCT-1	0	BC
10x3_Ms_WT_P14_CATAGACTCCGCAACG-1	0	BC
10x3_Ms_WT_P14_CATCCACCATGAGTAA-1	0	BC
10x3_Ms_WT_P14_CATTGCCTCATTTACC-1	0	BC
10x3_Ms_WT_P14_CCAATTTCAACAGCCC-1	0	BC
10x3_Ms_WT_P14_CCACAAAAGGACTGGT-1	0	BC
10x3_Ms_WT_P14_CCACAAATCGGCATTA-1	0	BC
10x3_Ms_WT_P14_CCACGAGCAAGGAGTC-1	0	BC
10x3_Ms_WT_P14_CCATCACGTCATCGCG-1	0	BC
10x3_Ms_WT_P14_CCCTAACAGACAAGCC-1	0	BC
10x3_Ms_WT_P14_CCCTCTCGTGACACAG-1	0	BC
10x3_Ms_WT_P14_CCGATCTGTCAGTCGC-1	0	BC
10x3_Ms_WT_P14_CCGGACATCTGTCCGT-1	0	BC
10x3_Ms_WT_P14_CCGGGTATCACAATGC-1	0	BC
10x3_Ms_WT_P14_CCGGTAGAGGATACAT-1	0	BC
10x3_Ms_WT_P14_CCTACGTAGATGATTG-1	0	BC
10x3_Ms_WT_P14_CCTCAGTGTTCTCTAT-1	0	BC
10x3_Ms_WT_P14_CCTCATGAGTCTCGTA-1	0	BC
10x3_Ms_WT_P14_CCTCCTCTCCTGGTCT-1	0	BC
10x3_Ms_WT_P14_CCTGTTGAGACGCAGT-1	0	BC
10x3_Ms_WT_P14_CCTTTGGGTGCCGGTT-1	0	BC
10x3_Ms_WT_P14_CCTTTGGGTTCAAACC-1	0	BC
10x3_Ms_WT_P14_CGAGGCTAGGTAGGCT-1	0	BC
10x3_Ms_WT_P14_CGATGCGAGTCCCGAC-1	0	BC
10x3_Ms_WT_P14_CGCCAGAAGAAATTGC-1	0	BC
10x3_Ms_WT_P14_CGCGTGACATACCGTA-1	0	BC
10x3_Ms_WT_P14_CGGGCATAGCTTTCCC-1	0	BC
10x3_Ms_WT_P14_CGGGTCACAGAAGCTG-1	0	BC
10x3_Ms_WT_P14_CGGTCAGCACTTCTCG-1	0	BC
10x3_Ms_WT_P14_CGTGATAAGTTACTCG-1	0	BC
10x3_Ms_WT_P14_CTAACTTAGGACTAAT-1	0	BC
10x3_Ms_WT_P14_CTAACTTCAACATCGT-1	0	BC
10x3_Ms_WT_P14_CTACAGATCATGCCCT-1	0	BC
10x3_Ms_WT_P14_CTAGACACAACCCTCT-1	0	BC
10x3_Ms_WT_P14_CTATAGGTCTGCGATA-1	0	BC
10x3_Ms_WT_P14_CTCAGTCGTCCTATAG-1	0	BC
10x3_Ms_WT_P14_CTCATTAGTCTCAGAT-1	0	BC
10x3_Ms_WT_P14_CTCCAACAGACTCATC-1	0	BC
10x3_Ms_WT_P14_CTCCACAAGGTTACCT-1	0	BC
10x3_Ms_WT_P14_CTCCACATCACTGCTC-1	0	BC
10x3_Ms_WT_P14_CTCCATGGTATCCCTC-1	0	BC
10x3_Ms_WT_P14_CTCCGATCATATACCG-1	0	BC
10x3_Ms_WT_P14_CTCCTCCTCACAAGGG-1	0	BC
10x3_Ms_WT_P14_CTCCTTTAGGATACAT-1	0	BC
10x3_Ms_WT_P14_CTCCTTTTCATTCGGA-1	0	BC
10x3_Ms_WT_P14_CTCGAGGAGACTCCGC-1	0	BC
10x3_Ms_WT_P14_CTCGAGGTCTGTCGCT-1	0	BC
10x3_Ms_WT_P14_CTGAGGCAGAAGCTGC-1	0	BC
10x3_Ms_WT_P14_CTGCCTAGTGTTGCCG-1	0	BC
10x3_Ms_WT_P14_CTGGCAGTCTCCGCAT-1	0	BC
10x3_Ms_WT_P14_CTGTACCTCGAGAGCA-1	0	BC
10x3_Ms_WT_P14_CTGTGGGCACTCATAG-1	0	BC
10x3_Ms_WT_P14_CTTCCTTCAAGACCTT-1	0	BC
10x3_Ms_WT_P14_CTTCGGTAGTTAGAAC-1	0	BC
10x3_Ms_WT_P14_CTTCGGTCACGCAAAG-1	0	BC
10x3_Ms_WT_P14_CTTCTAAAGAATCTAG-1	0	BC
10x3_Ms_WT_P14_CTTCTAACACCCTCTA-1	0	BC
10x3_Ms_WT_P14_GAAACCTCATTAGGAA-1	0	BC
10x3_Ms_WT_P14_GAAGCGAAGCTCAGAG-1	0	BC
10x3_Ms_WT_P14_GAATAGACAAACTAGA-1	0	BC
10x3_Ms_WT_P14_GACATCAGTGCAACGA-1	0	BC
10x3_Ms_WT_P14_GACCTTCTCACCTTGC-1	0	BC
10x3_Ms_WT_P14_GAGCCTGAGAGCATTA-1	0	BC
10x3_Ms_WT_P14_GAGGCCTCACGAGAAC-1	0	BC
10x3_Ms_WT_P14_GAGGGATAGGTTGGAC-1	0	BC
10x3_Ms_WT_P14_GAGGGATCAGCGAACA-1	0	BC
10x3_Ms_WT_P14_GAGTGAGAGTTGGACG-1	0	BC
10x3_Ms_WT_P14_GAGTTACAGCCGTAAG-1	0	BC
10x3_Ms_WT_P14_GATGACTTCTTCCTAA-1	0	BC
10x3_Ms_WT_P14_GATGTTGAGGTGGGTT-1	0	BC
10x3_Ms_WT_P14_GATTCGAAGCGTGCTC-1	0	BC
10x3_Ms_WT_P14_GATTCTTTCTAGACAC-1	0	BC
10x3_Ms_WT_P14_GCAGGCTTCAGTAGGG-1	0	BC
10x3_Ms_WT_P14_GCAGTTACACCCTAAA-1	0	BC
10x3_Ms_WT_P14_GCATCGGCAGACACCC-1	0	BC
10x3_Ms_WT_P14_GCATTAGCAAATGCTC-1	0	BC
10x3_Ms_WT_P14_GCCAGCACAAGGTACG-1	0	BC
10x3_Ms_WT_P14_GCCAGCACAGCTTTCC-1	0	BC
10x3_Ms_WT_P14_GCCAGGTAGTTCACTG-1	0	BC
10x3_Ms_WT_P14_GCCAGGTGTCTATGAC-1	0	BC
10x3_Ms_WT_P14_GCCCGAAAGAACCCGA-1	0	BC
10x3_Ms_WT_P14_GCCTGTTGTTTGATCG-1	0	BC
10x3_Ms_WT_P14_GCGAGAAAGTAGTCAA-1	0	BC
10x3_Ms_WT_P14_GCTACCTTCAGTGTCA-1	0	BC
10x3_Ms_WT_P14_GCTGGGTCATGGAATA-1	0	BC
10x3_Ms_WT_P14_GCTTTCGCAGCTGTAT-1	0	BC
10x3_Ms_WT_P14_GGAATCTAGCCACTCG-1	0	BC
10x3_Ms_WT_P14_GGAGCAACAGGTTACT-1	0	BC
10x3_Ms_WT_P14_GGAGCAATCGTCCATC-1	0	BC
10x3_Ms_WT_P14_GGAGGTAGTTGGCCGT-1	0	BC
10x3_Ms_WT_P14_GGATCTAGTCTGCGCA-1	0	BC
10x3_Ms_WT_P14_GGCAGTCAGCGACTAG-1	0	BC
10x3_Ms_WT_P14_GGCAGTCCAACACTAC-1	0	BC
10x3_Ms_WT_P14_GGCTTTCAGATCCCGC-1	0	BC
10x3_Ms_WT_P14_GGGACCTAGGCTTTCA-1	0	BC
10x3_Ms_WT_P14_GGGACCTGTGGATGAC-1	0	BC
10x3_Ms_WT_P14_GGGACCTGTTTATGCG-1	0	BC
10x3_Ms_WT_P14_GGGCTACCATTGCAAC-1	0	BC
10x3_Ms_WT_P14_GGGTAGATCCGATAGT-1	0	BC
10x3_Ms_WT_P14_GGGTGAACAGACAAAT-1	0	BC
10x3_Ms_WT_P14_GGGTGAACATGCCGAC-1	0	BC
10x3_Ms_WT_P14_GGGTTATCAGCACGAA-1	0	BC
10x3_Ms_WT_P14_GGTCACGAGTCACGAG-1	0	BC
10x3_Ms_WT_P14_GGTCTGGAGTCATCCA-1	0	BC
10x3_Ms_WT_P14_GTAATCGAGATTACCC-1	0	BC
10x3_Ms_WT_P14_GTAATCGGTTGGGATG-1	0	BC
10x3_Ms_WT_P14_GTACAACAGATACTGA-1	0	BC
10x3_Ms_WT_P14_GTAGAAAAGTGCAACG-1	0	BC
10x3_Ms_WT_P14_GTAGGTTAGGAGCAAA-1	0	BC
10x3_Ms_WT_P14_GTATTTCGTTTACTGG-1	0	BC
10x3_Ms_WT_P14_GTCCCATGTAGCGAGT-1	0	BC
10x3_Ms_WT_P14_GTCTACCCACCCTCTA-1	0	BC
10x3_Ms_WT_P14_GTCTCACCAATGGGTG-1	0	BC
10x3_Ms_WT_P14_GTCTCACGTGCTCTTC-1	0	BC
10x3_Ms_WT_P14_GTCTTTAAGGTGCTAG-1	0	BC
10x3_Ms_WT_P14_GTGAGCCAGAGCAAGA-1	0	BC
10x3_Ms_WT_P14_GTGATGTAGACGTCCC-1	0	BC
10x3_Ms_WT_P14_GTGCACGAGACACACG-1	0	BC
10x3_Ms_WT_P14_GTGCTTCTCAGTGGGA-1	0	BC
10x3_Ms_WT_P14_GTGGAGACAGGTCTCG-1	0	BC
10x3_Ms_WT_P14_GTGGTTAAGGTAGTAT-1	0	BC
10x3_Ms_WT_P14_GTGTAACTCGCAGAGA-1	0	BC
10x3_Ms_WT_P14_GTGTGGCGTCAACGCC-1	0	BC
10x3_Ms_WT_P14_GTGTTAGCACCGCTGA-1	0	BC
10x3_Ms_WT_P14_GTTGTCCCAGCATTGT-1	0	BC
10x3_Ms_WT_P14_GTTGTCCGTTTGTTGG-1	0	BC
10x3_Ms_WT_P14_GTTGTGAAGACCATGG-1	0	BC
10x3_Ms_WT_P14_GTTTGGATCATGACAC-1	0	BC
10x3_Ms_WT_P14_TAAGTCGAGAGTCAAT-1	0	BC
10x3_Ms_WT_P14_TACAACGGTGTCATGT-1	0	BC
10x3_Ms_WT_P14_TACGCTCCAGGAGGTT-1	0	BC
10x3_Ms_WT_P14_TAGACCACACTAACCA-1	0	BC
10x3_Ms_WT_P14_TAGACTGCATCGATCA-1	0	BC
10x3_Ms_WT_P14_TAGACTGGTACAACGG-1	0	BC
10x3_Ms_WT_P14_TAGGAGGAGATGTAGT-1	0	BC
10x3_Ms_WT_P14_TAGGGTTAGGGAACAA-1	0	BC
10x3_Ms_WT_P14_TAGTGCAGTTGGCCGT-1	0	BC
10x3_Ms_WT_P14_TATACCTAGGCACTAG-1	0	BC
10x3_Ms_WT_P14_TATCCTACAGCATACT-1	0	BC
10x3_Ms_WT_P14_TATGTTCGTTCGTAAC-1	0	BC
10x3_Ms_WT_P14_TATTGCTCAGTCGAGA-1	0	BC
10x3_Ms_WT_P14_TATTGCTGTCGTCATA-1	0.405935	BC
10x3_Ms_WT_P14_TATTTCGCATGACGAG-1	0	BC
10x3_Ms_WT_P14_TCACACCCATTATGCG-1	0	BC
10x3_Ms_WT_P14_TCAGGTAAGCACACCC-1	0	BC
10x3_Ms_WT_P14_TCATCATAGAATCGCG-1	0	BC
10x3_Ms_WT_P14_TCATCCGCAGCTCTGG-1	0	BC
10x3_Ms_WT_P14_TCATGCCCAGCCGTCA-1	0	BC
10x3_Ms_WT_P14_TCCACCATCAGTGTGT-1	0	BC
10x3_Ms_WT_P14_TCCACGTAGGGCCCTT-1	0	BC
10x3_Ms_WT_P14_TCCATGCGTCGCATTA-1	0	BC
10x3_Ms_WT_P14_TCCCACAGTAACGTTC-1	0	BC
10x3_Ms_WT_P14_TCCCAGTCACAGCCAC-1	0	BC
10x3_Ms_WT_P14_TCCCAGTCACCTAAAC-1	0	BC
10x3_Ms_WT_P14_TCCTTCTCATAACGGG-1	0	BC
10x3_Ms_WT_P14_TCGAAGTGTCACCCTT-1	0	BC
10x3_Ms_WT_P14_TCGAAGTGTGTTACAC-1	0	BC
10x3_Ms_WT_P14_TCGACGGCAGACATCT-1	0	BC
10x3_Ms_WT_P14_TCGATTTCATCTCCCA-1	0	BC
10x3_Ms_WT_P14_TCGCACTAGTGAGGTC-1	0	BC
10x3_Ms_WT_P14_TCGCACTCATCATCTT-1	0	BC
10x3_Ms_WT_P14_TCGGGCAAGAATTCAG-1	0	BC
10x3_Ms_WT_P14_TCGGTCTTCTCAGAAC-1	0	BC
10x3_Ms_WT_P14_TCTACCGAGAGGTTAT-1	0	BC
10x3_Ms_WT_P14_TCTCACGAGCTGGCCT-1	0	BC
10x3_Ms_WT_P14_TCTCAGCTCGGACTTA-1	0	BC
10x3_Ms_WT_P14_TCTTCCTAGTGTTGAA-1	0	BC
10x3_Ms_WT_P14_TCTTCCTCACCGTACG-1	0	BC
10x3_Ms_WT_P14_TCTTCCTGTAGGACTG-1	0	BC
10x3_Ms_WT_P14_TCTTGCGAGAGGTCAC-1	0	BC
10x3_Ms_WT_P14_TGAACGTAGTCGTTAC-1	0	BC
10x3_Ms_WT_P14_TGAATGCGTGCGGATA-1	0	BC
10x3_Ms_WT_P14_TGACGCGGTTCGGTTA-1	0	BC
10x3_Ms_WT_P14_TGACTCCGTGGAGAAA-1	0	BC
10x3_Ms_WT_P14_TGAGCGCCACACCTGG-1	0	BC
10x3_Ms_WT_P14_TGAGTCAGTCCGATCG-1	0	BC
10x3_Ms_WT_P14_TGATCAGTCCGAGGCT-1	0	BC
10x3_Ms_WT_P14_TGCAGATAGTGGATAT-1	0	BC
10x3_Ms_WT_P14_TGCGACGAGAGAATCT-1	0	BC
10x3_Ms_WT_P14_TGCTTGCCATTGACAC-1	0	BC
10x3_Ms_WT_P14_TGGATCAAGGCCCAAA-1	0	BC
10x3_Ms_WT_P14_TGGGAGAGTGTTCATG-1	0	BC
10x3_Ms_WT_P14_TGGGAGATCAGACCCG-1	0	BC
10x3_Ms_WT_P14_TGGGTTATCCAAGCCG-1	0	BC
10x3_Ms_WT_P14_TGGTGATCATTCTTCA-1	0	BC
10x3_Ms_WT_P14_TGTAACGAGAGTAACT-1	0	BC
10x3_Ms_WT_P14_TGTAAGCTCTGCCCTA-1	0	BC
10x3_Ms_WT_P14_TGTCAGAAGTCTTGGT-1	0	BC
10x3_Ms_WT_P14_TGTTGAGGTAGTGCGA-1	0	BC
10x3_Ms_WT_P14_TTACGCCAGAACGTGC-1	0	BC
10x3_Ms_WT_P14_TTACGCCAGACTACCT-1	0	BC
10x3_Ms_WT_P14_TTCATTGGTTATGACC-1	0	BC
10x3_Ms_WT_P14_TTCATTGGTTGCCGAC-1	0	BC
10x3_Ms_WT_P14_TTCCTAACAGGAATCG-1	0	BC
10x3_Ms_WT_P14_TTCGATTGTCCTCCAT-1	0	BC
10x3_Ms_WT_P14_TTCGGTCTCTTCTTCC-1	0	BC
10x3_Ms_WT_P14_TTCTAGTGTCACTTAG-1	0	BC
10x3_Ms_WT_P14_TTCTGTAGTTACACAC-1	0	BC
10x3_Ms_WT_P14_TTGACCCGTGGCATCC-1	0	BC
10x3_Ms_WT_P14_TTGATGGCACCAAATC-1	0	BC
10x3_Ms_WT_P14_TTGCATTGTCATTCCC-1	0	BC
10x3_Ms_WT_P14_TTGCATTGTGTCATGT-1	0	BC
10x3_Ms_WT_P14_TTGGGATCATTAAGCC-1	0	BC
10x3_Ms_WT_P14_TTGGTTTCACCCTTGT-1	0	BC
10x3_Ms_WT_P14_TTGTTTGCATGAGATA-1	0	BC
10x3_Ms_WT_P14_TTTAGTCTCGGACAAG-1	0	BC
10x3_Ms_WT_P14_TTTCATGAGGCGTTGA-1	0	BC
10x3_Ms_WT_P14_TTTCATGGTTGCATAC-1	0	BC
10x3_Ms_WT_P14_TTTCGATCATGAAGGC-1	0	BC
10x3_Ms_WT_P14_TTTCGATTCTGGTGGC-1	0	BC
10x3_Ms_WT_P14_AAACCCAGTAGCTAAA-1	0	Rod
10x3_Ms_WT_P14_AAACCCAGTATGCTTG-1	0	Rod
10x3_Ms_WT_P14_AAACCCAGTCACAGAG-1	0	Rod
10x3_Ms_WT_P14_AAACGAAAGAAAGTCT-1	0	Rod
10x3_Ms_WT_P14_AAACGAAAGTGGTGGT-1	0	Rod
10x3_Ms_WT_P14_AAACGAACAAATGGTA-1	0	Rod
10x3_Ms_WT_P14_AAACGAATCCGACAGC-1	0	Rod
10x3_Ms_WT_P14_AAACGAATCGTCAGAT-1	0	Rod
10x3_Ms_WT_P14_AAACGAATCTGTGCTC-1	0	Rod
10x3_Ms_WT_P14_AAACGCTCACGCCAGT-1	0	Rod
10x3_Ms_WT_P14_AAACGCTCATGATAGA-1	0	Rod
10x3_Ms_WT_P14_AAACGCTGTGACCGAA-1	0	Rod
10x3_Ms_WT_P14_AAACGCTTCACGGACC-1	0	Rod
10x3_Ms_WT_P14_AAACGCTTCATTGCCC-1	0	Rod
10x3_Ms_WT_P14_AAAGAACCACTACACA-1	0	Rod
10x3_Ms_WT_P14_AAAGAACGTCTACAGT-1	0	Rod
10x3_Ms_WT_P14_AAAGAACTCAATCTCT-1	0	Rod
10x3_Ms_WT_P14_AAAGAACTCTCCACTG-1	0	Rod
10x3_Ms_WT_P14_AAAGGATAGAGCATTA-1	0	Rod
10x3_Ms_WT_P14_AAAGGATAGCGATGCA-1	0	Rod
10x3_Ms_WT_P14_AAAGGATCAGTTCACA-1	0	Rod
10x3_Ms_WT_P14_AAAGGATGTGTAAATG-1	0	Rod
10x3_Ms_WT_P14_AAAGGATGTGTGTGGA-1	0	Rod
10x3_Ms_WT_P14_AAAGGGCCAGTGTACT-1	0	Rod
10x3_Ms_WT_P14_AAAGGGCGTTCGAGCC-1	0	Rod
10x3_Ms_WT_P14_AAAGGTACATACTGTG-1	0	Rod
10x3_Ms_WT_P14_AAAGGTAGTACGATCT-1	0	Rod
10x3_Ms_WT_P14_AAAGGTATCACGAGGA-1	0	Rod
10x3_Ms_WT_P14_AAAGGTATCACTGGTA-1	0	Rod
10x3_Ms_WT_P14_AAAGGTATCCCAGGAC-1	0	Rod
10x3_Ms_WT_P14_AAAGGTATCGCTTACC-1	0	Rod
10x3_Ms_WT_P14_AAAGTCCAGGGTAATT-1	0	Rod
10x3_Ms_WT_P14_AAAGTCCCACCTCTGT-1	0	Rod
10x3_Ms_WT_P14_AAAGTCCCAGTCGTTA-1	0	Rod
10x3_Ms_WT_P14_AAAGTCCGTGTGTCGC-1	0	Rod
10x3_Ms_WT_P14_AAAGTCCTCAGGAACG-1	0	Rod
10x3_Ms_WT_P14_AAAGTCCTCCCTCGAT-1	0	Rod
10x3_Ms_WT_P14_AAAGTGAAGCACAAAT-1	0	Rod
10x3_Ms_WT_P14_AAAGTGAAGTCAGAGC-1	0	Rod
10x3_Ms_WT_P14_AAAGTGACAATCAGCT-1	0	Rod
10x3_Ms_WT_P14_AAAGTGATCCCTCGAT-1	0	Rod
10x3_Ms_WT_P14_AAATGGAAGTAGACAT-1	0	Rod
10x3_Ms_WT_P14_AAATGGAAGTATGCAA-1	0	Rod
10x3_Ms_WT_P14_AACAAAGAGAAGTCTA-1	0	Rod
10x3_Ms_WT_P14_AACAAAGAGAGTCTTC-1	0	Rod
10x3_Ms_WT_P14_AACAAAGAGCTGACTT-1	0	Rod
10x3_Ms_WT_P14_AACAAAGAGTCTCTGA-1	0	Rod
10x3_Ms_WT_P14_AACAAAGCAGGACTTT-1	0	Rod
10x3_Ms_WT_P14_AACAAAGTCTCATGGA-1	0	Rod
10x3_Ms_WT_P14_AACAAAGTCTGGGATT-1	0	Rod
10x3_Ms_WT_P14_AACAACCAGGAGAGGC-1	0	Rod
10x3_Ms_WT_P14_AACAACCAGTCATGCT-1	0	Rod
10x3_Ms_WT_P14_AACAACCCACAAGGTG-1	0	Rod
10x3_Ms_WT_P14_AACAACCGTTGTTTGG-1	0	Rod
10x3_Ms_WT_P14_AACAACCTCAGGACAG-1	0	Rod
10x3_Ms_WT_P14_AACAACCTCTAGTCAG-1	0	Rod
10x3_Ms_WT_P14_AACAAGAAGACCTTTG-1	0	Rod
10x3_Ms_WT_P14_AACAAGAAGTCGTTAC-1	0	Rod
10x3_Ms_WT_P14_AACAAGAGTCGCATTA-1	0	Rod
10x3_Ms_WT_P14_AACAAGATCGCAGTGC-1	0	Rod
10x3_Ms_WT_P14_AACACACAGCAGGGAG-1	0	Rod
10x3_Ms_WT_P14_AACACACGTTAAACCC-1	0	Rod
10x3_Ms_WT_P14_AACAGGGCAAGCTACT-1	0	Rod
10x3_Ms_WT_P14_AACAGGGCAGTCAACT-1	0	Rod
10x3_Ms_WT_P14_AACCAACAGAGATGCC-1	0	Rod
10x3_Ms_WT_P14_AACCAACCATAGCACT-1	0	Rod
10x3_Ms_WT_P14_AACCAACGTTCCACGG-1	0	Rod
10x3_Ms_WT_P14_AACCAACTCCCTTGTG-1	0	Rod
10x3_Ms_WT_P14_AACCAACTCGAATGCT-1	0	Rod
10x3_Ms_WT_P14_AACCAACTCTTCACAT-1	0	Rod
10x3_Ms_WT_P14_AACCACAAGGCCTTCG-1	0	Rod
10x3_Ms_WT_P14_AACCACACAGCCGTTG-1	0	Rod
10x3_Ms_WT_P14_AACCACACAGTCGCTG-1	0	Rod
10x3_Ms_WT_P14_AACCACAGTACAAACA-1	0	Rod
10x3_Ms_WT_P14_AACCACAGTGATATAG-1	0	Rod
10x3_Ms_WT_P14_AACCACAGTTGATCGT-1	0	Rod
10x3_Ms_WT_P14_AACCATGCAGTCACGC-1	0	Rod
10x3_Ms_WT_P14_AACCATGGTGATTCAC-1	0	Rod
10x3_Ms_WT_P14_AACCATGTCCATACAG-1	0	Rod
10x3_Ms_WT_P14_AACCATGTCTTGCGCT-1	0	Rod
10x3_Ms_WT_P14_AACCCAACAAACGGCA-1	0	Rod
10x3_Ms_WT_P14_AACCCAACATATGGCT-1	0	Rod
10x3_Ms_WT_P14_AACCCAATCAGATTGC-1	0	Rod
10x3_Ms_WT_P14_AACCCAATCAGCCTTC-1	0	Rod
10x3_Ms_WT_P14_AACCCAATCCGTGTCT-1	0	Rod
10x3_Ms_WT_P14_AACCCAATCGGTCAGC-1	0	Rod
10x3_Ms_WT_P14_AACCTGAAGAGATCGC-1	0	Rod
10x3_Ms_WT_P14_AACCTGAAGGTGAGAA-1	0	Rod
10x3_Ms_WT_P14_AACCTGAAGTAAATGC-1	0	Rod
10x3_Ms_WT_P14_AACCTGACAGTTGCGC-1	0	Rod
10x3_Ms_WT_P14_AACCTGAGTCCAGCAC-1	0	Rod
10x3_Ms_WT_P14_AACCTGATCATATGGC-1	0	Rod
10x3_Ms_WT_P14_AACCTGATCCCGAGGT-1	0	Rod
10x3_Ms_WT_P14_AACCTTTAGCGTCAGA-1	0	Rod
10x3_Ms_WT_P14_AACCTTTAGGCACCAA-1	0	Rod
10x3_Ms_WT_P14_AACCTTTAGTATAGGT-1	0	Rod
10x3_Ms_WT_P14_AACCTTTCACATTACG-1	0	Rod
10x3_Ms_WT_P14_AACCTTTCAGGCTATT-1	0	Rod
10x3_Ms_WT_P14_AACCTTTGTTCCGCTT-1	0	Rod
10x3_Ms_WT_P14_AACCTTTGTTCGTACA-1	0	Rod
10x3_Ms_WT_P14_AACCTTTTCGGTCACG-1	0	Rod
10x3_Ms_WT_P14_AACCTTTTCTCGCAGG-1	0	Rod
10x3_Ms_WT_P14_AACGAAAAGGACTGGT-1	0	Rod
10x3_Ms_WT_P14_AACGAAACACGACAAG-1	0	Rod
10x3_Ms_WT_P14_AACGGGAAGGTTGCCC-1	0	Rod
10x3_Ms_WT_P14_AACGGGACACACGGAA-1	0	Rod
10x3_Ms_WT_P14_AACGGGACAGGTGTTT-1	0	Rod
10x3_Ms_WT_P14_AACGGGATCGTTCTGC-1	0	Rod
10x3_Ms_WT_P14_AACGTCAAGGTAATCA-1	0	Rod
10x3_Ms_WT_P14_AACGTCAAGGTGGTTG-1	0	Rod
10x3_Ms_WT_P14_AACGTCACATACTGTG-1	0	Rod
10x3_Ms_WT_P14_AACGTCATCTGAGGTT-1	0	Rod
10x3_Ms_WT_P14_AACTTCTAGGAACTAT-1	0	Rod
10x3_Ms_WT_P14_AACTTCTCACCAACAT-1	0	Rod
10x3_Ms_WT_P14_AACTTCTCAGCATCTA-1	0	Rod
10x3_Ms_WT_P14_AACTTCTCATACATCG-1	0	Rod
10x3_Ms_WT_P14_AACTTCTGTGCAGATG-1	0	Rod
10x3_Ms_WT_P14_AACTTCTTCCACGTGG-1	0	Rod
10x3_Ms_WT_P14_AAGAACAAGCTCCCTT-1	0	Rod
10x3_Ms_WT_P14_AAGAACACAACGACTT-1	0	Rod
10x3_Ms_WT_P14_AAGAACAGTAATCAGA-1	0	Rod
10x3_Ms_WT_P14_AAGAACAGTATTAAGG-1	0	Rod
10x3_Ms_WT_P14_AAGAACATCACTTATC-1	0	Rod
10x3_Ms_WT_P14_AAGAACATCATGGATC-1	0	Rod
10x3_Ms_WT_P14_AAGAACATCGGAGTGA-1	0	Rod
10x3_Ms_WT_P14_AAGAACATCTTAGCAG-1	0	Rod
10x3_Ms_WT_P14_AAGACAAAGCTTTCCC-1	0	Rod
10x3_Ms_WT_P14_AAGACAACAAGAGGTC-1	0	Rod
10x3_Ms_WT_P14_AAGACAACAATTTCCT-1	0	Rod
10x3_Ms_WT_P14_AAGACAAGTTGCCAAT-1	0	Rod
10x3_Ms_WT_P14_AAGACAATCCGATCTC-1	0	Rod
10x3_Ms_WT_P14_AAGACTCAGGAGTACC-1	0	Rod
10x3_Ms_WT_P14_AAGACTCAGTAGCATA-1	0	Rod
10x3_Ms_WT_P14_AAGACTCCAGAAACCG-1	0	Rod
10x3_Ms_WT_P14_AAGACTCCATCCTATT-1	0	Rod
10x3_Ms_WT_P14_AAGACTCTCAAGAGGC-1	0	Rod
10x3_Ms_WT_P14_AAGACTCTCAATCAGC-1	0	Rod
10x3_Ms_WT_P14_AAGATAGGTAAGTAGT-1	0	Rod
10x3_Ms_WT_P14_AAGATAGGTCTTTCAT-1	0	Rod
10x3_Ms_WT_P14_AAGATAGTCCTCCACA-1	0	Rod
10x3_Ms_WT_P14_AAGCATCCAGCACAGA-1	0	Rod
10x3_Ms_WT_P14_AAGCATCGTGGAGGTT-1	0	Rod
10x3_Ms_WT_P14_AAGCATCTCAATCTTC-1	0	Rod
10x3_Ms_WT_P14_AAGCATCTCATGAGTC-1	0	Rod
10x3_Ms_WT_P14_AAGCATCTCGAGATGG-1	0	Rod
10x3_Ms_WT_P14_AAGCCATAGAAGCGGG-1	0	Rod
10x3_Ms_WT_P14_AAGCCATAGCACGTCC-1	0	Rod
10x3_Ms_WT_P14_AAGCCATAGCCGATCC-1	0	Rod
10x3_Ms_WT_P14_AAGCCATCAACTGGTT-1	0	Rod
10x3_Ms_WT_P14_AAGCCATCAAGATTGA-1	0	Rod
10x3_Ms_WT_P14_AAGCCATCAATCTAGC-1	0	Rod
10x3_Ms_WT_P14_AAGCCATGTCTTCCGT-1	0	Rod
10x3_Ms_WT_P14_AAGCCATTCAATGCAC-1	0	Rod
10x3_Ms_WT_P14_AAGCCATTCCCATACC-1	0	Rod
10x3_Ms_WT_P14_AAGCCATTCTAATTCC-1	0	Rod
10x3_Ms_WT_P14_AAGCGAGCATACACCA-1	0	Rod
10x3_Ms_WT_P14_AAGCGAGCATCGGTTA-1	0	Rod
10x3_Ms_WT_P14_AAGCGAGTCCGCTTAC-1	0	Rod
10x3_Ms_WT_P14_AAGCGAGTCCTCACTG-1	0	Rod
10x3_Ms_WT_P14_AAGCGTTAGCCAGACA-1	0	Rod
10x3_Ms_WT_P14_AAGCGTTAGGCATCAG-1	0	Rod
10x3_Ms_WT_P14_AAGCGTTCAATGCAAA-1	0	Rod
10x3_Ms_WT_P14_AAGCGTTTCACCTCGT-1	0	Rod
10x3_Ms_WT_P14_AAGCGTTTCGAAACAA-1	0	Rod
10x3_Ms_WT_P14_AAGGAATAGAGCAGAA-1	0	Rod
10x3_Ms_WT_P14_AAGGAATTCAAGTGGG-1	0	Rod
10x3_Ms_WT_P14_AAGGTAAAGACTCATC-1	0	Rod
10x3_Ms_WT_P14_AAGGTAAAGAGGATGA-1	0	Rod
10x3_Ms_WT_P14_AAGGTAATCTAACGGT-1	0	Rod
10x3_Ms_WT_P14_AAGTACCAGCACACCC-1	0	Rod
10x3_Ms_WT_P14_AAGTACCCACAGCCAC-1	0	Rod
10x3_Ms_WT_P14_AAGTACCCACCTATCC-1	0	Rod
10x3_Ms_WT_P14_AAGTCGTAGCTACAAA-1	0	Rod
10x3_Ms_WT_P14_AAGTCGTCATCATCCC-1	0	Rod
10x3_Ms_WT_P14_AAGTCGTTCCTGTAAG-1	0	Rod
10x3_Ms_WT_P14_AAGTGAAAGATCGCTT-1	0	Rod
10x3_Ms_WT_P14_AAGTGAAAGTAGCAAT-1	0	Rod
10x3_Ms_WT_P14_AAGTGAACAGAGCTAG-1	0	Rod
10x3_Ms_WT_P14_AAGTGAACATCTGGGC-1	0	Rod
10x3_Ms_WT_P14_AAGTGAAGTGTCACAT-1	0	Rod
10x3_Ms_WT_P14_AAGTGAAGTTGTGGAG-1	0	Rod
10x3_Ms_WT_P14_AAGTGAATCGCAATTG-1	0	Rod
10x3_Ms_WT_P14_AAGTGAATCTGTACAG-1	0	Rod
10x3_Ms_WT_P14_AAGTTCGAGAGTCTGG-1	0	Rod
10x3_Ms_WT_P14_AAGTTCGAGCTTACGT-1	0	Rod
10x3_Ms_WT_P14_AAGTTCGAGGTCCCTG-1	0	Rod
10x3_Ms_WT_P14_AATAGAGAGAAGCGAA-1	0	Rod
10x3_Ms_WT_P14_AATAGAGCAAGTGGGT-1	0	Rod
10x3_Ms_WT_P14_AATAGAGCACGGTGCT-1	0	Rod
10x3_Ms_WT_P14_AATAGAGGTCCCTAAA-1	0	Rod
10x3_Ms_WT_P14_AATAGAGGTGTCCACG-1	0	Rod
10x3_Ms_WT_P14_AATCACGAGTAGCTCT-1	0	Rod
10x3_Ms_WT_P14_AATCACGCAGCAGATG-1	0	Rod
10x3_Ms_WT_P14_AATCACGGTAGCTAAA-1	0	Rod
10x3_Ms_WT_P14_AATCGACAGACCCGCT-1	0	Rod
10x3_Ms_WT_P14_AATCGACCAACCACAT-1	0	Rod
10x3_Ms_WT_P14_AATCGTGAGGTGATCG-1	0	Rod
10x3_Ms_WT_P14_AATCGTGCAAGCAATA-1	0	Rod
10x3_Ms_WT_P14_AATCGTGCAAGTACCT-1	0	Rod
10x3_Ms_WT_P14_AATCGTGCACTAGGTT-1	0	Rod
10x3_Ms_WT_P14_AATCGTGTCGAACCTA-1	0	Rod
10x3_Ms_WT_P14_AATGAAGAGGTGAGCT-1	0	Rod
10x3_Ms_WT_P14_AATGAAGCAAACCATC-1	0	Rod
10x3_Ms_WT_P14_AATGAAGGTCGTCAGC-1	0	Rod
10x3_Ms_WT_P14_AATGAAGTCGAGAGAC-1	0	Rod
10x3_Ms_WT_P14_AATGAAGTCTGATTCT-1	0	Rod
10x3_Ms_WT_P14_AATGACCAGCCTCGTG-1	0	Rod
10x3_Ms_WT_P14_AATGACCAGCTACGTT-1	0	Rod
10x3_Ms_WT_P14_AATGACCGTTCCTACC-1	0	Rod
10x3_Ms_WT_P14_AATGCCACAAACCATC-1	0	Rod
10x3_Ms_WT_P14_AATGCCACAATCCAGT-1	0	Rod
10x3_Ms_WT_P14_AATGCCATCAAGGAGC-1	0	Rod
10x3_Ms_WT_P14_AATGCCATCATGCCCT-1	0	Rod
10x3_Ms_WT_P14_AATGCCATCCTACCGT-1	0	Rod
10x3_Ms_WT_P14_AATGGAACAATTCGTG-1	0	Rod
10x3_Ms_WT_P14_AATGGAAGTAGGCTGA-1	0	Rod
10x3_Ms_WT_P14_AATGGAAGTCATGCAT-1	0	Rod
10x3_Ms_WT_P14_AATGGCTAGCCATATC-1	0	Rod
10x3_Ms_WT_P14_AATGGCTAGCTCGAAG-1	0	Rod
10x3_Ms_WT_P14_AATGGCTAGGATGTTA-1	0	Rod
10x3_Ms_WT_P14_AATGGCTCAGTGAGCA-1	0	Rod
10x3_Ms_WT_P14_AATGGCTGTCGGTAAG-1	0	Rod
10x3_Ms_WT_P14_AATTCCTAGCGATTCT-1	0	Rod
10x3_Ms_WT_P14_AATTTCCCAAAGTATG-1	0	Rod
10x3_Ms_WT_P14_AATTTCCCATTGAGCT-1	0	Rod
10x3_Ms_WT_P14_AATTTCCGTTAGGCCC-1	0	Rod
10x3_Ms_WT_P14_AATTTCCTCAAGTGGG-1	0	Rod
10x3_Ms_WT_P14_AATTTCCTCCATACAG-1	0	Rod
10x3_Ms_WT_P14_AATTTCCTCGCTGATA-1	0	Rod
10x3_Ms_WT_P14_ACAAAGAAGGGCCTCT-1	0	Rod
10x3_Ms_WT_P14_ACAAAGACAAATGGCG-1	0	Rod
10x3_Ms_WT_P14_ACAAAGAGTGTTACAC-1	0	Rod
10x3_Ms_WT_P14_ACAACCAAGTTGTAAG-1	0	Rod
10x3_Ms_WT_P14_ACAACCACATCCTGTC-1	0	Rod
10x3_Ms_WT_P14_ACAAGCTAGCAGCCTC-1	0	Rod
10x3_Ms_WT_P14_ACAAGCTAGGCGTTGA-1	0	Rod
10x3_Ms_WT_P14_ACAAGCTCAGGCGTTC-1	0	Rod
10x3_Ms_WT_P14_ACAAGCTCAGTAGAAT-1	0	Rod
10x3_Ms_WT_P14_ACAAGCTGTTGTTGAC-1	0	Rod
10x3_Ms_WT_P14_ACAAGCTTCCTCAGAA-1	0	Rod
10x3_Ms_WT_P14_ACAAGCTTCGCTGTTC-1	0	Rod
10x3_Ms_WT_P14_ACAAGCTTCTTACGGA-1	0	Rod
10x3_Ms_WT_P14_ACACAGTAGAGTCAAT-1	0	Rod
10x3_Ms_WT_P14_ACACCAAAGGTTGGAC-1	0	Rod
10x3_Ms_WT_P14_ACACCAAAGTTCGCAT-1	0	Rod
10x3_Ms_WT_P14_ACACCAATCCGCACTT-1	0	Rod
10x3_Ms_WT_P14_ACACGCGAGCACGGAT-1	0	Rod
10x3_Ms_WT_P14_ACACGCGCACAGCGCT-1	0	Rod
10x3_Ms_WT_P14_ACACGCGCACCAAAGG-1	0	Rod
10x3_Ms_WT_P14_ACACGCGGTGACAACG-1	0	Rod
10x3_Ms_WT_P14_ACACTGAAGATTGCGG-1	0	Rod
10x3_Ms_WT_P14_ACACTGAGTGCCCACA-1	0	Rod
10x3_Ms_WT_P14_ACACTGATCACTGGTA-1	0	Rod
10x3_Ms_WT_P14_ACAGAAAAGAACCCGA-1	0	Rod
10x3_Ms_WT_P14_ACAGAAAAGCCAGTAG-1	0	Rod
10x3_Ms_WT_P14_ACAGCCGAGAGATGCC-1	0	Rod
10x3_Ms_WT_P14_ACAGCCGCAACCACGC-1	0	Rod
10x3_Ms_WT_P14_ACAGCCGGTTCCAGGC-1	0	Rod
10x3_Ms_WT_P14_ACATCCCAGGCTCAAG-1	0	Rod
10x3_Ms_WT_P14_ACATCCCCACGAAGAC-1	0	Rod
10x3_Ms_WT_P14_ACATCCCTCTCGACCT-1	0	Rod
10x3_Ms_WT_P14_ACATCGAAGTTGTCAC-1	0	Rod
10x3_Ms_WT_P14_ACATCGAGTAGCGTTT-1	0	Rod
10x3_Ms_WT_P14_ACATCGATCACCCTTG-1	0	Rod
10x3_Ms_WT_P14_ACATCGATCGAGTCCG-1	0	Rod
10x3_Ms_WT_P14_ACATGCACAACCCTCT-1	0	Rod
10x3_Ms_WT_P14_ACATGCACAAGATCCT-1	0.844749	Rod
10x3_Ms_WT_P14_ACATGCACAATAGTGA-1	0	Rod
10x3_Ms_WT_P14_ACATGCAGTAGTTACC-1	0	Rod
10x3_Ms_WT_P14_ACATGCAGTGAATTAG-1	0	Rod
10x3_Ms_WT_P14_ACATGCAGTTAGGACG-1	0	Rod
10x3_Ms_WT_P14_ACATTTCAGAATGTTG-1	0	Rod
10x3_Ms_WT_P14_ACATTTCAGCATCCCG-1	0	Rod
10x3_Ms_WT_P14_ACATTTCAGCCAGAGT-1	0	Rod
10x3_Ms_WT_P14_ACATTTCAGGTGCGAT-1	0	Rod
10x3_Ms_WT_P14_ACATTTCAGGTTCCAT-1	0	Rod
10x3_Ms_WT_P14_ACATTTCCAAATAGCA-1	0	Rod
10x3_Ms_WT_P14_ACATTTCCATGACCCG-1	0	Rod
10x3_Ms_WT_P14_ACATTTCGTTGTGCCG-1	0	Rod
10x3_Ms_WT_P14_ACATTTCTCGACGATT-1	0	Rod
10x3_Ms_WT_P14_ACCAAACAGAGAGGTA-1	0	Rod
10x3_Ms_WT_P14_ACCAAACAGCCTCATA-1	0	Rod
10x3_Ms_WT_P14_ACCAAACCAAAGCTAA-1	0	Rod
10x3_Ms_WT_P14_ACCAAACGTACCGTGC-1	0	Rod
10x3_Ms_WT_P14_ACCAAACGTGTCGCTG-1	0	Rod
10x3_Ms_WT_P14_ACCAAACGTTAGTTCG-1	0	Rod
10x3_Ms_WT_P14_ACCAAACGTTGCCGAC-1	0	Rod
10x3_Ms_WT_P14_ACCAACAAGGACAAGA-1	0	Rod
10x3_Ms_WT_P14_ACCAACAAGGTAGATT-1	0	Rod
10x3_Ms_WT_P14_ACCAACACACAATCTG-1	0	Rod
10x3_Ms_WT_P14_ACCAACATCAATCCGA-1	0	Rod
10x3_Ms_WT_P14_ACCAACATCATTACTC-1	0	Rod
10x3_Ms_WT_P14_ACCAACATCCATCAGA-1	0	Rod
10x3_Ms_WT_P14_ACCAACATCTCGTGAA-1	0	Rod
10x3_Ms_WT_P14_ACCATTTAGCGACATG-1	0	Rod
10x3_Ms_WT_P14_ACCATTTAGGGTGAGG-1	0	Rod
10x3_Ms_WT_P14_ACCATTTCATAGCACT-1	0	Rod
10x3_Ms_WT_P14_ACCATTTTCAGGTAAA-1	0	Rod
10x3_Ms_WT_P14_ACCATTTTCCACTTTA-1	0	Rod
10x3_Ms_WT_P14_ACCATTTTCTAGTTCT-1	0	Rod
10x3_Ms_WT_P14_ACCCAAACACAGCATT-1	0	Rod
10x3_Ms_WT_P14_ACCCAAAGTTATGTCG-1	0	Rod
10x3_Ms_WT_P14_ACCCAAATCCGCTGTT-1	0	Rod
10x3_Ms_WT_P14_ACCCTCACAAGACGGT-1	0	Rod
10x3_Ms_WT_P14_ACCCTCACACGCTGTG-1	0	Rod
10x3_Ms_WT_P14_ACCCTCACAGAGAGGG-1	0	Rod
10x3_Ms_WT_P14_ACCCTTGAGCGTCGAA-1	0	Rod
10x3_Ms_WT_P14_ACCCTTGAGTAAGACT-1	0	Rod
10x3_Ms_WT_P14_ACCCTTGCATACACCA-1	0	Rod
10x3_Ms_WT_P14_ACCGTTCAGGATACGC-1	0	Rod
10x3_Ms_WT_P14_ACCGTTCGTACGACTT-1	0	Rod
10x3_Ms_WT_P14_ACCGTTCTCAACGTGT-1	0	Rod
10x3_Ms_WT_P14_ACCGTTCTCATTACCT-1	0	Rod
10x3_Ms_WT_P14_ACCGTTCTCGGCAGTC-1	0	Rod
10x3_Ms_WT_P14_ACCTACCAGTGCGACA-1	0	Rod
10x3_Ms_WT_P14_ACCTACCGTTGCTTGA-1	0	Rod
10x3_Ms_WT_P14_ACCTACCTCATCGCCT-1	0	Rod
10x3_Ms_WT_P14_ACCTACCTCTTGGCTC-1	0	Rod
10x3_Ms_WT_P14_ACCTGAACAGAGATTA-1	0	Rod
10x3_Ms_WT_P14_ACCTGAATCTCTCGAC-1	0	Rod
10x3_Ms_WT_P14_ACCTGTCAGACCAACG-1	0	Rod
10x3_Ms_WT_P14_ACCTGTCCAGACGATG-1	0	Rod
10x3_Ms_WT_P14_ACCTGTCTCAGACATC-1	0	Rod
10x3_Ms_WT_P14_ACCTGTCTCATCACTT-1	0	Rod
10x3_Ms_WT_P14_ACCTGTCTCATGAGAA-1	0	Rod
10x3_Ms_WT_P14_ACCTGTCTCCACTTTA-1	0	Rod
10x3_Ms_WT_P14_ACCTGTCTCTTCTTCC-1	0	Rod
10x3_Ms_WT_P14_ACGATCAAGTTGCTGT-1	0	Rod
10x3_Ms_WT_P14_ACGATCACACATTCTT-1	0	Rod
10x3_Ms_WT_P14_ACGATCATCCTAGCCT-1	0	Rod
10x3_Ms_WT_P14_ACGATGTAGAAGTCAT-1	0	Rod
10x3_Ms_WT_P14_ACGATGTCACAGACGA-1	0	Rod
10x3_Ms_WT_P14_ACGATGTGTCTACGAT-1	0	Rod
10x3_Ms_WT_P14_ACGATGTTCGCAGTTA-1	0	Rod
10x3_Ms_WT_P14_ACGCACGAGCGGGTAT-1	0	Rod
10x3_Ms_WT_P14_ACGCACGGTCATAAAG-1	0	Rod
10x3_Ms_WT_P14_ACGGAAGAGTAGCTCT-1	0	Rod
10x3_Ms_WT_P14_ACGGAAGGTCTAACGT-1	0	Rod
10x3_Ms_WT_P14_ACGGGTCTCCATTGGA-1	0	Rod
10x3_Ms_WT_P14_ACGGTCGAGCTGTTAC-1	0	Rod
10x3_Ms_WT_P14_ACGGTCGGTGAGACGT-1	0	Rod
10x3_Ms_WT_P14_ACGGTCGTCAAAGCCT-1	0	Rod
10x3_Ms_WT_P14_ACGGTTAGTGAATAAC-1	0	Rod
10x3_Ms_WT_P14_ACGGTTAGTTTACGTG-1	0	Rod
10x3_Ms_WT_P14_ACGGTTATCGTAGGAG-1	0	Rod
10x3_Ms_WT_P14_ACGGTTATCTTCTAAC-1	0	Rod
10x3_Ms_WT_P14_ACGTAACGTCCTACGG-1	0	Rod
10x3_Ms_WT_P14_ACGTAACGTGTTTACG-1	0	Rod
10x3_Ms_WT_P14_ACGTACAAGGAGAGGC-1	0	Rod
10x3_Ms_WT_P14_ACGTACAGTGCGTTTA-1	0	Rod
10x3_Ms_WT_P14_ACGTACAGTTATAGAG-1	0	Rod
10x3_Ms_WT_P14_ACGTACATCATGGGAG-1	0	Rod
10x3_Ms_WT_P14_ACGTAGTAGACGCCAA-1	0	Rod
10x3_Ms_WT_P14_ACGTAGTAGGGACCAT-1	0	Rod
10x3_Ms_WT_P14_ACGTAGTAGGTCCTGC-1	0	Rod
10x3_Ms_WT_P14_ACGTAGTCAACGGCCT-1	0	Rod
10x3_Ms_WT_P14_ACGTAGTCATTACGGT-1	0	Rod
10x3_Ms_WT_P14_ACGTAGTCATTGCTTT-1	0	Rod
10x3_Ms_WT_P14_ACGTAGTGTTGTGGCC-1	0	Rod
10x3_Ms_WT_P14_ACGTAGTTCGTTGTTT-1	0	Rod
10x3_Ms_WT_P14_ACGTCCTAGACTTCAC-1	0	Rod
10x3_Ms_WT_P14_ACGTCCTCACCTATCC-1	0	Rod
10x3_Ms_WT_P14_ACGTCCTGTATGAGGC-1	0	Rod
10x3_Ms_WT_P14_ACGTCCTGTCGCATTA-1	0	Rod
10x3_Ms_WT_P14_ACGTTCCCAAAGGGCT-1	0	Rod
10x3_Ms_WT_P14_ACGTTCCCACAAGCAG-1	0	Rod
10x3_Ms_WT_P14_ACGTTCCGTAACTTCG-1	0	Rod
10x3_Ms_WT_P14_ACTACGACACGTTGGC-1	0	Rod
10x3_Ms_WT_P14_ACTACGACAGCTGGTC-1	0	Rod
10x3_Ms_WT_P14_ACTACGAGTACCAGAG-1	0	Rod
10x3_Ms_WT_P14_ACTACGATCACGATCA-1	0	Rod
10x3_Ms_WT_P14_ACTATCTCACGCTGTG-1	0	Rod
10x3_Ms_WT_P14_ACTATCTGTGTATTCG-1	0	Rod
10x3_Ms_WT_P14_ACTATCTTCCCTATTA-1	0	Rod
10x3_Ms_WT_P14_ACTATCTTCCTCACCA-1	0	Rod
10x3_Ms_WT_P14_ACTATCTTCGAACCTA-1	0	Rod
10x3_Ms_WT_P14_ACTATGGAGGACAGCT-1	0	Rod
10x3_Ms_WT_P14_ACTATGGCACCCTGTT-1	0	Rod
10x3_Ms_WT_P14_ACTATGGGTCGCATCG-1	0	Rod
10x3_Ms_WT_P14_ACTATGGTCAGTCCGG-1	0	Rod
10x3_Ms_WT_P14_ACTATTCCAGTGTACT-1	0	Rod
10x3_Ms_WT_P14_ACTATTCGTGGCAGAT-1	0	Rod
10x3_Ms_WT_P14_ACTATTCGTGTCCACG-1	0	Rod
10x3_Ms_WT_P14_ACTATTCTCAAGTTGC-1	0	Rod
10x3_Ms_WT_P14_ACTATTCTCGAGTCTA-1	0	Rod
10x3_Ms_WT_P14_ACTATTCTCGATGCTA-1	0	Rod
10x3_Ms_WT_P14_ACTATTCTCGTGGCGT-1	0	Rod
10x3_Ms_WT_P14_ACTATTCTCTCCGCAT-1	0	Rod
10x3_Ms_WT_P14_ACTCCCACACTCACTC-1	0	Rod
10x3_Ms_WT_P14_ACTCCCACAGTTGCGC-1	0	Rod
10x3_Ms_WT_P14_ACTCCCAGTGTTATCG-1	0	Rod
10x3_Ms_WT_P14_ACTCCCATCAGCCTCT-1	0	Rod
10x3_Ms_WT_P14_ACTCCCATCCAGTTCC-1	0	Rod
10x3_Ms_WT_P14_ACTCCCATCTATACTC-1	0	Rod
10x3_Ms_WT_P14_ACTCTCGCAACGATCT-1	0	Rod
10x3_Ms_WT_P14_ACTCTCGCAACTAGAA-1	0	Rod
10x3_Ms_WT_P14_ACTCTCGCAACTCCCT-1	0	Rod
10x3_Ms_WT_P14_ACTCTCGGTCTGCAAT-1	0	Rod
10x3_Ms_WT_P14_ACTCTCGTCAATCCAG-1	0	Rod
10x3_Ms_WT_P14_ACTCTCGTCTGCTTTA-1	0	Rod
10x3_Ms_WT_P14_ACTGATGAGGATAATC-1	0	Rod
10x3_Ms_WT_P14_ACTGATGAGTATCCTG-1	0	Rod
10x3_Ms_WT_P14_ACTGATGCAGCAGTAG-1	0	Rod
10x3_Ms_WT_P14_ACTGATGGTGATTCAC-1	0	Rod
10x3_Ms_WT_P14_ACTGATGTCATCCCGT-1	0	Rod
10x3_Ms_WT_P14_ACTGCAAAGTTTCGGT-1	0	Rod
10x3_Ms_WT_P14_ACTGCAACATAGGTTC-1	0	Rod
10x3_Ms_WT_P14_ACTGCAAGTCGTTGGC-1	0	Rod
10x3_Ms_WT_P14_ACTGCAAGTGGGTATG-1	0	Rod
10x3_Ms_WT_P14_ACTGCAATCACTTGTT-1	0	Rod
10x3_Ms_WT_P14_ACTGCAATCCGTGTCT-1	0	Rod
10x3_Ms_WT_P14_ACTGTCCAGCAACAGC-1	0	Rod
10x3_Ms_WT_P14_ACTGTCCGTACTCCCT-1	0	Rod
10x3_Ms_WT_P14_ACTGTCCTCAGACTGT-1	0	Rod
10x3_Ms_WT_P14_ACTGTGAAGACTACGG-1	0	Rod
10x3_Ms_WT_P14_ACTGTGAAGGGCAGGA-1	0	Rod
10x3_Ms_WT_P14_ACTGTGAAGTCTTCCC-1	0	Rod
10x3_Ms_WT_P14_ACTGTGATCGGCCCAA-1	0	Rod
10x3_Ms_WT_P14_ACTTAGGGTGAGATCG-1	0	Rod
10x3_Ms_WT_P14_ACTTATCAGATGCGAC-1	0	Rod
10x3_Ms_WT_P14_ACTTATCCACGATTCA-1	0	Rod
10x3_Ms_WT_P14_ACTTATCGTTGCCATA-1	0	Rod
10x3_Ms_WT_P14_ACTTATCTCATTCATC-1	0	Rod
10x3_Ms_WT_P14_ACTTATCTCTACACAG-1	0	Rod
10x3_Ms_WT_P14_ACTTCCGAGTTGGCGA-1	0	Rod
10x3_Ms_WT_P14_ACTTCCGCACCCAAGC-1	0	Rod
10x3_Ms_WT_P14_ACTTCCGCATGAAAGT-1	0	Rod
10x3_Ms_WT_P14_ACTTCCGGTTAAACCC-1	0	Rod
10x3_Ms_WT_P14_ACTTCCGTCAGTGTGT-1	0	Rod
10x3_Ms_WT_P14_ACTTCCGTCCTACTGC-1	0	Rod
10x3_Ms_WT_P14_ACTTCCGTCTTACGTT-1	0	Rod
10x3_Ms_WT_P14_ACTTCGCAGTCAGGGT-1	0	Rod
10x3_Ms_WT_P14_ACTTCGCTCGAAGAAT-1	0	Rod
10x3_Ms_WT_P14_ACTTCGCTCGAGAATA-1	0	Rod
10x3_Ms_WT_P14_ACTTTCAAGAGCGACT-1	0	Rod
10x3_Ms_WT_P14_ACTTTCAAGCATAGGC-1	0	Rod
10x3_Ms_WT_P14_ACTTTCAAGCATATGA-1	0	Rod
10x3_Ms_WT_P14_ACTTTCACAACGATCT-1	0	Rod
10x3_Ms_WT_P14_ACTTTCACAATGACCT-1	0	Rod
10x3_Ms_WT_P14_ACTTTCACACCCAACG-1	0	Rod
10x3_Ms_WT_P14_ACTTTCAGTGCATCTA-1	0	Rod
10x3_Ms_WT_P14_ACTTTCAGTGTATCCA-1	0	Rod
10x3_Ms_WT_P14_ACTTTCATCAAAGACA-1	0	Rod
10x3_Ms_WT_P14_ACTTTCATCCGATGCG-1	0	Rod
10x3_Ms_WT_P14_ACTTTCATCGGCCCAA-1	0	Rod
10x3_Ms_WT_P14_ACTTTGTAGCCGATCC-1	0	Rod
10x3_Ms_WT_P14_ACTTTGTAGGTCACTT-1	0	Rod
10x3_Ms_WT_P14_ACTTTGTCATCCAACA-1	0	Rod
10x3_Ms_WT_P14_ACTTTGTCATCCCACT-1	0	Rod
10x3_Ms_WT_P14_ACTTTGTGTGGCACTC-1	0	Rod
10x3_Ms_WT_P14_ACTTTGTTCAGAGCGA-1	0	Rod
10x3_Ms_WT_P14_ACTTTGTTCCGTCACT-1	0	Rod
10x3_Ms_WT_P14_AGAAATGGTTGACTGT-1	0	Rod
10x3_Ms_WT_P14_AGAAATGTCACTCACC-1	0	Rod
10x3_Ms_WT_P14_AGAACAACAATTGCCA-1	0	Rod
10x3_Ms_WT_P14_AGAACAACATTGTACG-1	0	Rod
10x3_Ms_WT_P14_AGAACAATCACCTTGC-1	0	Rod
10x3_Ms_WT_P14_AGAACCTCACTAAACC-1	0	Rod
10x3_Ms_WT_P14_AGAACCTGTATGAGCG-1	0	Rod
10x3_Ms_WT_P14_AGAACCTTCACCATGA-1	0	Rod
10x3_Ms_WT_P14_AGAACCTTCCTACACC-1	0	Rod
10x3_Ms_WT_P14_AGAACCTTCGCCGAGT-1	0	Rod
10x3_Ms_WT_P14_AGAAGCGAGGTGCCTC-1	0	Rod
10x3_Ms_WT_P14_AGAAGCGCAACCCGCA-1	0	Rod
10x3_Ms_WT_P14_AGAAGCGCAGAGAGGG-1	0	Rod
10x3_Ms_WT_P14_AGAAGCGGTATGATCC-1	0	Rod
10x3_Ms_WT_P14_AGAAGCGGTCGCCACA-1	0	Rod
10x3_Ms_WT_P14_AGAAGTACAACCGGAA-1	0	Rod
10x3_Ms_WT_P14_AGAAGTAGTATATGGA-1	0	Rod
10x3_Ms_WT_P14_AGAAGTAGTGCCGTAC-1	0	Rod
10x3_Ms_WT_P14_AGACAAAAGACGGATC-1	0	Rod
10x3_Ms_WT_P14_AGACAAACAAATGAGT-1	0	Rod
10x3_Ms_WT_P14_AGACAAACAGGGAATC-1	0	Rod
10x3_Ms_WT_P14_AGACAAAGTGTCCGGT-1	0	Rod
10x3_Ms_WT_P14_AGACAAATCTTACACT-1	0	Rod
10x3_Ms_WT_P14_AGACACTAGTCTCGTA-1	0	Rod
10x3_Ms_WT_P14_AGACACTCAATACCTG-1	0	Rod
10x3_Ms_WT_P14_AGACACTTCTAATTCC-1	0	Rod
10x3_Ms_WT_P14_AGACAGGCAATTGCGT-1	0	Rod
10x3_Ms_WT_P14_AGACAGGCATATAGCC-1	0	Rod
10x3_Ms_WT_P14_AGACCATGTTCAAACC-1	0	Rod
10x3_Ms_WT_P14_AGACCCGAGCCTCAGC-1	0	Rod
10x3_Ms_WT_P14_AGACCCGAGTCTGTAC-1	0	Rod
10x3_Ms_WT_P14_AGACCCGCATGACTAC-1	0	Rod
10x3_Ms_WT_P14_AGACCCGGTGCGGATA-1	0	Rod
10x3_Ms_WT_P14_AGACCCGTCTTCCAGC-1	0	Rod
10x3_Ms_WT_P14_AGACTCAAGGGCAATC-1	0	Rod
10x3_Ms_WT_P14_AGACTCACAGGCTACC-1	0	Rod
10x3_Ms_WT_P14_AGACTCAGTCACTCTC-1	0	Rod
10x3_Ms_WT_P14_AGAGAATCATACAGGG-1	0	Rod
10x3_Ms_WT_P14_AGAGAATGTTCCGCGA-1	0	Rod
10x3_Ms_WT_P14_AGAGAATTCTGCATGA-1	0	Rod
10x3_Ms_WT_P14_AGAGAGCAGTGTTCAC-1	0	Rod
10x3_Ms_WT_P14_AGAGAGCGTATCACGT-1	0	Rod
10x3_Ms_WT_P14_AGAGAGCGTCACGACC-1	0	Rod
10x3_Ms_WT_P14_AGAGAGCGTTCTAAGC-1	0	Rod
10x3_Ms_WT_P14_AGAGAGCTCACTGATG-1	0	Rod
10x3_Ms_WT_P14_AGAGCAGAGCTGGAGT-1	0	Rod
10x3_Ms_WT_P14_AGAGCAGTCAACCTCC-1	0	Rod
10x3_Ms_WT_P14_AGAGCAGTCGGCATAT-1	0	Rod
10x3_Ms_WT_P14_AGATAGACAACACTAC-1	0	Rod
10x3_Ms_WT_P14_AGATAGACATACATCG-1	0	Rod
10x3_Ms_WT_P14_AGATCCAAGGATGAGA-1	0	Rod
10x3_Ms_WT_P14_AGATCCACACCGTCTT-1	0	Rod
10x3_Ms_WT_P14_AGATCCACATTGGATC-1	0	Rod
10x3_Ms_WT_P14_AGATCCAGTATCCCTC-1	0	Rod
10x3_Ms_WT_P14_AGATCCAGTTTCACAG-1	0	Rod
10x3_Ms_WT_P14_AGATCGTCAGTGTGGA-1	0	Rod
10x3_Ms_WT_P14_AGATGAAAGACCAACG-1	0	Rod
10x3_Ms_WT_P14_AGATGAAAGGACTAAT-1	0	Rod
10x3_Ms_WT_P14_AGATGAACAAAGTGTA-1	0	Rod
10x3_Ms_WT_P14_AGATGAACAAGGACAC-1	0	Rod
10x3_Ms_WT_P14_AGATGAAGTAACATAG-1	0	Rod
10x3_Ms_WT_P14_AGATGAAGTTCTCTCG-1	0	Rod
10x3_Ms_WT_P14_AGATGAATCACTGAAC-1	0	Rod
10x3_Ms_WT_P14_AGATGAATCTCATGCC-1	0	Rod
10x3_Ms_WT_P14_AGATGCTAGCCATATC-1	0	Rod
10x3_Ms_WT_P14_AGATGCTCACAAATAG-1	0	Rod
10x3_Ms_WT_P14_AGATGCTCAGCGACCT-1	0	Rod
10x3_Ms_WT_P14_AGATGCTCATACAGCT-1	0	Rod
10x3_Ms_WT_P14_AGATGCTCATCCGTGG-1	0	Rod
10x3_Ms_WT_P14_AGATGCTTCGGTATGT-1	0	Rod
10x3_Ms_WT_P14_AGCATCAAGCATTGTC-1	0	Rod
10x3_Ms_WT_P14_AGCATCACACTTCCTG-1	0	Rod
10x3_Ms_WT_P14_AGCATCACAGCGTTTA-1	0	Rod
10x3_Ms_WT_P14_AGCATCACATAGATGA-1	0	Rod
10x3_Ms_WT_P14_AGCATCATCCCTCAAC-1	0	Rod
10x3_Ms_WT_P14_AGCATCATCGAACCTA-1	0	Rod
10x3_Ms_WT_P14_AGCCAATTCACTACTT-1	0	Rod
10x3_Ms_WT_P14_AGCCAATTCGTTCCTG-1	0	Rod
10x3_Ms_WT_P14_AGCCAATTCTAAGGAA-1	0	Rod
10x3_Ms_WT_P14_AGCCAATTCTAGGCAT-1	0	Rod
10x3_Ms_WT_P14_AGCCACGAGAGTGTTA-1	0	Rod
10x3_Ms_WT_P14_AGCCACGAGTGGCCTC-1	0	Rod
10x3_Ms_WT_P14_AGCCACGTCATTTCGT-1	0	Rod
10x3_Ms_WT_P14_AGCCACGTCCGGTTCT-1	0	Rod
10x3_Ms_WT_P14_AGCCAGCAGATAGCTA-1	0	Rod
10x3_Ms_WT_P14_AGCCAGCAGCTGTACT-1	0	Rod
10x3_Ms_WT_P14_AGCCAGCGTAGTCTTG-1	0	Rod
10x3_Ms_WT_P14_AGCCAGCTCAGCGCGT-1	0	Rod
10x3_Ms_WT_P14_AGCGATTCAGGAACCA-1	0	Rod
10x3_Ms_WT_P14_AGCGATTCATTCAGCA-1	0	Rod
10x3_Ms_WT_P14_AGCGATTGTCTGCGCA-1	0	Rod
10x3_Ms_WT_P14_AGCGCCAAGTTGTCGT-1	0	Rod
10x3_Ms_WT_P14_AGCGCCACACACACTA-1	0	Rod
10x3_Ms_WT_P14_AGCGCCACATGATGCT-1	0	Rod
10x3_Ms_WT_P14_AGCGCCAGTACAGAAT-1	0	Rod
10x3_Ms_WT_P14_AGCGCCATCAGAACCT-1	0	Rod
10x3_Ms_WT_P14_AGCGCCATCCGCAGTG-1	0	Rod
10x3_Ms_WT_P14_AGCGCTGGTCCTACAA-1	0	Rod
10x3_Ms_WT_P14_AGCGCTGTCTCAATCT-1	0	Rod
10x3_Ms_WT_P14_AGCGTATAGTTCCAGT-1	0	Rod
10x3_Ms_WT_P14_AGCGTATGTATACAGA-1	0	Rod
10x3_Ms_WT_P14_AGCGTATGTGGCCCAT-1	0	Rod
10x3_Ms_WT_P14_AGCTACAAGAGTTGCG-1	0	Rod
10x3_Ms_WT_P14_AGCTACAAGGGACACT-1	0	Rod
10x3_Ms_WT_P14_AGCTACACAATACCCA-1	0	Rod
10x3_Ms_WT_P14_AGCTACACAATACCTG-1	0	Rod
10x3_Ms_WT_P14_AGCTACACACATGTTG-1	0	Rod
10x3_Ms_WT_P14_AGCTACAGTAACTTCG-1	0	Rod
10x3_Ms_WT_P14_AGCTACAGTTCGCGTG-1	0	Rod
10x3_Ms_WT_P14_AGCTACATCGCCAGTG-1	0	Rod
10x3_Ms_WT_P14_AGCTACATCTTAATCC-1	0	Rod
10x3_Ms_WT_P14_AGCTACATCTTTCCAA-1	0	Rod
10x3_Ms_WT_P14_AGCTCAATCCTAGCTC-1	0	Rod
10x3_Ms_WT_P14_AGCTTCCCACTAAACC-1	0	Rod
10x3_Ms_WT_P14_AGCTTCCGTCAGTCTA-1	0	Rod
10x3_Ms_WT_P14_AGCTTCCGTCCGAAGA-1	0	Rod
10x3_Ms_WT_P14_AGCTTCCGTGCCTGAC-1	0	Rod
10x3_Ms_WT_P14_AGCTTCCTCTAGTCAG-1	0	Rod
10x3_Ms_WT_P14_AGGAAATAGGAGTATT-1	0	Rod
10x3_Ms_WT_P14_AGGAAATCAATTGCTG-1	0	Rod
10x3_Ms_WT_P14_AGGAAATCACAGAGAC-1	0	Rod
10x3_Ms_WT_P14_AGGAAATCAGCGTATT-1	0	Rod
10x3_Ms_WT_P14_AGGAAATCATCTCATT-1	0	Rod
10x3_Ms_WT_P14_AGGAAATTCAACTGAC-1	0	Rod
10x3_Ms_WT_P14_AGGAAATTCTAGCCTC-1	0	Rod
10x3_Ms_WT_P14_AGGAATACAAACAGGC-1	0	Rod
10x3_Ms_WT_P14_AGGAATACATAGAGGC-1	0	Rod
10x3_Ms_WT_P14_AGGAATACATCCTCAC-1	0	Rod
10x3_Ms_WT_P14_AGGACGAAGCCATTTG-1	0	Rod
10x3_Ms_WT_P14_AGGACGAAGTAGCCAG-1	0	Rod
10x3_Ms_WT_P14_AGGACGAGTTACGGAG-1	0	Rod
10x3_Ms_WT_P14_AGGACGATCACTCGAA-1	0	Rod
10x3_Ms_WT_P14_AGGACGATCGTTCGCT-1	0	Rod
10x3_Ms_WT_P14_AGGACTTCATACTGAC-1	0	Rod
10x3_Ms_WT_P14_AGGACTTCATGACACT-1	0	Rod
10x3_Ms_WT_P14_AGGACTTGTCAACACT-1	0	Rod
10x3_Ms_WT_P14_AGGAGGTAGACTACCT-1	0	Rod
10x3_Ms_WT_P14_AGGAGGTCAAATAAGC-1	0	Rod
10x3_Ms_WT_P14_AGGAGGTCACAAGCTT-1	0	Rod
10x3_Ms_WT_P14_AGGAGGTCACAGTATC-1	0	Rod
10x3_Ms_WT_P14_AGGAGGTCACCCAACG-1	0	Rod
10x3_Ms_WT_P14_AGGAGGTCATGCGTGC-1	0	Rod
10x3_Ms_WT_P14_AGGAGGTGTTGTTGAC-1	0	Rod
10x3_Ms_WT_P14_AGGAGGTTCACTCACC-1	0	Rod
10x3_Ms_WT_P14_AGGATAACACTTCTCG-1	0	Rod
10x3_Ms_WT_P14_AGGATAACAGGGAATC-1	0	Rod
10x3_Ms_WT_P14_AGGATAAGTTTGGGAG-1	0	Rod
10x3_Ms_WT_P14_AGGATCTAGCCTCTCT-1	0	Rod
10x3_Ms_WT_P14_AGGATCTAGTCACGAG-1	0	Rod
10x3_Ms_WT_P14_AGGATCTGTATTAAGG-1	0	Rod
10x3_Ms_WT_P14_AGGATCTTCCTGTTGC-1	0	Rod
10x3_Ms_WT_P14_AGGCATTAGGGATCAC-1	0	Rod
10x3_Ms_WT_P14_AGGCATTCACAAAGCG-1	0	Rod
10x3_Ms_WT_P14_AGGCATTCAGCGACAA-1	0	Rod
10x3_Ms_WT_P14_AGGCATTCATTGCTGA-1	0	Rod
10x3_Ms_WT_P14_AGGCATTTCCTACAAG-1	0	Rod
10x3_Ms_WT_P14_AGGCATTTCCTACGGG-1	0	Rod
10x3_Ms_WT_P14_AGGCATTTCGTTCATT-1	0	Rod
10x3_Ms_WT_P14_AGGCCACAGATCCCGC-1	0	Rod
10x3_Ms_WT_P14_AGGCCACAGCAAGTCG-1	0	Rod
10x3_Ms_WT_P14_AGGCCACAGCATACTC-1	0	Rod
10x3_Ms_WT_P14_AGGCCACCAAGGACAC-1	0	Rod
10x3_Ms_WT_P14_AGGCCACCAATTCACG-1	0	Rod
10x3_Ms_WT_P14_AGGCCACCACGCTGCA-1	0	Rod
10x3_Ms_WT_P14_AGGCCACTCGCCTCTA-1	0	Rod
10x3_Ms_WT_P14_AGGCCACTCTGCATGA-1	0	Rod
10x3_Ms_WT_P14_AGGCTGCAGGGTGAAA-1	0	Rod
10x3_Ms_WT_P14_AGGGAGTCATACTTTC-1	0	Rod
10x3_Ms_WT_P14_AGGGAGTGTGTCTAAC-1	0	Rod
10x3_Ms_WT_P14_AGGGAGTTCAAACTGC-1	0	Rod
10x3_Ms_WT_P14_AGGGAGTTCTTTGCTA-1	0	Rod
10x3_Ms_WT_P14_AGGGCCTAGCAGGTCA-1	0	Rod
10x3_Ms_WT_P14_AGGGCCTAGCGTGTTT-1	0	Rod
10x3_Ms_WT_P14_AGGGCCTCATCAGTCA-1	0	Rod
10x3_Ms_WT_P14_AGGGCCTTCCTAGCTC-1	0	Rod
10x3_Ms_WT_P14_AGGGCTCAGAGCAGCT-1	0	Rod
10x3_Ms_WT_P14_AGGGCTCGTATGTCCA-1	0	Rod
10x3_Ms_WT_P14_AGGGCTCGTCAATCTG-1	0	Rod
10x3_Ms_WT_P14_AGGGCTCGTTACGCCG-1	0	Rod
10x3_Ms_WT_P14_AGGGCTCGTTCAGCTA-1	0	Rod
10x3_Ms_WT_P14_AGGGTCCGTTTCGTAG-1	0	Rod
10x3_Ms_WT_P14_AGGGTCCGTTTGTTCT-1	0	Rod
10x3_Ms_WT_P14_AGGGTCCTCCCATTTA-1	0	Rod
10x3_Ms_WT_P14_AGGGTGAAGACTGTTC-1	0	Rod
10x3_Ms_WT_P14_AGGGTGAAGAGTCCGA-1	0	Rod
10x3_Ms_WT_P14_AGGGTGAAGTTTGGCT-1	0	Rod
10x3_Ms_WT_P14_AGGGTGACAGCGGATA-1	0	Rod
10x3_Ms_WT_P14_AGGGTGACAGCTACAT-1	0	Rod
10x3_Ms_WT_P14_AGGGTGATCCGTCAAA-1	0	Rod
10x3_Ms_WT_P14_AGGGTGATCCGTGGCA-1	0	Rod
10x3_Ms_WT_P14_AGGGTGATCTGTCGTC-1	0	Rod
10x3_Ms_WT_P14_AGGGTTTAGAGTCTTC-1	0	Rod
10x3_Ms_WT_P14_AGGGTTTAGCCTGGAA-1	0	Rod
10x3_Ms_WT_P14_AGGGTTTCACTGCTTC-1	0	Rod
10x3_Ms_WT_P14_AGGGTTTTCTATACGG-1	0	Rod
10x3_Ms_WT_P14_AGGTAGGAGTCGAAAT-1	0	Rod
10x3_Ms_WT_P14_AGGTAGGCAGCAGTTT-1	0	Rod
10x3_Ms_WT_P14_AGGTAGGGTCGGTACC-1	0	Rod
10x3_Ms_WT_P14_AGGTAGGGTCTTGGTA-1	0	Rod
10x3_Ms_WT_P14_AGGTCATAGAGTGACC-1	0	Rod
10x3_Ms_WT_P14_AGGTCATAGTACAGAT-1	0	Rod
10x3_Ms_WT_P14_AGGTCATGTTCGAACT-1	0	Rod
10x3_Ms_WT_P14_AGGTCATTCTGTCGCT-1	0	Rod
10x3_Ms_WT_P14_AGGTCTAAGGGAGTTC-1	0	Rod
10x3_Ms_WT_P14_AGGTCTACAAGAATAC-1	0	Rod
10x3_Ms_WT_P14_AGGTCTACAGCTACAT-1	0	Rod
10x3_Ms_WT_P14_AGGTCTAGTACTGTTG-1	0	Rod
10x3_Ms_WT_P14_AGGTCTATCTGAGGCC-1	0	Rod
10x3_Ms_WT_P14_AGGTGTTCACTACCCT-1	0	Rod
10x3_Ms_WT_P14_AGGTGTTGTACGACTT-1	0	Rod
10x3_Ms_WT_P14_AGGTGTTGTAGCTTAC-1	0	Rod
10x3_Ms_WT_P14_AGGTGTTGTGGAACAC-1	0	Rod
10x3_Ms_WT_P14_AGGTGTTTCGCCAGAC-1	0	Rod
10x3_Ms_WT_P14_AGGTGTTTCGGAAACG-1	0	Rod
10x3_Ms_WT_P14_AGGTGTTTCTGCTGAA-1	0	Rod
10x3_Ms_WT_P14_AGGTTACCAATTCGTG-1	0	Rod
10x3_Ms_WT_P14_AGGTTACGTATGTGTC-1	0	Rod
10x3_Ms_WT_P14_AGGTTACGTGTTAAAG-1	0	Rod
10x3_Ms_WT_P14_AGGTTACGTTCGAACT-1	0	Rod
10x3_Ms_WT_P14_AGGTTACTCCACTAGA-1	0	Rod
10x3_Ms_WT_P14_AGGTTGTGTAACCAGG-1	0	Rod
10x3_Ms_WT_P14_AGTAACCAGTGGAATT-1	0	Rod
10x3_Ms_WT_P14_AGTAACCCACGTTGGC-1	0	Rod
10x3_Ms_WT_P14_AGTACCAAGGAAGTAG-1	0	Rod
10x3_Ms_WT_P14_AGTACCAAGGGCTAAC-1	0	Rod
10x3_Ms_WT_P14_AGTACCACAAAGGCTG-1	0	Rod
10x3_Ms_WT_P14_AGTACCACAAATACAG-1	0	Rod
10x3_Ms_WT_P14_AGTACCACACGGTGCT-1	0	Rod
10x3_Ms_WT_P14_AGTACCAGTCGCTTAA-1	0	Rod
10x3_Ms_WT_P14_AGTACCAGTTTCGTGA-1	0	Rod
10x3_Ms_WT_P14_AGTACCATCTTACACT-1	0	Rod
10x3_Ms_WT_P14_AGTACTGAGCAAATGT-1	0	Rod
10x3_Ms_WT_P14_AGTACTGCAACTCGAT-1	0	Rod
10x3_Ms_WT_P14_AGTACTGCAAGCAATA-1	0	Rod
10x3_Ms_WT_P14_AGTACTGGTCTCCCTA-1	0	Rod
10x3_Ms_WT_P14_AGTACTGGTCTGTCCT-1	0	Rod
10x3_Ms_WT_P14_AGTACTGGTGGATACG-1	0	Rod
10x3_Ms_WT_P14_AGTACTGGTGGTCCCA-1	0	Rod
10x3_Ms_WT_P14_AGTACTGTCATAGCAC-1	0	Rod
10x3_Ms_WT_P14_AGTAGCTAGGATATGT-1	0	Rod
10x3_Ms_WT_P14_AGTAGCTAGTCAACAA-1	0	Rod
10x3_Ms_WT_P14_AGTAGCTAGTGATAGT-1	0	Rod
10x3_Ms_WT_P14_AGTAGCTCAGACAAGC-1	0	Rod
10x3_Ms_WT_P14_AGTAGCTCATACCGTA-1	0	Rod
10x3_Ms_WT_P14_AGTAGTCAGGTACATA-1	0	Rod
10x3_Ms_WT_P14_AGTAGTCCAGCGTAGA-1	0	Rod
10x3_Ms_WT_P14_AGTAGTCGTTTACTGG-1	0	Rod
10x3_Ms_WT_P14_AGTAGTCTCGACGCGT-1	0	Rod
10x3_Ms_WT_P14_AGTCAACAGAGTCGAC-1	0	Rod
10x3_Ms_WT_P14_AGTCAACAGGCTAGCA-1	0	Rod
10x3_Ms_WT_P14_AGTCAACGTCGCGGTT-1	0	Rod
10x3_Ms_WT_P14_AGTCAACTCTAAGGAA-1	0	Rod
10x3_Ms_WT_P14_AGTCACAAGTTGCCCG-1	0	Rod
10x3_Ms_WT_P14_AGTCACATCACGGGAA-1	0	Rod
10x3_Ms_WT_P14_AGTCATGCAGCAGTCC-1	0	Rod
10x3_Ms_WT_P14_AGTCATGCAGGAATAT-1	0	Rod
10x3_Ms_WT_P14_AGTCTCCAGATGGTAT-1	0	Rod
10x3_Ms_WT_P14_AGTCTCCAGCATGAAT-1	0	Rod
10x3_Ms_WT_P14_AGTCTCCAGGCACTCC-1	0	Rod
10x3_Ms_WT_P14_AGTCTCCCATGGAATA-1	0	Rod
10x3_Ms_WT_P14_AGTGACTGTAGAGTTA-1	0	Rod
10x3_Ms_WT_P14_AGTGATCCATTGACTG-1	0	Rod
10x3_Ms_WT_P14_AGTGATCGTAACGATA-1	0	Rod
10x3_Ms_WT_P14_AGTGATCTCGCAGTGC-1	0	Rod
10x3_Ms_WT_P14_AGTGCCGAGGGAGGTG-1	0	Rod
10x3_Ms_WT_P14_AGTGCCGGTACTAACC-1	0	Rod
10x3_Ms_WT_P14_AGTGTTGCACCCAAGC-1	0	Rod
10x3_Ms_WT_P14_AGTTCCCAGCACTCGC-1	0	Rod
10x3_Ms_WT_P14_AGTTCCCAGTCATACC-1	0	Rod
10x3_Ms_WT_P14_AGTTCCCGTTGAGTCT-1	0	Rod
10x3_Ms_WT_P14_AGTTCGAAGAAGCCTG-1	0	Rod
10x3_Ms_WT_P14_AGTTCGACAAGAAACT-1	0	Rod
10x3_Ms_WT_P14_AGTTCGACACGCTATA-1	0	Rod
10x3_Ms_WT_P14_AGTTCGACAGATAAAC-1	0	Rod
10x3_Ms_WT_P14_AGTTCGAGTATCTTCT-1	0	Rod
10x3_Ms_WT_P14_AGTTCGATCGGCACTG-1	0	Rod
10x3_Ms_WT_P14_ATACCGAAGTCCCGAC-1	0	Rod
10x3_Ms_WT_P14_ATACCGACACGTACTA-1	0	Rod
10x3_Ms_WT_P14_ATACCGAGTAAGATAC-1	0	Rod
10x3_Ms_WT_P14_ATACCTTCAATGTGGG-1	0	Rod
10x3_Ms_WT_P14_ATACCTTCACACGCCA-1	0	Rod
10x3_Ms_WT_P14_ATACCTTCACGAAGAC-1	0	Rod
10x3_Ms_WT_P14_ATACCTTCAGATTCGT-1	0	Rod
10x3_Ms_WT_P14_ATACCTTCATACCATG-1	0	Rod
10x3_Ms_WT_P14_ATACCTTGTACTCAAC-1	0	Rod
10x3_Ms_WT_P14_ATACCTTGTATTGAGA-1	0	Rod
10x3_Ms_WT_P14_ATACTTCAGCGTGTCC-1	0	Rod
10x3_Ms_WT_P14_ATACTTCCAGAGTGAC-1	0	Rod
10x3_Ms_WT_P14_ATACTTCGTGCCCACA-1	0	Rod
10x3_Ms_WT_P14_ATACTTCGTTGCCGAC-1	0	Rod
10x3_Ms_WT_P14_ATAGACCAGCAATAGT-1	0	Rod
10x3_Ms_WT_P14_ATAGACCAGCCTGAGA-1	0	Rod
10x3_Ms_WT_P14_ATAGACCAGCGATGCA-1	0	Rod
10x3_Ms_WT_P14_ATAGACCAGGGTAATT-1	0	Rod
10x3_Ms_WT_P14_ATAGACCCACTACGGC-1	0	Rod
10x3_Ms_WT_P14_ATAGACCGTCAAAGTA-1	0	Rod
10x3_Ms_WT_P14_ATAGACCGTCAGTCCG-1	0	Rod
10x3_Ms_WT_P14_ATAGACCTCCACCCTA-1	0	Rod
10x3_Ms_WT_P14_ATAGACCTCGAGTACT-1	0	Rod
10x3_Ms_WT_P14_ATAGAGAAGAGCCCAA-1	0	Rod
10x3_Ms_WT_P14_ATAGAGAAGGTAGCAC-1	0	Rod
10x3_Ms_WT_P14_ATAGAGAAGGTTATAG-1	0	Rod
10x3_Ms_WT_P14_ATAGAGACACTATCGA-1	0	Rod
10x3_Ms_WT_P14_ATAGAGAGTATGACAA-1	0	Rod
10x3_Ms_WT_P14_ATAGGCTAGGCATCGA-1	0	Rod
10x3_Ms_WT_P14_ATAGGCTAGGCTTCCG-1	0	Rod
10x3_Ms_WT_P14_ATAGGCTCAAGCTCTA-1	0	Rod
10x3_Ms_WT_P14_ATAGGCTCACAACGAG-1	0	Rod
10x3_Ms_WT_P14_ATATCCTAGGTCATAA-1	0	Rod
10x3_Ms_WT_P14_ATATCCTGTGTAGTGG-1	0	Rod
10x3_Ms_WT_P14_ATATCCTGTTGCAACT-1	0	Rod
10x3_Ms_WT_P14_ATATCCTTCGGTAGAG-1	0	Rod
10x3_Ms_WT_P14_ATCACAGAGCTAGAGC-1	0	Rod
10x3_Ms_WT_P14_ATCACAGCAAATTGCC-1	0	Rod
10x3_Ms_WT_P14_ATCACGAAGACAACAT-1	0	Rod
10x3_Ms_WT_P14_ATCACGAAGGGTTGCA-1	0	Rod
10x3_Ms_WT_P14_ATCACGACACCGTGCA-1	0	Rod
10x3_Ms_WT_P14_ATCACGACATCGATCA-1	0	Rod
10x3_Ms_WT_P14_ATCACGAGTATAATGG-1	0	Rod
10x3_Ms_WT_P14_ATCACGAGTTAAGGGC-1	0	Rod
10x3_Ms_WT_P14_ATCACGAGTTCGAAGG-1	0	Rod
10x3_Ms_WT_P14_ATCACGATCTGCGATA-1	0	Rod
10x3_Ms_WT_P14_ATCACTTAGACACACG-1	0	Rod
10x3_Ms_WT_P14_ATCACTTAGTGGATAT-1	0	Rod
10x3_Ms_WT_P14_ATCACTTCAAGCTGCC-1	0	Rod
10x3_Ms_WT_P14_ATCACTTCACGACGCT-1	0	Rod
10x3_Ms_WT_P14_ATCACTTCACGTCGGT-1	0	Rod
10x3_Ms_WT_P14_ATCACTTCATATCGGT-1	0	Rod
10x3_Ms_WT_P14_ATCACTTGTTATGTCG-1	0	Rod
10x3_Ms_WT_P14_ATCACTTTCGTGTGAT-1	0	Rod
10x3_Ms_WT_P14_ATCAGGTAGAAGATCT-1	0	Rod
10x3_Ms_WT_P14_ATCAGGTAGCTCCATA-1	0	Rod
10x3_Ms_WT_P14_ATCAGGTCAAATGAGT-1	0	Rod
10x3_Ms_WT_P14_ATCAGGTCAGTCAGTT-1	0	Rod
10x3_Ms_WT_P14_ATCAGGTGTCCTGTCT-1	0	Rod
10x3_Ms_WT_P14_ATCAGGTGTGGCTGCT-1	0	Rod
10x3_Ms_WT_P14_ATCAGGTTCAGATGCT-1	0	Rod
10x3_Ms_WT_P14_ATCAGGTTCCCGAGAC-1	0	Rod
10x3_Ms_WT_P14_ATCAGGTTCTATACTC-1	0	Rod
10x3_Ms_WT_P14_ATCATTCAGCCACTCG-1	0	Rod
10x3_Ms_WT_P14_ATCATTCCAGGCGTTC-1	0	Rod
10x3_Ms_WT_P14_ATCATTCCAGTTGGTT-1	0	Rod
10x3_Ms_WT_P14_ATCATTCTCGATACAC-1	0	Rod
10x3_Ms_WT_P14_ATCCACCAGAGAGGGC-1	0	Rod
10x3_Ms_WT_P14_ATCCACCAGTTGCTCA-1	0	Rod
10x3_Ms_WT_P14_ATCCACCGTATGGTTC-1	0	Rod
10x3_Ms_WT_P14_ATCCACCGTTGGGTAG-1	0	Rod
10x3_Ms_WT_P14_ATCCACCTCGAACGCC-1	0	Rod
10x3_Ms_WT_P14_ATCCACCTCTCGCGTT-1	0	Rod
10x3_Ms_WT_P14_ATCCATTAGTTGTCAC-1	0	Rod
10x3_Ms_WT_P14_ATCCATTCAATACCCA-1	0	Rod
10x3_Ms_WT_P14_ATCCATTCATCACGGC-1	0	Rod
10x3_Ms_WT_P14_ATCCATTCATCGCTCT-1	0	Rod
10x3_Ms_WT_P14_ATCCATTGTGTCCACG-1	0	Rod
10x3_Ms_WT_P14_ATCCATTTCACTCGAA-1	0	Rod
10x3_Ms_WT_P14_ATCCATTTCATGGGAG-1	0	Rod
10x3_Ms_WT_P14_ATCCCTGCACATCATG-1	0	Rod
10x3_Ms_WT_P14_ATCCCTGGTAGGCTGA-1	0	Rod
10x3_Ms_WT_P14_ATCCCTGTCTTCACGC-1	0	Rod
10x3_Ms_WT_P14_ATCCGTCAGGACAGCT-1	0	Rod
10x3_Ms_WT_P14_ATCCGTCAGGTGCTTT-1	0	Rod
10x3_Ms_WT_P14_ATCCGTCCACAGCCAC-1	0	Rod
10x3_Ms_WT_P14_ATCCGTCTCACTGGGC-1	0	Rod
10x3_Ms_WT_P14_ATCCGTCTCCAACTAG-1	0	Rod
10x3_Ms_WT_P14_ATCCGTCTCTCAGAAC-1	0	Rod
10x3_Ms_WT_P14_ATCCTATAGACCAGAC-1	0	Rod
10x3_Ms_WT_P14_ATCCTATCAACACAAA-1	0	Rod
10x3_Ms_WT_P14_ATCCTATCATGTGGTT-1	0	Rod
10x3_Ms_WT_P14_ATCCTATGTCCTCAGG-1	0	Rod
10x3_Ms_WT_P14_ATCCTATTCGAGAATA-1	0	Rod
10x3_Ms_WT_P14_ATCCTATTCTGCGATA-1	0	Rod
10x3_Ms_WT_P14_ATCGATGCAGCCATTA-1	0	Rod
10x3_Ms_WT_P14_ATCGATGCATGCCGAC-1	0	Rod
10x3_Ms_WT_P14_ATCGATGGTCACCACG-1	0	Rod
10x3_Ms_WT_P14_ATCGATGGTGACTCTA-1	0	Rod
10x3_Ms_WT_P14_ATCGCCTAGAAGGCTC-1	0	Rod
10x3_Ms_WT_P14_ATCGCCTCAAACCATC-1	0	Rod
10x3_Ms_WT_P14_ATCGCCTCAGCTTTGA-1	0	Rod
10x3_Ms_WT_P14_ATCGGATAGGCCTAAG-1	0	Rod
10x3_Ms_WT_P14_ATCGGATCAAGAGATT-1	0	Rod
10x3_Ms_WT_P14_ATCGGATCAAGTGCAG-1	0	Rod
10x3_Ms_WT_P14_ATCGGATGTACGGCAA-1	0	Rod
10x3_Ms_WT_P14_ATCGGATTCGAACGGA-1	0	Rod
10x3_Ms_WT_P14_ATCGGCGTCATAGAGA-1	0	Rod
10x3_Ms_WT_P14_ATCGGCGTCCTTCTTC-1	0	Rod
10x3_Ms_WT_P14_ATCGTAGCAGCAGTCC-1	0	Rod
10x3_Ms_WT_P14_ATCGTAGCATGCTGCG-1	0	Rod
10x3_Ms_WT_P14_ATCGTAGGTCTATGAC-1	0	Rod
10x3_Ms_WT_P14_ATCGTAGGTGACTCGC-1	0	Rod
10x3_Ms_WT_P14_ATCGTCCAGCCAGAGT-1	0	Rod
10x3_Ms_WT_P14_ATCGTCCAGCTGGCTC-1	0	Rod
10x3_Ms_WT_P14_ATCGTCCAGGCTATCT-1	0	Rod
10x3_Ms_WT_P14_ATCGTCCAGTATAGAC-1	0	Rod
10x3_Ms_WT_P14_ATCGTCCCAACAAGTA-1	0	Rod
10x3_Ms_WT_P14_ATCGTCCCACCATAAC-1	0	Rod
10x3_Ms_WT_P14_ATCGTCCCACTCAAGT-1	0	Rod
10x3_Ms_WT_P14_ATCGTCCGTAAGAACT-1	0	Rod
10x3_Ms_WT_P14_ATCGTCCTCAGCGCGT-1	0	Rod
10x3_Ms_WT_P14_ATCGTCCTCCAGTTCC-1	0	Rod
10x3_Ms_WT_P14_ATCGTCCTCCATTCGC-1	0	Rod
10x3_Ms_WT_P14_ATCGTCCTCTTGGAAC-1	0	Rod
10x3_Ms_WT_P14_ATCGTGAGTGACTATC-1	0	Rod
10x3_Ms_WT_P14_ATCTCTAAGTGGAATT-1	0	Rod
10x3_Ms_WT_P14_ATCTCTACATGAAGCG-1	0	Rod
10x3_Ms_WT_P14_ATCTCTACATGTCAGT-1	0	Rod
10x3_Ms_WT_P14_ATCTCTAGTAAGTAGT-1	0	Rod
10x3_Ms_WT_P14_ATCTCTAGTCGAGCTC-1	0	Rod
10x3_Ms_WT_P14_ATCTCTAGTCTACAAC-1	0	Rod
10x3_Ms_WT_P14_ATCTCTAGTCTTCTAT-1	0	Rod
10x3_Ms_WT_P14_ATCTCTAGTGGTCCGT-1	0	Rod
10x3_Ms_WT_P14_ATCTCTATCCAGCAAT-1	0	Rod
10x3_Ms_WT_P14_ATCTCTATCTTCTGGC-1	0	Rod
10x3_Ms_WT_P14_ATCTTCAAGGACGCAT-1	0	Rod
10x3_Ms_WT_P14_ATCTTCACAGCTTTCC-1	0	Rod
10x3_Ms_WT_P14_ATCTTCAGTTCTCTCG-1	0	Rod
10x3_Ms_WT_P14_ATCTTCATCGAGGCAA-1	0	Rod
10x3_Ms_WT_P14_ATCTTCATCTACACAG-1	0	Rod
10x3_Ms_WT_P14_ATGAAAGCAAATTAGG-1	0	Rod
10x3_Ms_WT_P14_ATGAAAGGTAACAGGC-1	0	Rod
10x3_Ms_WT_P14_ATGAAAGGTCGTGATT-1	0	Rod
10x3_Ms_WT_P14_ATGAAAGTCTCTAGGA-1	0	Rod
10x3_Ms_WT_P14_ATGAAAGTCTGCATGA-1	0	Rod
10x3_Ms_WT_P14_ATGACCAAGCCTCATA-1	0	Rod
10x3_Ms_WT_P14_ATGACCAAGTCGAAAT-1	0	Rod
10x3_Ms_WT_P14_ATGACCACAGATAAAC-1	0	Rod
10x3_Ms_WT_P14_ATGACCACATTGTCGA-1	0	Rod
10x3_Ms_WT_P14_ATGACCATCGACATTG-1	0	Rod
10x3_Ms_WT_P14_ATGAGGGAGCAGGCTA-1	0	Rod
10x3_Ms_WT_P14_ATGAGGGCATCGGAGA-1	0	Rod
10x3_Ms_WT_P14_ATGAGGGCATTCACCC-1	0	Rod
10x3_Ms_WT_P14_ATGAGGGGTCCATACA-1	0	Rod
10x3_Ms_WT_P14_ATGAGGGGTGACATCT-1	0	Rod
10x3_Ms_WT_P14_ATGAGGGGTTGAGGAC-1	0	Rod
10x3_Ms_WT_P14_ATGAGTCCACAAGGTG-1	0	Rod
10x3_Ms_WT_P14_ATGAGTCTCAGCATTG-1	0	Rod
10x3_Ms_WT_P14_ATGATCGAGGAGTACC-1	0	Rod
10x3_Ms_WT_P14_ATGATCGCAACACGTT-1	0	Rod
10x3_Ms_WT_P14_ATGATCGCAACCAATC-1	0	Rod
10x3_Ms_WT_P14_ATGATCGCACACCGAC-1	0	Rod
10x3_Ms_WT_P14_ATGATCGTCTCATTAC-1	0	Rod
10x3_Ms_WT_P14_ATGATCGTCTCGTGGG-1	0	Rod
10x3_Ms_WT_P14_ATGCATGAGATGTTAG-1	0	Rod
10x3_Ms_WT_P14_ATGCATGGTGTCCATA-1	0	Rod
10x3_Ms_WT_P14_ATGCATGTCCTTACCG-1	0	Rod
10x3_Ms_WT_P14_ATGCCTCAGATGGTCG-1	0	Rod
10x3_Ms_WT_P14_ATGCCTCAGCTATCCA-1	0	Rod
10x3_Ms_WT_P14_ATGCCTCGTATGAGGC-1	0	Rod
10x3_Ms_WT_P14_ATGCCTCGTTCCACAA-1	0	Rod
10x3_Ms_WT_P14_ATGCCTCTCAGAGTGG-1	0	Rod
10x3_Ms_WT_P14_ATGCCTCTCCGTTTCG-1	0	Rod
10x3_Ms_WT_P14_ATGCGATAGACGACTG-1	0	Rod
10x3_Ms_WT_P14_ATGCGATAGCTCGCAC-1	0	Rod
10x3_Ms_WT_P14_ATGCGATCAACCCGCA-1	0	Rod
10x3_Ms_WT_P14_ATGCGATCAATACGAA-1	0	Rod
10x3_Ms_WT_P14_ATGCGATGTTCTCCAC-1	0	Rod
10x3_Ms_WT_P14_ATGCGATGTTTCCAAG-1	0	Rod
10x3_Ms_WT_P14_ATGCGATTCTCTCGAC-1	0	Rod
10x3_Ms_WT_P14_ATGGAGGTCAAGCCCG-1	0	Rod
10x3_Ms_WT_P14_ATGGATCAGGCATCGA-1	0	Rod
10x3_Ms_WT_P14_ATGGATCCACACTGGC-1	0	Rod
10x3_Ms_WT_P14_ATGGATCTCACAATGC-1	0	Rod
10x3_Ms_WT_P14_ATGGATCTCGCTATTT-1	0	Rod
10x3_Ms_WT_P14_ATGGGAGAGAATAGTC-1	0	Rod
10x3_Ms_WT_P14_ATGGGAGCAGATTAAG-1	0.556456	Rod
10x3_Ms_WT_P14_ATGGGAGGTTGGGAAC-1	0	Rod
10x3_Ms_WT_P14_ATGGGTTAGCACTCTA-1	0	Rod
10x3_Ms_WT_P14_ATGGGTTAGTTAACGA-1	0	Rod
10x3_Ms_WT_P14_ATGGGTTGTGGCCTCA-1	0	Rod
10x3_Ms_WT_P14_ATGGGTTGTTGTCAGT-1	0	Rod
10x3_Ms_WT_P14_ATGGGTTTCTCCGCAT-1	0	Rod
10x3_Ms_WT_P14_ATGGGTTTCTCTCGCA-1	0	Rod
10x3_Ms_WT_P14_ATGGTTGAGAACTTCC-1	0	Rod
10x3_Ms_WT_P14_ATGGTTGAGAAGTCAT-1	0	Rod
10x3_Ms_WT_P14_ATGGTTGCAGTTGTTG-1	0	Rod
10x3_Ms_WT_P14_ATGGTTGCATAGAGGC-1	0	Rod
10x3_Ms_WT_P14_ATGGTTGGTGATATAG-1	0	Rod
10x3_Ms_WT_P14_ATGTCCCAGCTGCCAC-1	0	Rod
10x3_Ms_WT_P14_ATGTCCCCAAACTCTG-1	0	Rod
10x3_Ms_WT_P14_ATGTCCCGTAACTTCG-1	0	Rod
10x3_Ms_WT_P14_ATGTCCCGTCGAAACG-1	0	Rod
10x3_Ms_WT_P14_ATGTCCCTCCATGCAA-1	0	Rod
10x3_Ms_WT_P14_ATGTCTTGTCAGTCCG-1	0	Rod
10x3_Ms_WT_P14_ATGTCTTGTGTTCGAT-1	0	Rod
10x3_Ms_WT_P14_ATTACCTAGCCAGTAG-1	0	Rod
10x3_Ms_WT_P14_ATTACCTGTCAGGCAA-1	0	Rod
10x3_Ms_WT_P14_ATTACTCGTTGTCATG-1	0	Rod
10x3_Ms_WT_P14_ATTACTCTCAGGACAG-1	0	Rod
10x3_Ms_WT_P14_ATTACTCTCGTGCAGC-1	0	Rod
10x3_Ms_WT_P14_ATTATCCAGACGACTG-1	0	Rod
10x3_Ms_WT_P14_ATTATCCAGCGCGTTC-1	0	Rod
10x3_Ms_WT_P14_ATTATCCAGCGTTCAT-1	0	Rod
10x3_Ms_WT_P14_ATTATCCAGGTCACCC-1	0	Rod
10x3_Ms_WT_P14_ATTATCCAGTGTTCAC-1	0	Rod
10x3_Ms_WT_P14_ATTATCCCATAGAATG-1	0	Rod
10x3_Ms_WT_P14_ATTATCCTCCGATAGT-1	0	Rod
10x3_Ms_WT_P14_ATTATCCTCGTCCATC-1	0	Rod
10x3_Ms_WT_P14_ATTCACTGTAGATGTA-1	0	Rod
10x3_Ms_WT_P14_ATTCACTGTTATCTTC-1	0	Rod
10x3_Ms_WT_P14_ATTCACTTCGTCCATC-1	0	Rod
10x3_Ms_WT_P14_ATTCACTTCTTCGTAT-1	0	Rod
10x3_Ms_WT_P14_ATTCAGGCAAGGTTGG-1	0	Rod
10x3_Ms_WT_P14_ATTCAGGCAATCGCCG-1	0	Rod
10x3_Ms_WT_P14_ATTCAGGCACTGAGTT-1	0	Rod
10x3_Ms_WT_P14_ATTCATCCAAGACCGA-1	0	Rod
10x3_Ms_WT_P14_ATTCATCCAATTGGTC-1	0	Rod
10x3_Ms_WT_P14_ATTCATCCAGCATTGT-1	0	Rod
10x3_Ms_WT_P14_ATTCATCGTTAGGAGC-1	0	Rod
10x3_Ms_WT_P14_ATTCATCTCACTGTCC-1	0	Rod
10x3_Ms_WT_P14_ATTCATCTCCTCGATC-1	0	Rod
10x3_Ms_WT_P14_ATTCCATAGAGGTCAC-1	0	Rod
10x3_Ms_WT_P14_ATTCCATAGGGTATAT-1	0	Rod
10x3_Ms_WT_P14_ATTCCATCAAAGGCTG-1	0	Rod
10x3_Ms_WT_P14_ATTCCATCACGGATCC-1	0	Rod
10x3_Ms_WT_P14_ATTCCATTCAAGAAAC-1	0	Rod
10x3_Ms_WT_P14_ATTCCATTCCGTGGCA-1	0	Rod
10x3_Ms_WT_P14_ATTCCCGAGTCAATCC-1	0	Rod
10x3_Ms_WT_P14_ATTCCCGGTACCGGCT-1	0	Rod
10x3_Ms_WT_P14_ATTCCCGGTCCAGTTA-1	0	Rod
10x3_Ms_WT_P14_ATTCCCGTCTGCTCTG-1	0	Rod
10x3_Ms_WT_P14_ATTCCTAAGGCGTCCT-1	0	Rod
10x3_Ms_WT_P14_ATTCCTAAGTTTGGCT-1	0	Rod
10x3_Ms_WT_P14_ATTCCTACATCCGTTC-1	0	Rod
10x3_Ms_WT_P14_ATTCCTAGTGCAATAA-1	0	Rod
10x3_Ms_WT_P14_ATTCCTATCATGCTAG-1	0	Rod
10x3_Ms_WT_P14_ATTCCTATCGGCTGGT-1	0	Rod
10x3_Ms_WT_P14_ATTCGTTAGCAAATCA-1	0	Rod
10x3_Ms_WT_P14_ATTCGTTAGTTGTCAC-1	0	Rod
10x3_Ms_WT_P14_ATTCGTTCACACGGTC-1	0	Rod
10x3_Ms_WT_P14_ATTCGTTCACGGTAGA-1	0	Rod
10x3_Ms_WT_P14_ATTCGTTTCGCGTAGC-1	0	Rod
10x3_Ms_WT_P14_ATTCTACAGATTTGCC-1	0	Rod
10x3_Ms_WT_P14_ATTCTACAGGTGCCAA-1	0	Rod
10x3_Ms_WT_P14_ATTCTACAGTTACTCG-1	0	Rod
10x3_Ms_WT_P14_ATTCTACCAATACCCA-1	0	Rod
10x3_Ms_WT_P14_ATTCTACCATGTCTAG-1	0	Rod
10x3_Ms_WT_P14_ATTCTACTCAAGTGGG-1	0	Rod
10x3_Ms_WT_P14_ATTCTACTCAGTGTTG-1	0	Rod
10x3_Ms_WT_P14_ATTCTTGAGGGCAATC-1	0	Rod
10x3_Ms_WT_P14_ATTCTTGCACGCGTCA-1	0	Rod
10x3_Ms_WT_P14_ATTCTTGCAGCAGTTT-1	0	Rod
10x3_Ms_WT_P14_ATTCTTGGTAATGCTC-1	0	Rod
10x3_Ms_WT_P14_ATTCTTGGTTGGTACT-1	0	Rod
10x3_Ms_WT_P14_ATTCTTGTCCTCACTG-1	0	Rod
10x3_Ms_WT_P14_ATTCTTGTCGCTCATC-1	0	Rod
10x3_Ms_WT_P14_ATTCTTGTCTCCAATT-1	0	Rod
10x3_Ms_WT_P14_ATTGGGTAGATGCTAA-1	0	Rod
10x3_Ms_WT_P14_ATTGGGTAGGGCCTCT-1	0	Rod
10x3_Ms_WT_P14_ATTGGGTTCATGCATG-1	0	Rod
10x3_Ms_WT_P14_ATTGGGTTCGACATCA-1	0	Rod
10x3_Ms_WT_P14_ATTGGGTTCGCAATGT-1	0	Rod
10x3_Ms_WT_P14_ATTGTTCAGCGCCTTG-1	0	Rod
10x3_Ms_WT_P14_ATTGTTCGTCAGTCTA-1	0	Rod
10x3_Ms_WT_P14_ATTTACCAGCTAGCCC-1	0	Rod
10x3_Ms_WT_P14_ATTTACCCATCGTTCC-1	0	Rod
10x3_Ms_WT_P14_ATTTACCCATGAATCC-1	0	Rod
10x3_Ms_WT_P14_ATTTACCTCACTGTTT-1	0	Rod
10x3_Ms_WT_P14_ATTTACCTCGCATAGT-1	0	Rod
10x3_Ms_WT_P14_ATTTACCTCGCTTAAG-1	0	Rod
10x3_Ms_WT_P14_ATTTCACCAAGCCATT-1	0	Rod
10x3_Ms_WT_P14_ATTTCACCACTTGAGT-1	0	Rod
10x3_Ms_WT_P14_ATTTCACCAGTCACGC-1	0	Rod
10x3_Ms_WT_P14_ATTTCACGTGTGTTTG-1	0	Rod
10x3_Ms_WT_P14_ATTTCACGTTAACCTG-1	0	Rod
10x3_Ms_WT_P14_ATTTCACGTTTGAACC-1	0	Rod
10x3_Ms_WT_P14_ATTTCACTCACTCGAA-1	0	Rod
10x3_Ms_WT_P14_ATTTCACTCATACGGT-1	0	Rod
10x3_Ms_WT_P14_ATTTCTGCAACTCGTA-1	0	Rod
10x3_Ms_WT_P14_ATTTCTGCACAACGCC-1	0	Rod
10x3_Ms_WT_P14_ATTTCTGCAGCTCCTT-1	0	Rod
10x3_Ms_WT_P14_ATTTCTGCATTGCTTT-1	0	Rod
10x3_Ms_WT_P14_ATTTCTGGTCAAAGAT-1	0	Rod
10x3_Ms_WT_P14_ATTTCTGGTCGTACAT-1	0	Rod
10x3_Ms_WT_P14_ATTTCTGGTGCCCGTA-1	0	Rod
10x3_Ms_WT_P14_ATTTCTGTCCCGTTGT-1	0	Rod
10x3_Ms_WT_P14_ATTTCTGTCCGCAACG-1	0	Rod
10x3_Ms_WT_P14_CAAAGAAAGCTGTTAC-1	0	Rod
10x3_Ms_WT_P14_CAAAGAAAGTCTACCA-1	0	Rod
10x3_Ms_WT_P14_CAAAGAAGTAATTGGA-1	0	Rod
10x3_Ms_WT_P14_CAAAGAAGTATCGAAA-1	0	Rod
10x3_Ms_WT_P14_CAAAGAATCATTACGG-1	0	Rod
10x3_Ms_WT_P14_CAACAACAGCCGTTAT-1	0	Rod
10x3_Ms_WT_P14_CAACAACAGGGTTAAT-1	0	Rod
10x3_Ms_WT_P14_CAACAACGTTCGGCGT-1	0	Rod
10x3_Ms_WT_P14_CAACAACTCTGTGCGG-1	0	Rod
10x3_Ms_WT_P14_CAACAACTCTTGGTCC-1	0	Rod
10x3_Ms_WT_P14_CAACAGTAGCATCGAG-1	0	Rod
10x3_Ms_WT_P14_CAACAGTAGTGGATTA-1	0	Rod
10x3_Ms_WT_P14_CAACAGTCAGCATGCC-1	0	Rod
10x3_Ms_WT_P14_CAACAGTGTTTCGGCG-1	0	Rod
10x3_Ms_WT_P14_CAACAGTTCAACACGT-1	0	Rod
10x3_Ms_WT_P14_CAACAGTTCATGTCTT-1	0	Rod
10x3_Ms_WT_P14_CAACAGTTCCAGCCTT-1	0	Rod
10x3_Ms_WT_P14_CAACAGTTCGCCACTT-1	0	Rod
10x3_Ms_WT_P14_CAACAGTTCGGTATGT-1	0	Rod
10x3_Ms_WT_P14_CAACCAAAGCAAATCA-1	0	Rod
10x3_Ms_WT_P14_CAACCAACAAGCGATG-1	0	Rod
10x3_Ms_WT_P14_CAACCTCAGACATACA-1	0	Rod
10x3_Ms_WT_P14_CAACCTCAGCACAAAT-1	0	Rod
10x3_Ms_WT_P14_CAACCTCAGCTTGTGT-1	0	Rod
10x3_Ms_WT_P14_CAACCTCAGGCTAACG-1	0	Rod
10x3_Ms_WT_P14_CAACCTCGTATCTCGA-1	0	Rod
10x3_Ms_WT_P14_CAACCTCTCAGCCTTC-1	0	Rod
10x3_Ms_WT_P14_CAACCTCTCATACGGT-1	0	Rod
10x3_Ms_WT_P14_CAACCTCTCGACGATT-1	0	Rod
10x3_Ms_WT_P14_CAACCTCTCGTTAGAC-1	0	Rod
10x3_Ms_WT_P14_CAACCTCTCTGTACAG-1	0	Rod
10x3_Ms_WT_P14_CAACGATAGCTGTGCC-1	0	Rod
10x3_Ms_WT_P14_CAACGATAGGATACAT-1	0	Rod
10x3_Ms_WT_P14_CAACGATCAATACCTG-1	0	Rod
10x3_Ms_WT_P14_CAACGATCAGCGCGTT-1	0	Rod
10x3_Ms_WT_P14_CAACGATCATAATCCG-1	0	Rod
10x3_Ms_WT_P14_CAACGATTCCTCGATC-1	0	Rod
10x3_Ms_WT_P14_CAACGGCCAATACGCT-1	0	Rod
10x3_Ms_WT_P14_CAACGGCCAGCTATTG-1	0	Rod
10x3_Ms_WT_P14_CAACGGCCATACAGCT-1	0	Rod
10x3_Ms_WT_P14_CAACGGCGTAATCAGA-1	0	Rod
10x3_Ms_WT_P14_CAACGGCGTGTTACAC-1	0	Rod
10x3_Ms_WT_P14_CAACGGCTCAAGTCTG-1	0	Rod
10x3_Ms_WT_P14_CAACGGCTCCCGTAAA-1	0	Rod
10x3_Ms_WT_P14_CAAGACTAGAGGTCGT-1	0	Rod
10x3_Ms_WT_P14_CAAGACTCAAATTGCC-1	0	Rod
10x3_Ms_WT_P14_CAAGACTCAATAGTGA-1	0	Rod
10x3_Ms_WT_P14_CAAGACTCAGAAGCGT-1	0	Rod
10x3_Ms_WT_P14_CAAGACTGTCCTGAAT-1	0	Rod
10x3_Ms_WT_P14_CAAGACTTCATCCTGC-1	0	Rod
10x3_Ms_WT_P14_CAAGAGGAGTAGACAT-1	0	Rod
10x3_Ms_WT_P14_CAAGAGGTCACAAGGG-1	0	Rod
10x3_Ms_WT_P14_CAAGAGGTCTACTATC-1	0	Rod
10x3_Ms_WT_P14_CAAGCTAGTCAGGCAA-1	0	Rod
10x3_Ms_WT_P14_CAAGGGACAAGACAAT-1	0	Rod
10x3_Ms_WT_P14_CAAGGGACAGCAGTCC-1	0	Rod
10x3_Ms_WT_P14_CAAGGGAGTCTAGATC-1	0	Rod
10x3_Ms_WT_P14_CAAGGGATCTAGGCAT-1	0	Rod
10x3_Ms_WT_P14_CAATACGCAATCCAGT-1	0	Rod
10x3_Ms_WT_P14_CAATACGCAGTCTTCC-1	0	Rod
10x3_Ms_WT_P14_CAATACGCATGGCCAC-1	0	Rod
10x3_Ms_WT_P14_CAATACGCATTCTTCA-1	0	Rod
10x3_Ms_WT_P14_CAATACGGTACAAACA-1	0	Rod
10x3_Ms_WT_P14_CAATACGTCTCATAGG-1	0	Rod
10x3_Ms_WT_P14_CAATCGAGTATGAGCG-1	0	Rod
10x3_Ms_WT_P14_CAATCGAGTCGCGTCA-1	0	Rod
10x3_Ms_WT_P14_CAATCGATCAAGTAAG-1	0	Rod
10x3_Ms_WT_P14_CAATCGATCTGGTGCG-1	0	Rod
10x3_Ms_WT_P14_CAATGACAGATACGAT-1	0	Rod
10x3_Ms_WT_P14_CAATGACAGGAAGTAG-1	0	Rod
10x3_Ms_WT_P14_CAATGACAGTGATAAC-1	0	Rod
10x3_Ms_WT_P14_CAATGACCAACTTCTT-1	0	Rod
10x3_Ms_WT_P14_CAATGACGTTCAGCGC-1	0	Rod
10x3_Ms_WT_P14_CAATGACTCTACCCAC-1	0	Rod
10x3_Ms_WT_P14_CAATTTCAGTTTCAGC-1	0	Rod
10x3_Ms_WT_P14_CAATTTCCAAGTGGAC-1	0	Rod
10x3_Ms_WT_P14_CAATTTCCACCAGCTG-1	0	Rod
10x3_Ms_WT_P14_CAATTTCCAGGACATG-1	0	Rod
10x3_Ms_WT_P14_CAATTTCCATCTGGGC-1	0	Rod
10x3_Ms_WT_P14_CAATTTCCATGCGGTC-1	0	Rod
10x3_Ms_WT_P14_CAATTTCGTGGATACG-1	0	Rod
10x3_Ms_WT_P14_CACAACAAGTAACGAT-1	0	Rod
10x3_Ms_WT_P14_CACAACAAGTCCCAAT-1	0	Rod
10x3_Ms_WT_P14_CACAACAGTAACCCTA-1	0	Rod
10x3_Ms_WT_P14_CACAACAGTTATGGTC-1	0	Rod
10x3_Ms_WT_P14_CACAACATCATCCTAT-1	0	Rod
10x3_Ms_WT_P14_CACAACATCGTTAGAC-1	0	Rod
10x3_Ms_WT_P14_CACAACATCTTCTGGC-1	0	Rod
10x3_Ms_WT_P14_CACAACATCTTTGGAG-1	0	Rod
10x3_Ms_WT_P14_CACACAAAGGGACTGT-1	0	Rod
10x3_Ms_WT_P14_CACACAAAGGGATCGT-1	0	Rod
10x3_Ms_WT_P14_CACACAAAGGTACATA-1	0	Rod
10x3_Ms_WT_P14_CACACAACAACGCCCA-1	0	Rod
10x3_Ms_WT_P14_CACACAAGTAATGCTC-1	0	Rod
10x3_Ms_WT_P14_CACACAAGTACAACGG-1	0	Rod
10x3_Ms_WT_P14_CACACAATCGCAGATT-1	0	Rod
10x3_Ms_WT_P14_CACAGATAGGGTCACA-1	0	Rod
10x3_Ms_WT_P14_CACAGATGTCCGGCAT-1	0	Rod
10x3_Ms_WT_P14_CACAGATGTCCTGGTG-1	0	Rod
10x3_Ms_WT_P14_CACAGATGTCGAATTC-1	0	Rod
10x3_Ms_WT_P14_CACAGGCGTAGGCAGT-1	0	Rod
10x3_Ms_WT_P14_CACAGGCGTTAGAGTA-1	0	Rod
10x3_Ms_WT_P14_CACATGAAGGTCACAG-1	0	Rod
10x3_Ms_WT_P14_CACATGACATAGTCGT-1	0	Rod
10x3_Ms_WT_P14_CACATGAGTGACACAG-1	0	Rod
10x3_Ms_WT_P14_CACATGATCACCATCC-1	0	Rod
10x3_Ms_WT_P14_CACATGATCCATCAGA-1	0	Rod
10x3_Ms_WT_P14_CACCAAAAGTCTGCAT-1	0	Rod
10x3_Ms_WT_P14_CACCAAACAGTTGTCA-1	0	Rod
10x3_Ms_WT_P14_CACCAAAGTAATGCTC-1	0	Rod
10x3_Ms_WT_P14_CACCAAAGTCAAAGCG-1	0	Rod
10x3_Ms_WT_P14_CACCGTTAGGGACCAT-1	0	Rod
10x3_Ms_WT_P14_CACCGTTCAATCCAGT-1	0	Rod
10x3_Ms_WT_P14_CACCGTTCACATCCCT-1	0	Rod
10x3_Ms_WT_P14_CACCGTTCATGGCACC-1	0	Rod
10x3_Ms_WT_P14_CACGAATAGCGAATGC-1	0	Rod
10x3_Ms_WT_P14_CACGAATAGGGATCAC-1	0	Rod
10x3_Ms_WT_P14_CACGAATAGTCCCTAA-1	0	Rod
10x3_Ms_WT_P14_CACGAATGTTTACTTC-1	0	Rod
10x3_Ms_WT_P14_CACGAATTCAGTCAGT-1	0	Rod
10x3_Ms_WT_P14_CACGGGTAGGCAGTCA-1	0	Rod
10x3_Ms_WT_P14_CACGGGTCACGCGCTA-1	0	Rod
10x3_Ms_WT_P14_CACGGGTCACGTATAC-1	0	Rod
10x3_Ms_WT_P14_CACGGGTCAGGAGGAG-1	0	Rod
10x3_Ms_WT_P14_CACGGGTGTCGCATTA-1	0	Rod
10x3_Ms_WT_P14_CACGGGTTCACCGCTT-1	0	Rod
10x3_Ms_WT_P14_CACGTGGAGCGTGCCT-1	0	Rod
10x3_Ms_WT_P14_CACGTGGAGTCTCCTC-1	0	Rod
10x3_Ms_WT_P14_CACGTGGCAAGGCAAC-1	0	Rod
10x3_Ms_WT_P14_CACGTGGGTAACGTTC-1	0	Rod
10x3_Ms_WT_P14_CACGTTCAGGCTAAAT-1	0	Rod
10x3_Ms_WT_P14_CACGTTCTCCAGCCTT-1	0	Rod
10x3_Ms_WT_P14_CACGTTCTCGGCTGGT-1	0	Rod
10x3_Ms_WT_P14_CACTAAGCACGATAGG-1	0	Rod
10x3_Ms_WT_P14_CACTAAGCATACTGAC-1	0	Rod
10x3_Ms_WT_P14_CACTGAAAGACCAGAC-1	0	Rod
10x3_Ms_WT_P14_CACTGAAAGCAGCGAT-1	0	Rod
10x3_Ms_WT_P14_CACTGAACAAGGTACG-1	0	Rod
10x3_Ms_WT_P14_CACTGAACAGGACTTT-1	0	Rod
10x3_Ms_WT_P14_CACTGAATCATCACCC-1	0	Rod
10x3_Ms_WT_P14_CACTGGGAGGTACAGC-1	0	Rod
10x3_Ms_WT_P14_CACTGGGCAAGTCGTT-1	0	Rod
10x3_Ms_WT_P14_CACTGGGCACCTGCAG-1	0	Rod
10x3_Ms_WT_P14_CACTGGGCATACGCAT-1	0	Rod
10x3_Ms_WT_P14_CACTGGGGTACTTGTG-1	0	Rod
10x3_Ms_WT_P14_CACTGGGTCCACACCT-1	0	Rod
10x3_Ms_WT_P14_CACTGTCAGTCCTGCG-1	0	Rod
10x3_Ms_WT_P14_CACTGTCCATTGGGAG-1	0	Rod
10x3_Ms_WT_P14_CACTGTCGTACAGAAT-1	0	Rod
10x3_Ms_WT_P14_CACTTCGAGGCCCACT-1	0	Rod
10x3_Ms_WT_P14_CACTTCGCACTCCTGT-1	0	Rod
10x3_Ms_WT_P14_CACTTCGCAGCTTTGA-1	0	Rod
10x3_Ms_WT_P14_CACTTCGGTCAACGCC-1	0	Rod
10x3_Ms_WT_P14_CAGAGCCAGTCCGCCA-1	0	Rod
10x3_Ms_WT_P14_CAGAGCCCACTAAACC-1	0	Rod
10x3_Ms_WT_P14_CAGAGCCTCGATTCCC-1	0	Rod
10x3_Ms_WT_P14_CAGATACCATGAATAG-1	0	Rod
10x3_Ms_WT_P14_CAGATACGTCCTACAA-1	0	Rod
10x3_Ms_WT_P14_CAGATACGTTTGGGTT-1	0	Rod
10x3_Ms_WT_P14_CAGATACTCTCGGGAC-1	0	Rod
10x3_Ms_WT_P14_CAGATCAAGTCACGCC-1	0	Rod
10x3_Ms_WT_P14_CAGATCACATCGCTCT-1	0	Rod
10x3_Ms_WT_P14_CAGATCAGTATTTCCT-1	0	Rod
10x3_Ms_WT_P14_CAGATCAGTCTGTGTA-1	0	Rod
10x3_Ms_WT_P14_CAGATCAGTGGCCCAT-1	0	Rod
10x3_Ms_WT_P14_CAGATTGAGCCTGTGC-1	0	Rod
10x3_Ms_WT_P14_CAGATTGCAGGTGGAT-1	0	Rod
10x3_Ms_WT_P14_CAGATTGGTTACAGCT-1	0	Rod
10x3_Ms_WT_P14_CAGCAATAGTCGGCAA-1	0	Rod
10x3_Ms_WT_P14_CAGCAATCAGCCGTCA-1	0	Rod
10x3_Ms_WT_P14_CAGCAATTCTTCACAT-1	0	Rod
10x3_Ms_WT_P14_CAGCACGAGAGCACTG-1	0	Rod
10x3_Ms_WT_P14_CAGCACGCACGTACTA-1	0	Rod
10x3_Ms_WT_P14_CAGCACGTCACACCCT-1	0	Rod
10x3_Ms_WT_P14_CAGCACGTCGACGCTG-1	0	Rod
10x3_Ms_WT_P14_CAGCAGCAGAAATCCA-1	0	Rod
10x3_Ms_WT_P14_CAGCAGCAGACTAGAT-1	0	Rod
10x3_Ms_WT_P14_CAGCAGCAGGGATCAC-1	0	Rod
10x3_Ms_WT_P14_CAGCAGCCAATCGCGC-1	0	Rod
10x3_Ms_WT_P14_CAGCAGCCAGAATTCC-1	0	Rod
10x3_Ms_WT_P14_CAGCAGCGTACGACTT-1	0	Rod
10x3_Ms_WT_P14_CAGCAGCGTTGGTAGG-1	0	Rod
10x3_Ms_WT_P14_CAGCAGCTCACCGGGT-1	0	Rod
10x3_Ms_WT_P14_CAGCCAGTCACATCAG-1	0	Rod
10x3_Ms_WT_P14_CAGCCAGTCATGAAAG-1	0	Rod
10x3_Ms_WT_P14_CAGCCAGTCCATGCAA-1	0	Rod
10x3_Ms_WT_P14_CAGCGTGCATAGAGGC-1	0	Rod
10x3_Ms_WT_P14_CAGCGTGTCGGTCGGT-1	0	Rod
10x3_Ms_WT_P14_CAGGCCACATACGCAT-1	0	Rod
10x3_Ms_WT_P14_CAGGCCAGTCCATACA-1	0	Rod
10x3_Ms_WT_P14_CAGGCCAGTTTAGTCG-1	0	Rod
10x3_Ms_WT_P14_CAGGCCATCATAGGCT-1	0	Rod
10x3_Ms_WT_P14_CAGGGCTAGCTTACGT-1	0	Rod
10x3_Ms_WT_P14_CAGGGCTCAAGTACCT-1	0	Rod
10x3_Ms_WT_P14_CAGGGCTGTTTGACAC-1	0	Rod
10x3_Ms_WT_P14_CAGGGCTTCACATCAG-1	0	Rod
10x3_Ms_WT_P14_CAGGTATGTACCTAAC-1	0	Rod
10x3_Ms_WT_P14_CAGGTATGTCACCCTT-1	0	Rod
10x3_Ms_WT_P14_CAGGTATGTCTGGTTA-1	0	Rod
10x3_Ms_WT_P14_CAGGTATGTGAGCTCC-1	0	Rod
10x3_Ms_WT_P14_CAGGTATTCCATCTCG-1	0	Rod
10x3_Ms_WT_P14_CAGTGCGAGCGCCATC-1	0	Rod
10x3_Ms_WT_P14_CAGTGCGCACTACTTT-1	0	Rod
10x3_Ms_WT_P14_CAGTGCGGTAGGAGGG-1	0	Rod
10x3_Ms_WT_P14_CAGTGCGGTATTGGCT-1	0	Rod
10x3_Ms_WT_P14_CAGTGCGGTCAAAGCG-1	0	Rod
10x3_Ms_WT_P14_CAGTGCGTCAAAGACA-1	0	Rod
10x3_Ms_WT_P14_CAGTGCGTCCACGTCT-1	0	Rod
10x3_Ms_WT_P14_CAGTTAGGTCATCCGG-1	0	Rod
10x3_Ms_WT_P14_CAGTTAGTCGTCTACC-1	0	Rod
10x3_Ms_WT_P14_CAGTTCCAGTAGAATC-1	0	Rod
10x3_Ms_WT_P14_CAGTTCCCATAGTCGT-1	0	Rod
10x3_Ms_WT_P14_CAGTTCCGTAGCTCGC-1	0	Rod
10x3_Ms_WT_P14_CAGTTCCGTCGAGCAA-1	0	Rod
10x3_Ms_WT_P14_CAGTTCCTCCCGTAAA-1	0	Rod
10x3_Ms_WT_P14_CATAAGCAGAGAGTTT-1	0	Rod
10x3_Ms_WT_P14_CATAAGCAGTTCCGGC-1	0	Rod
10x3_Ms_WT_P14_CATAAGCGTCATAAAG-1	0	Rod
10x3_Ms_WT_P14_CATAAGCTCCGACGGT-1	0	Rod
10x3_Ms_WT_P14_CATACAGAGCCGATTT-1	0	Rod
10x3_Ms_WT_P14_CATACAGAGCCTATTG-1	0	Rod
10x3_Ms_WT_P14_CATACAGAGGGCCAAT-1	0	Rod
10x3_Ms_WT_P14_CATACAGCAGAAGTTA-1	0	Rod
10x3_Ms_WT_P14_CATACAGCATAGGTTC-1	0	Rod
10x3_Ms_WT_P14_CATACAGCATGGTACT-1	0	Rod
10x3_Ms_WT_P14_CATACAGGTACGAGCA-1	0	Rod
10x3_Ms_WT_P14_CATACAGTCATCCCGT-1	0	Rod
10x3_Ms_WT_P14_CATACCCGTCCACAGC-1	0	Rod
10x3_Ms_WT_P14_CATACCCGTTAACAGA-1	0	Rod
10x3_Ms_WT_P14_CATACCCTCGAGAAAT-1	0	Rod
10x3_Ms_WT_P14_CATACCCTCTAATTCC-1	0	Rod
10x3_Ms_WT_P14_CATACTTAGTCATAGA-1	0	Rod
10x3_Ms_WT_P14_CATACTTAGTGGAAGA-1	0	Rod
10x3_Ms_WT_P14_CATACTTTCATATGGC-1	0	Rod
10x3_Ms_WT_P14_CATACTTTCCGTGCGA-1	0	Rod
10x3_Ms_WT_P14_CATACTTTCTATACGG-1	0	Rod
10x3_Ms_WT_P14_CATAGACAGACATACA-1	0	Rod
10x3_Ms_WT_P14_CATAGACAGGTAGATT-1	0	Rod
10x3_Ms_WT_P14_CATAGACGTCGTCAGC-1	0	Rod
10x3_Ms_WT_P14_CATAGACGTGGCGCTT-1	0	Rod
10x3_Ms_WT_P14_CATAGACTCAACTGAC-1	0	Rod
10x3_Ms_WT_P14_CATAGACTCCATATGG-1	0	Rod
10x3_Ms_WT_P14_CATCAAGCAAGCAGGT-1	0	Rod
10x3_Ms_WT_P14_CATCAAGGTGGGAGAG-1	0	Rod
10x3_Ms_WT_P14_CATCAAGTCGTGGACC-1	0	Rod
10x3_Ms_WT_P14_CATCCACAGGTTCTTG-1	0	Rod
10x3_Ms_WT_P14_CATCCACCAAGGCCTC-1	0	Rod
10x3_Ms_WT_P14_CATCCACCAATTTCTC-1	0	Rod
10x3_Ms_WT_P14_CATCCACCATTGACCA-1	0	Rod
10x3_Ms_WT_P14_CATCCACTCAGTGGGA-1	0	Rod
10x3_Ms_WT_P14_CATCCCACACCAACAT-1	0	Rod
10x3_Ms_WT_P14_CATCCCACACCAATTG-1	0	Rod
10x3_Ms_WT_P14_CATCCCACAGGAATCG-1	0	Rod
10x3_Ms_WT_P14_CATCCCATCGCGGTAC-1	0	Rod
10x3_Ms_WT_P14_CATCCGTGTTCGCGTG-1	0	Rod
10x3_Ms_WT_P14_CATCCGTTCATCTATC-1	0	Rod
10x3_Ms_WT_P14_CATCCGTTCATTGTTC-1	0	Rod
10x3_Ms_WT_P14_CATCCGTTCCATTCAT-1	0	Rod
10x3_Ms_WT_P14_CATCCGTTCTTTCCAA-1	0	Rod
10x3_Ms_WT_P14_CATCCGTTCTTTCCGG-1	0	Rod
10x3_Ms_WT_P14_CATCGCTCAATGGCCC-1	0	Rod
10x3_Ms_WT_P14_CATCGCTGTCGCGTCA-1	0	Rod
10x3_Ms_WT_P14_CATCGCTGTGATTCAC-1	0	Rod
10x3_Ms_WT_P14_CATCGGGAGATCGGTG-1	0	Rod
10x3_Ms_WT_P14_CATCGGGAGCACAAAT-1	0	Rod
10x3_Ms_WT_P14_CATCGGGAGGAGTCTG-1	0	Rod
10x3_Ms_WT_P14_CATCGGGAGGGTGGGA-1	0	Rod
10x3_Ms_WT_P14_CATCGGGGTACAGAGC-1	0	Rod
10x3_Ms_WT_P14_CATCGGGGTCACCTTC-1	0	Rod
10x3_Ms_WT_P14_CATCGGGGTTTGCAGT-1	0	Rod
10x3_Ms_WT_P14_CATCGGGTCAGTGCGC-1	0	Rod
10x3_Ms_WT_P14_CATCGGGTCTCGGTAA-1	0	Rod
10x3_Ms_WT_P14_CATCGTCTCCACGTCT-1	0	Rod
10x3_Ms_WT_P14_CATGAGTAGCTAGCCC-1	0	Rod
10x3_Ms_WT_P14_CATGAGTCAACAGCCC-1	0	Rod
10x3_Ms_WT_P14_CATGAGTCATGTGGTT-1	0	Rod
10x3_Ms_WT_P14_CATGAGTGTGTACGCC-1	0	Rod
10x3_Ms_WT_P14_CATGAGTTCAGGTGTT-1	0	Rod
10x3_Ms_WT_P14_CATGAGTTCCTTGACC-1	0	Rod
10x3_Ms_WT_P14_CATGAGTTCTCAATCT-1	0	Rod
10x3_Ms_WT_P14_CATGAGTTCTGCGTCT-1	0	Rod
10x3_Ms_WT_P14_CATGCAAAGCACACAG-1	0	Rod
10x3_Ms_WT_P14_CATGCAAAGGCGCTTC-1	0	Rod
10x3_Ms_WT_P14_CATGCAAAGGTACAAT-1	0	Rod
10x3_Ms_WT_P14_CATGCAACAAGCCTGC-1	0	Rod
10x3_Ms_WT_P14_CATGCAACACGCAAAG-1	0	Rod
10x3_Ms_WT_P14_CATGCCTAGCTAATCC-1	0	Rod
10x3_Ms_WT_P14_CATGCCTGTCTTTCAT-1	0	Rod
10x3_Ms_WT_P14_CATGCGGAGTCAGGGT-1	0	Rod
10x3_Ms_WT_P14_CATGCGGGTCAGCTTA-1	0	Rod
10x3_Ms_WT_P14_CATGCGGGTCCACACG-1	0	Rod
10x3_Ms_WT_P14_CATGCGGTCCGGACTG-1	0	Rod
10x3_Ms_WT_P14_CATGCGGTCTGTCTCG-1	0	Rod
10x3_Ms_WT_P14_CATGCTCCAATGCAGG-1	0	Rod
10x3_Ms_WT_P14_CATGCTCCAGAGTAAT-1	0	Rod
10x3_Ms_WT_P14_CATGCTCCAGCGTACC-1	0	Rod
10x3_Ms_WT_P14_CATGCTCGTCATCTAG-1	0	Rod
10x3_Ms_WT_P14_CATGCTCGTTCTCTCG-1	0	Rod
10x3_Ms_WT_P14_CATGGATCAGCGAGTA-1	0	Rod
10x3_Ms_WT_P14_CATGGATGTAGGTCAG-1	0	Rod
10x3_Ms_WT_P14_CATGGATGTCCATCTC-1	0	Rod
10x3_Ms_WT_P14_CATGGATGTGAGTAAT-1	0	Rod
10x3_Ms_WT_P14_CATGGTAAGCAATTAG-1	0	Rod
10x3_Ms_WT_P14_CATGGTAAGTAGAATC-1	0	Rod
10x3_Ms_WT_P14_CATGGTACAACCGACC-1	0	Rod
10x3_Ms_WT_P14_CATGGTACACTGCGAC-1	0	Rod
10x3_Ms_WT_P14_CATGGTAGTGATCATC-1	0	Rod
10x3_Ms_WT_P14_CATGGTAGTTCAGCTA-1	0	Rod
10x3_Ms_WT_P14_CATGGTATCATTGCCC-1	0	Rod
10x3_Ms_WT_P14_CATGGTATCTACACAG-1	0	Rod
10x3_Ms_WT_P14_CATTCATCATCTTCGC-1	0	Rod
10x3_Ms_WT_P14_CATTCATGTAGGGTAC-1	0	Rod
10x3_Ms_WT_P14_CATTCCGCAGATCCTA-1	0	Rod
10x3_Ms_WT_P14_CATTCCGTCTCGGTAA-1	0	Rod
10x3_Ms_WT_P14_CATTCTACAGTAACAA-1	0	Rod
10x3_Ms_WT_P14_CATTCTACATAAGATG-1	0	Rod
10x3_Ms_WT_P14_CATTCTACATCATTTC-1	0	Rod
10x3_Ms_WT_P14_CATTCTATCGTACACA-1	0	Rod
10x3_Ms_WT_P14_CATTCTATCGTTGTGA-1	0	Rod
10x3_Ms_WT_P14_CATTCTATCTACGGGC-1	0	Rod
10x3_Ms_WT_P14_CATTCTATCTGCTCTG-1	0	Rod
10x3_Ms_WT_P14_CATTGAGAGATCCTAC-1	0	Rod
10x3_Ms_WT_P14_CATTGAGAGCACTAAA-1	0	Rod
10x3_Ms_WT_P14_CATTGAGAGTAGAATC-1	0	Rod
10x3_Ms_WT_P14_CATTGAGAGTCATGGG-1	0	Rod
10x3_Ms_WT_P14_CATTGAGAGTCTCTGA-1	0	Rod
10x3_Ms_WT_P14_CATTGAGAGTTTCAGC-1	0	Rod
10x3_Ms_WT_P14_CATTGAGGTAAGAACT-1	0	Rod
10x3_Ms_WT_P14_CATTGAGGTTTACTTC-1	0	Rod
10x3_Ms_WT_P14_CATTGCCAGAATGTTG-1	0	Rod
10x3_Ms_WT_P14_CATTGCCAGTTGCATC-1	0	Rod
10x3_Ms_WT_P14_CATTGCCCAGTAACGG-1	0	Rod
10x3_Ms_WT_P14_CATTGCCGTGACTGAG-1	0	Rod
10x3_Ms_WT_P14_CATTGCCTCCAGTGCG-1	0	Rod
10x3_Ms_WT_P14_CATTGCCTCCGTGACG-1	0	Rod
10x3_Ms_WT_P14_CATTGTTAGGTGAGAA-1	0	Rod
10x3_Ms_WT_P14_CATTGTTGTTCGGCCA-1	0	Rod
10x3_Ms_WT_P14_CATTGTTTCTCCCTAG-1	0	Rod
10x3_Ms_WT_P14_CATTTCAAGGATTCCT-1	0	Rod
10x3_Ms_WT_P14_CATTTCACATGACAAA-1	0	Rod
10x3_Ms_WT_P14_CATTTCAGTTGCTAGT-1	0	Rod
10x3_Ms_WT_P14_CATTTCATCATTTGGG-1	0	Rod
10x3_Ms_WT_P14_CATTTCATCCATCACC-1	0	Rod
10x3_Ms_WT_P14_CCAAGCGTCAGCGCAC-1	0	Rod
10x3_Ms_WT_P14_CCAATGAAGAGTATAC-1	0	Rod
10x3_Ms_WT_P14_CCAATGACAAGCTCTA-1	0	Rod
10x3_Ms_WT_P14_CCAATGATCCTTTGAT-1	0	Rod
10x3_Ms_WT_P14_CCAATTTAGCAATTAG-1	0	Rod
10x3_Ms_WT_P14_CCAATTTAGCGACTAG-1	0	Rod
10x3_Ms_WT_P14_CCAATTTCACGCTGAC-1	0	Rod
10x3_Ms_WT_P14_CCAATTTCATCGTTCC-1	0	Rod
10x3_Ms_WT_P14_CCAATTTGTTCTGAGT-1	0	Rod
10x3_Ms_WT_P14_CCAATTTGTTTCGACA-1	0	Rod
10x3_Ms_WT_P14_CCAATTTTCGGTCTAA-1	0	Rod
10x3_Ms_WT_P14_CCAATTTTCTCGCAGG-1	0	Rod
10x3_Ms_WT_P14_CCACAAAAGTGGCCTC-1	0	Rod
10x3_Ms_WT_P14_CCACAAACATCCGATA-1	0	Rod
10x3_Ms_WT_P14_CCACAAAGTAACCCTA-1	0	Rod
10x3_Ms_WT_P14_CCACAAAGTATTGACC-1	0	Rod
10x3_Ms_WT_P14_CCACAAATCAGGTGTT-1	0	Rod
10x3_Ms_WT_P14_CCACACTAGAAACTCA-1	0	Rod
10x3_Ms_WT_P14_CCACACTCAATAAGGT-1	0	Rod
10x3_Ms_WT_P14_CCACACTCACAATGTC-1	0	Rod
10x3_Ms_WT_P14_CCACACTCAGAGACTG-1	0	Rod
10x3_Ms_WT_P14_CCACACTCATCCAATG-1	0	Rod
10x3_Ms_WT_P14_CCACACTGTCTAACGT-1	0	Rod
10x3_Ms_WT_P14_CCACACTGTGAATATG-1	0	Rod
10x3_Ms_WT_P14_CCACACTTCTCTTGCG-1	0	Rod
10x3_Ms_WT_P14_CCACCATAGCAGGTCA-1	0	Rod
10x3_Ms_WT_P14_CCACCATAGGAATCGC-1	0	Rod
10x3_Ms_WT_P14_CCACCATCATCACGGC-1	0	Rod
10x3_Ms_WT_P14_CCACCATTCACGATAC-1	0	Rod
10x3_Ms_WT_P14_CCACCATTCCAGGACC-1	0	Rod
10x3_Ms_WT_P14_CCACCATTCCTATGGA-1	0	Rod
10x3_Ms_WT_P14_CCACGAGAGTGCAGCA-1	0	Rod
10x3_Ms_WT_P14_CCACGAGCACCTGTCT-1	0	Rod
10x3_Ms_WT_P14_CCACGAGCACTTGGCG-1	0	Rod
10x3_Ms_WT_P14_CCACGTTAGATCCTAC-1	0	Rod
10x3_Ms_WT_P14_CCACGTTAGGGTACGT-1	0	Rod
10x3_Ms_WT_P14_CCACGTTCAAGGACAC-1	0	Rod
10x3_Ms_WT_P14_CCACGTTCAGTAGGAC-1	0	Rod
10x3_Ms_WT_P14_CCACGTTGTAATTAGG-1	0	Rod
10x3_Ms_WT_P14_CCACGTTGTGACACAG-1	0	Rod
10x3_Ms_WT_P14_CCACGTTGTGCAAGAC-1	0	Rod
10x3_Ms_WT_P14_CCACGTTTCCACTAGA-1	0	Rod
10x3_Ms_WT_P14_CCACTTGAGCCTTGAT-1	0	Rod
10x3_Ms_WT_P14_CCACTTGTCAGAACCT-1	0	Rod
10x3_Ms_WT_P14_CCACTTGTCTCCCAAC-1	0	Rod
10x3_Ms_WT_P14_CCATAAGCATTCCTAT-1	0	Rod
10x3_Ms_WT_P14_CCATAAGTCTCTCGCA-1	0	Rod
10x3_Ms_WT_P14_CCATAAGTCTGTCAGA-1	0	Rod
10x3_Ms_WT_P14_CCATCACAGCAAGGAA-1	0	Rod
10x3_Ms_WT_P14_CCATCACAGTAACCTC-1	0	Rod
10x3_Ms_WT_P14_CCATCACCACATATGC-1	0	Rod
10x3_Ms_WT_P14_CCATCACGTAAGATAC-1	0	Rod
10x3_Ms_WT_P14_CCATCACGTACCAATC-1	0	Rod
10x3_Ms_WT_P14_CCATCACTCACAAGAA-1	0	Rod
10x3_Ms_WT_P14_CCATCACTCGTCCTCA-1	0	Rod
10x3_Ms_WT_P14_CCCAACTAGCCTATTG-1	0	Rod
10x3_Ms_WT_P14_CCCAACTGTGGATTTC-1	0	Rod
10x3_Ms_WT_P14_CCCAACTTCCACGAAT-1	0	Rod
10x3_Ms_WT_P14_CCCAACTTCCAGCTCT-1	0	Rod
10x3_Ms_WT_P14_CCCAACTTCTATACTC-1	0	Rod
10x3_Ms_WT_P14_CCCATTGAGTGTTCCA-1	0	Rod
10x3_Ms_WT_P14_CCCATTGCAAGAGATT-1	0	Rod
10x3_Ms_WT_P14_CCCATTGCACGACGTC-1	0	Rod
10x3_Ms_WT_P14_CCCATTGGTTTACGAC-1	0	Rod
10x3_Ms_WT_P14_CCCATTGTCATGCCAA-1	0	Rod
10x3_Ms_WT_P14_CCCATTGTCTGCGATA-1	0	Rod
10x3_Ms_WT_P14_CCCGAAGCACGCCACA-1	0	Rod
10x3_Ms_WT_P14_CCCGAAGTCCTTCAGC-1	0	Rod
10x3_Ms_WT_P14_CCCGAAGTCTCCGTGT-1	0	Rod
10x3_Ms_WT_P14_CCCGGAAGTCGTTGGC-1	0	Rod
10x3_Ms_WT_P14_CCCGGAAGTTGGACCC-1	0	Rod
10x3_Ms_WT_P14_CCCGGAATCCTAGCGG-1	0	Rod
10x3_Ms_WT_P14_CCCTAACAGACGCCAA-1	0	Rod
10x3_Ms_WT_P14_CCCTAACAGAGGTATT-1	0	Rod
10x3_Ms_WT_P14_CCCTAACAGATCGGTG-1	0	Rod
10x3_Ms_WT_P14_CCCTAACAGGCTCCCA-1	0	Rod
10x3_Ms_WT_P14_CCCTAACAGGTCGTCC-1	0	Rod
10x3_Ms_WT_P14_CCCTAACTCATTTGTC-1	0	Rod
10x3_Ms_WT_P14_CCCTAACTCGCCAGAC-1	0	Rod
10x3_Ms_WT_P14_CCCTAACTCTACTGCC-1	0	Rod
10x3_Ms_WT_P14_CCCTCAAAGGATACGC-1	0	Rod
10x3_Ms_WT_P14_CCCTCAACAAATACGA-1	0	Rod
10x3_Ms_WT_P14_CCCTCAACACCAGTTA-1	0	Rod
10x3_Ms_WT_P14_CCCTCAACATACTGAC-1	0	Rod
10x3_Ms_WT_P14_CCCTCAAGTGGGTCAA-1	0	Rod
10x3_Ms_WT_P14_CCCTCAATCCGTGTGG-1	0	Rod
10x3_Ms_WT_P14_CCCTCTCAGCATACTC-1	0	Rod
10x3_Ms_WT_P14_CCCTCTCAGTTACTCG-1	0	Rod
10x3_Ms_WT_P14_CCCTCTCCAACGCATT-1	0	Rod
10x3_Ms_WT_P14_CCCTCTCCAATAGTCC-1	0	Rod
10x3_Ms_WT_P14_CCCTCTCCATAAGCGG-1	0	Rod
10x3_Ms_WT_P14_CCCTCTCGTCCGCAGT-1	0	Rod
10x3_Ms_WT_P14_CCCTCTCGTGCGGTAA-1	0	Rod
10x3_Ms_WT_P14_CCCTCTCTCAGCCCAG-1	0	Rod
10x3_Ms_WT_P14_CCCTCTCTCAGCTTGA-1	0	Rod
10x3_Ms_WT_P14_CCCTCTCTCGAGAAAT-1	0	Rod
10x3_Ms_WT_P14_CCCTGATAGCACGTCC-1	0	Rod
10x3_Ms_WT_P14_CCCTGATCAGGGCTTC-1	0	Rod
10x3_Ms_WT_P14_CCCTGATGTTCCTAGA-1	0	Rod
10x3_Ms_WT_P14_CCCTGATGTTCGGACC-1	0	Rod
10x3_Ms_WT_P14_CCCTGATTCACCTGTC-1	0	Rod
10x3_Ms_WT_P14_CCCTGATTCTTCTAAC-1	0	Rod
10x3_Ms_WT_P14_CCCTTAGAGTCAAGCG-1	0	Rod
10x3_Ms_WT_P14_CCCTTAGCAGTGGCTC-1	0	Rod
10x3_Ms_WT_P14_CCCTTAGCATCCGAAT-1	0	Rod
10x3_Ms_WT_P14_CCCTTAGCATCGATGT-1	0	Rod
10x3_Ms_WT_P14_CCCTTAGGTGAAAGTT-1	0	Rod
10x3_Ms_WT_P14_CCCTTAGGTTGCTCAA-1	0	Rod
10x3_Ms_WT_P14_CCCTTAGTCGTTCTAT-1	0	Rod
10x3_Ms_WT_P14_CCGAACGCACAAGGTG-1	0	Rod
10x3_Ms_WT_P14_CCGAACGCAGCGTACC-1	0	Rod
10x3_Ms_WT_P14_CCGAACGCATAGTCGT-1	0	Rod
10x3_Ms_WT_P14_CCGATCTAGATTGCGG-1	0	Rod
10x3_Ms_WT_P14_CCGATGGAGCGCTGAA-1	0	Rod
10x3_Ms_WT_P14_CCGATGGCAGCCGGTT-1	0	Rod
10x3_Ms_WT_P14_CCGATGGGTATCGTAC-1	0	Rod
10x3_Ms_WT_P14_CCGATGGGTCGAGTGA-1	0	Rod
10x3_Ms_WT_P14_CCGCAAGCAACAGAGC-1	0	Rod
10x3_Ms_WT_P14_CCGCAAGCATACTGAC-1	0	Rod
10x3_Ms_WT_P14_CCGCAAGTCGTTGTAG-1	0	Rod
10x3_Ms_WT_P14_CCGGACAAGGTTTGAA-1	0	Rod
10x3_Ms_WT_P14_CCGGACACACAAGTTC-1	0	Rod
10x3_Ms_WT_P14_CCGGACACAGGTCTCG-1	0	Rod
10x3_Ms_WT_P14_CCGGACATCAAACTGC-1	0	Rod
10x3_Ms_WT_P14_CCGGACATCCGATGCG-1	0	Rod
10x3_Ms_WT_P14_CCGGGTAAGTCTAGAA-1	0	Rod
10x3_Ms_WT_P14_CCGGGTACAGACCAAG-1	0	Rod
10x3_Ms_WT_P14_CCGGGTAGTAGAATAC-1	0	Rod
10x3_Ms_WT_P14_CCGGGTAGTGCATGAG-1	0	Rod
10x3_Ms_WT_P14_CCGGGTATCACTTATC-1	0	Rod
10x3_Ms_WT_P14_CCGGGTATCCGTACGG-1	0	Rod
10x3_Ms_WT_P14_CCGGTAGAGATACATG-1	0	Rod
10x3_Ms_WT_P14_CCGGTAGAGGTGCTAG-1	0	Rod
10x3_Ms_WT_P14_CCGGTAGGTGTGCCTG-1	0	Rod
10x3_Ms_WT_P14_CCGTAGGAGCCATTCA-1	0	Rod
10x3_Ms_WT_P14_CCGTAGGCATGAAAGT-1	0	Rod
10x3_Ms_WT_P14_CCGTAGGGTATCGTGT-1	0	Rod
10x3_Ms_WT_P14_CCGTAGGGTCCAACGC-1	0	Rod
10x3_Ms_WT_P14_CCGTAGGGTGTTACAC-1	0	Rod
10x3_Ms_WT_P14_CCGTGAGAGTGGTTAA-1	0	Rod
10x3_Ms_WT_P14_CCGTGAGGTACCAATC-1	0	Rod
10x3_Ms_WT_P14_CCGTGAGGTTCCACAA-1	0	Rod
10x3_Ms_WT_P14_CCGTTCAAGGCAGGGA-1	0	Rod
10x3_Ms_WT_P14_CCGTTCAAGTCCGCCA-1	0	Rod
10x3_Ms_WT_P14_CCGTTCATCACTTGGA-1	0	Rod
10x3_Ms_WT_P14_CCGTTCATCTTGGTCC-1	0	Rod
10x3_Ms_WT_P14_CCTAACCAGGTTGTTC-1	0	Rod
10x3_Ms_WT_P14_CCTAACCGTCCTGGGT-1	0	Rod
10x3_Ms_WT_P14_CCTAACCTCTAGGCCG-1	0	Rod
10x3_Ms_WT_P14_CCTAAGAAGTGCCAGA-1	0	Rod
10x3_Ms_WT_P14_CCTAAGACATCTTCGC-1	0	Rod
10x3_Ms_WT_P14_CCTAAGAGTCTCTCTG-1	0	Rod
10x3_Ms_WT_P14_CCTAAGAGTGGAACAC-1	0	Rod
10x3_Ms_WT_P14_CCTAAGATCCACATAG-1	0	Rod
10x3_Ms_WT_P14_CCTAAGATCGCCTTTG-1	0	Rod
10x3_Ms_WT_P14_CCTAAGATCTTACACT-1	0	Rod
10x3_Ms_WT_P14_CCTACGTCAAGGAGTC-1	0	Rod
10x3_Ms_WT_P14_CCTACGTCACAGTATC-1	0	Rod
10x3_Ms_WT_P14_CCTACGTGTCGGTAAG-1	0	Rod
10x3_Ms_WT_P14_CCTACGTGTTTAGAGA-1	0	Rod
10x3_Ms_WT_P14_CCTACGTTCTTTCGAT-1	0	Rod
10x3_Ms_WT_P14_CCTATCGAGTTAACAG-1	0	Rod
10x3_Ms_WT_P14_CCTATCGGTGTTCCAA-1	0	Rod
10x3_Ms_WT_P14_CCTCAACGTGACAGGT-1	0	Rod
10x3_Ms_WT_P14_CCTCAACTCACCCTCA-1	0	Rod
10x3_Ms_WT_P14_CCTCAACTCAGCGCAC-1	0	Rod
10x3_Ms_WT_P14_CCTCAACTCATAAGGA-1	0	Rod
10x3_Ms_WT_P14_CCTCAACTCCAGTACA-1	0	Rod
10x3_Ms_WT_P14_CCTCAACTCTCGAACA-1	0	Rod
10x3_Ms_WT_P14_CCTCAACTCTGCTGAA-1	0	Rod
10x3_Ms_WT_P14_CCTCACAAGCCTCTTC-1	0	Rod
10x3_Ms_WT_P14_CCTCACAAGTTACGTC-1	0	Rod
10x3_Ms_WT_P14_CCTCACACACTGTCGG-1	0	Rod
10x3_Ms_WT_P14_CCTCACACATGACGGA-1	0	Rod
10x3_Ms_WT_P14_CCTCACAGTAACATGA-1	0	Rod
10x3_Ms_WT_P14_CCTCACATCGACACCG-1	0	Rod
10x3_Ms_WT_P14_CCTCAGTCATACCACA-1	0	Rod
10x3_Ms_WT_P14_CCTCAGTGTATGTGTC-1	0	Rod
10x3_Ms_WT_P14_CCTCAGTGTCAACCAT-1	0	Rod
10x3_Ms_WT_P14_CCTCAGTGTCACTCTC-1	0	Rod
10x3_Ms_WT_P14_CCTCAGTTCACCTTAT-1	0	Rod
10x3_Ms_WT_P14_CCTCAGTTCATAGGCT-1	0	Rod
10x3_Ms_WT_P14_CCTCAGTTCGCCGAAC-1	0	Rod
10x3_Ms_WT_P14_CCTCATGAGCCTTCTC-1	0	Rod
10x3_Ms_WT_P14_CCTCATGCAACGATCT-1	0	Rod
10x3_Ms_WT_P14_CCTCATGCAATGTGGG-1	0	Rod
10x3_Ms_WT_P14_CCTCATGCAGAGGACT-1	0	Rod
10x3_Ms_WT_P14_CCTCATGCAGAGTAAT-1	0	Rod
10x3_Ms_WT_P14_CCTCATGCAGGCCCTA-1	0	Rod
10x3_Ms_WT_P14_CCTCATGCATAATGCC-1	0	Rod
10x3_Ms_WT_P14_CCTCATGCATCTATCT-1	0	Rod
10x3_Ms_WT_P14_CCTCATGGTGGTACAG-1	0	Rod
10x3_Ms_WT_P14_CCTCATGGTTTCCAAG-1	0	Rod
10x3_Ms_WT_P14_CCTCCAAAGGTAGATT-1	0	Rod
10x3_Ms_WT_P14_CCTCCAACAATGCTCA-1	0	Rod
10x3_Ms_WT_P14_CCTCCAACAGCATGCC-1	0	Rod
10x3_Ms_WT_P14_CCTCCAATCACCATGA-1	0	Rod
10x3_Ms_WT_P14_CCTCCTCAGATAGCTA-1	0	Rod
10x3_Ms_WT_P14_CCTCCTCCAACTCATG-1	0	Rod
10x3_Ms_WT_P14_CCTCCTCCAATTCTCT-1	0	Rod
10x3_Ms_WT_P14_CCTCCTCCACAATGCT-1	0	Rod
10x3_Ms_WT_P14_CCTCCTCCACGACAAG-1	0	Rod
10x3_Ms_WT_P14_CCTCCTCCACTGCTTC-1	0	Rod
10x3_Ms_WT_P14_CCTCCTCCAGGCAATG-1	0	Rod
10x3_Ms_WT_P14_CCTCCTCCAGTTAAAG-1	0	Rod
10x3_Ms_WT_P14_CCTCCTCCATCATCTT-1	0	Rod
10x3_Ms_WT_P14_CCTCCTCGTAAGATCA-1	0	Rod
10x3_Ms_WT_P14_CCTCCTCGTACCTGTA-1	0	Rod
10x3_Ms_WT_P14_CCTCTAGAGTAAACAC-1	0	Rod
10x3_Ms_WT_P14_CCTCTAGGTACACGCC-1	0	Rod
10x3_Ms_WT_P14_CCTCTAGGTGTCTAAC-1	0	Rod
10x3_Ms_WT_P14_CCTCTCCCAAACTCGT-1	0	Rod
10x3_Ms_WT_P14_CCTCTCCCAGTCAGCC-1	0	Rod
10x3_Ms_WT_P14_CCTCTCCTCCAGTTCC-1	0	Rod
10x3_Ms_WT_P14_CCTCTCCTCCTCTGCA-1	0	Rod
10x3_Ms_WT_P14_CCTCTCCTCGATACTG-1	0	Rod
10x3_Ms_WT_P14_CCTCTCCTCGGTGTAT-1	0	Rod
10x3_Ms_WT_P14_CCTCTCCTCGTGAGAG-1	0	Rod
10x3_Ms_WT_P14_CCTCTCCTCTCCGTGT-1	0	Rod
10x3_Ms_WT_P14_CCTCTCCTCTTACCAT-1	0	Rod
10x3_Ms_WT_P14_CCTGCATAGCACGTCC-1	0	Rod
10x3_Ms_WT_P14_CCTGCATTCGGAATGG-1	0	Rod
10x3_Ms_WT_P14_CCTGCATTCTCTGACC-1	0	Rod
10x3_Ms_WT_P14_CCTGTTGAGCCAGTAG-1	0	Rod
10x3_Ms_WT_P14_CCTGTTGAGCTGTTAC-1	0	Rod
10x3_Ms_WT_P14_CCTGTTGCACTTGACA-1	0	Rod
10x3_Ms_WT_P14_CCTGTTGGTTCCAAAC-1	0	Rod
10x3_Ms_WT_P14_CCTGTTGTCACGATCA-1	0	Rod
10x3_Ms_WT_P14_CCTGTTGTCAGCGTCG-1	0	Rod
10x3_Ms_WT_P14_CCTGTTGTCCGTTTCG-1	0	Rod
10x3_Ms_WT_P14_CCTGTTGTCTAACACG-1	0	Rod
10x3_Ms_WT_P14_CCTGTTGTCTTACGTT-1	0	Rod
10x3_Ms_WT_P14_CCTTCAGAGGAGAATG-1	0	Rod
10x3_Ms_WT_P14_CCTTCAGAGGGTGGGA-1	0	Rod
10x3_Ms_WT_P14_CCTTCAGAGGTCTTTG-1	0	Rod
10x3_Ms_WT_P14_CCTTCAGGTACTGGGA-1	0	Rod
10x3_Ms_WT_P14_CCTTCAGTCATAAGGA-1	0	Rod
10x3_Ms_WT_P14_CCTTCAGTCATCCTAT-1	0	Rod
10x3_Ms_WT_P14_CCTTGTGAGGTAGTAT-1	0	Rod
10x3_Ms_WT_P14_CCTTGTGAGTCCTACA-1	0	Rod
10x3_Ms_WT_P14_CCTTGTGGTGCAACGA-1	0	Rod
10x3_Ms_WT_P14_CCTTGTGGTTGACGGA-1	0	Rod
10x3_Ms_WT_P14_CCTTGTGTCTACGCGG-1	0	Rod
10x3_Ms_WT_P14_CCTTTGGGTAGTCGGA-1	0	Rod
10x3_Ms_WT_P14_CCTTTGGGTGCGGATA-1	0	Rod
10x3_Ms_WT_P14_CCTTTGGGTTCCACGG-1	0	Rod
10x3_Ms_WT_P14_CCTTTGGTCCACCTCA-1	0	Rod
10x3_Ms_WT_P14_CCTTTGGTCCCTAGGG-1	0	Rod
10x3_Ms_WT_P14_CGAAGGAAGATCACCT-1	0	Rod
10x3_Ms_WT_P14_CGAAGGACAACTGGTT-1	0	Rod
10x3_Ms_WT_P14_CGAAGGACACCTAAAC-1	0	Rod
10x3_Ms_WT_P14_CGAAGGAGTGAAAGTT-1	0	Rod
10x3_Ms_WT_P14_CGAAGGAGTGAGCAGT-1	0	Rod
10x3_Ms_WT_P14_CGAAGGATCCCTCTAG-1	0	Rod
10x3_Ms_WT_P14_CGAAGGATCGCGTGAC-1	0	Rod
10x3_Ms_WT_P14_CGAAGGATCTCTCGAC-1	0	Rod
10x3_Ms_WT_P14_CGAAGTTCACCTAAAC-1	0	Rod
10x3_Ms_WT_P14_CGAAGTTCATGTGCTA-1	0	Rod
10x3_Ms_WT_P14_CGAAGTTGTAGCCCTG-1	0	Rod
10x3_Ms_WT_P14_CGAAGTTGTTCAGTAC-1	0	Rod
10x3_Ms_WT_P14_CGAAGTTTCCTCGATC-1	0	Rod
10x3_Ms_WT_P14_CGAATTGCAATAGAGT-1	0	Rod
10x3_Ms_WT_P14_CGAATTGCAGAAGCTG-1	0	Rod
10x3_Ms_WT_P14_CGAATTGCATCCTCAC-1	0	Rod
10x3_Ms_WT_P14_CGAATTGGTCCATCTC-1	0	Rod
10x3_Ms_WT_P14_CGAATTGTCCTAAACG-1	0	Rod
10x3_Ms_WT_P14_CGACAGCAGAAATCCA-1	0	Rod
10x3_Ms_WT_P14_CGACAGCAGCGGGTAT-1	0	Rod
10x3_Ms_WT_P14_CGACAGCGTAGTCGGA-1	0	Rod
10x3_Ms_WT_P14_CGACAGCTCATCCTAT-1	0	Rod
10x3_Ms_WT_P14_CGACAGCTCCACGGGT-1	0	Rod
10x3_Ms_WT_P14_CGACAGCTCCATCTGC-1	0	Rod
10x3_Ms_WT_P14_CGACAGCTCTGGAGAG-1	0	Rod
10x3_Ms_WT_P14_CGACAGCTCTTCTGTA-1	0	Rod
10x3_Ms_WT_P14_CGAGAAGAGCCGATAG-1	0	Rod
10x3_Ms_WT_P14_CGAGAAGAGGAGCAAA-1	0	Rod
10x3_Ms_WT_P14_CGAGGAAAGTGTCATC-1	0	Rod
10x3_Ms_WT_P14_CGAGGAAGTTGCACGC-1	0	Rod
10x3_Ms_WT_P14_CGAGGCTAGGTTCCGC-1	0	Rod
10x3_Ms_WT_P14_CGAGGCTCACCCTATC-1	0	Rod
10x3_Ms_WT_P14_CGAGGCTGTCTACAAC-1	0	Rod
10x3_Ms_WT_P14_CGAGGCTTCGAGATAA-1	0	Rod
10x3_Ms_WT_P14_CGAGTGCAGAGAGAAC-1	0	Rod
10x3_Ms_WT_P14_CGAGTGCAGCGCAATG-1	0	Rod
10x3_Ms_WT_P14_CGAGTTACAGGTTACT-1	0	Rod
10x3_Ms_WT_P14_CGATCGGAGGCAGGGA-1	0	Rod
10x3_Ms_WT_P14_CGATCGGAGTAGGATT-1	0	Rod
10x3_Ms_WT_P14_CGATCGGGTCGTATTG-1	0	Rod
10x3_Ms_WT_P14_CGATCGGTCCTTATAC-1	0	Rod
10x3_Ms_WT_P14_CGATCGGTCTGTCTCG-1	0	Rod
10x3_Ms_WT_P14_CGATGCGCAATAAGGT-1	0	Rod
10x3_Ms_WT_P14_CGATGCGCATCTCATT-1	0	Rod
10x3_Ms_WT_P14_CGATGCGGTGTTCAGT-1	0	Rod
10x3_Ms_WT_P14_CGATGGCCAAGTGGCA-1	0	Rod
10x3_Ms_WT_P14_CGATGGCCAATATCCG-1	0	Rod
10x3_Ms_WT_P14_CGATGGCCATCCGAGC-1	0	Rod
10x3_Ms_WT_P14_CGATGGCGTGAGCAGT-1	0	Rod
10x3_Ms_WT_P14_CGATGGCGTTCGGTTA-1	0	Rod
10x3_Ms_WT_P14_CGATGGCTCGTCGATA-1	0	Rod
10x3_Ms_WT_P14_CGCAGGTAGTATGGAT-1	0	Rod
10x3_Ms_WT_P14_CGCAGGTCAACTAGAA-1	0	Rod
10x3_Ms_WT_P14_CGCAGGTTCTAGGCCG-1	0	Rod
10x3_Ms_WT_P14_CGCATAAAGAGAGCCT-1	0	Rod
10x3_Ms_WT_P14_CGCATAAAGTCATCGT-1	0	Rod
10x3_Ms_WT_P14_CGCATAAGTACAAACA-1	0	Rod
10x3_Ms_WT_P14_CGCATAAGTCCTGGGT-1	0	Rod
10x3_Ms_WT_P14_CGCATAAGTGATCATC-1	0	Rod
10x3_Ms_WT_P14_CGCATAAGTTGCATAC-1	0	Rod
10x3_Ms_WT_P14_CGCATAATCCGGCAAC-1	0	Rod
10x3_Ms_WT_P14_CGCATAATCGCCACTT-1	0	Rod
10x3_Ms_WT_P14_CGCATAATCGGTCGGT-1	0	Rod
10x3_Ms_WT_P14_CGCATGGAGGTAAGGA-1	0	Rod
10x3_Ms_WT_P14_CGCATGGAGTTCCTGA-1	0	Rod
10x3_Ms_WT_P14_CGCATGGCAACTCCCT-1	0	Rod
10x3_Ms_WT_P14_CGCATGGGTCTACAGT-1	0	Rod
10x3_Ms_WT_P14_CGCATGGTCAGATTGC-1	0	Rod
10x3_Ms_WT_P14_CGCCAGAAGGAGACCT-1	0	Rod
10x3_Ms_WT_P14_CGCCAGAAGTCTTCGA-1	0	Rod
10x3_Ms_WT_P14_CGCCAGACATCCTCAC-1	0	Rod
10x3_Ms_WT_P14_CGCCAGAGTGCACAAG-1	0	Rod
10x3_Ms_WT_P14_CGCCAGATCTCAGTCC-1	0	Rod
10x3_Ms_WT_P14_CGCCAGATCTTACGTT-1	0	Rod
10x3_Ms_WT_P14_CGCCATTAGGAGCTGT-1	0	Rod
10x3_Ms_WT_P14_CGCGTGAAGGTGAGAA-1	0	Rod
10x3_Ms_WT_P14_CGCGTGAGTAAGATTG-1	0	Rod
10x3_Ms_WT_P14_CGCGTGATCATAAGGA-1	0	Rod
10x3_Ms_WT_P14_CGCGTGATCTTCGTAT-1	0	Rod
10x3_Ms_WT_P14_CGGAACCCAAATGGCG-1	0	Rod
10x3_Ms_WT_P14_CGGAACCCACTACTTT-1	0	Rod
10x3_Ms_WT_P14_CGGAACCCAGAATGTA-1	0	Rod
10x3_Ms_WT_P14_CGGAACCCAGACCGCT-1	0	Rod
10x3_Ms_WT_P14_CGGAACCTCTTGGAAC-1	0	Rod
10x3_Ms_WT_P14_CGGAATTAGGAGGGTG-1	0	Rod
10x3_Ms_WT_P14_CGGAATTGTTCCCAAA-1	0	Rod
10x3_Ms_WT_P14_CGGAATTTCGATCCAA-1	0	Rod
10x3_Ms_WT_P14_CGGAATTTCTCAAAGC-1	0	Rod
10x3_Ms_WT_P14_CGGACACCAAGATTGA-1	0	Rod
[truncated: 328,931+ more rows]
