# Supplementary material for: Retinol tracing within murine neural retina reveals cell type–specific retinol transport and distribution
Source: J Clin Invest. 2025 Nov 18;136(3):e198648. doi: 10.1172/JCI198648 (PMC12867154; doi:10.1172/JCI198648)
Supplement: Supplemental data set 3 [file jci-136-198648-s165.xlsx]

## Sheet: Sheet1
Human Dataset (Chen Lab):
	Müller glia:	RPE:
Total Number of Cells:	221612	863
Number of LRAT+ Cells:	15733	653
Percent LRAT+ Cells:	7.09934	75.6663
Muller glia:					RPE LRAT+ Thresholding:
Patient to Patient Variability:
Age Group (year-old):	Number LRAT+ MG cells:	Total Number of MG Cells:	Percent LRAT+ MG Cells:
10	52	772	6.73575
11	22	2028	1.08481
15	207	1989	10.4072
16	320	3804	8.4122
17	75	526	14.2586
18	5	386	1.29534
21	369	4216	8.75237
24	1	787	0.127065
25	35	1124	3.11388
27	24	11755	0.204168
3	19	289	6.57439
30	120	313	38.3387
32	322	3300	9.75758
34	20	2871	0.696621
41	12	161	7.45342
43	574	6583	8.71943
46	136	3316	4.10133
47	82	1164	7.04467
50	9	3326	0.270595
52	83	2374	3.49621
53	469	3080	15.2273
58	74	1803	4.10427
60	74	2238	3.30652
62	32	9084	0.352268
63	171	1740	9.82759
64	430	10862	3.95876
65	325	4448	7.30665
66	496	3857	12.8597
67	707	5805	12.1792
68	329	6081	5.41029
69	528	18986	2.781
70	6	487	1.23203
71	315	6651	4.73613
72	148	2740	5.40146
73	500	13459	3.71499
74	11	120	9.16667
75	57	1618	3.52287
76	0	9	0
77	974	6386	15.2521
78	72	2453	2.93518
80	867	8445	10.2664
81	350	5428	6.44805
82	1662	10476	15.8648
83	13	1015	1.28079
84	48	2559	1.87573
85	934	7102	13.1512
86	424	6457	6.56652
88	567	6024	9.41235
Averages:	272.292	4177.02	6.85386
MG Regional Comparisons:
	Number LRAT+ MG cells:	Total Number of MG Cells:	Percent LRAT+ MG Cells:
Fovea centralis:	427	58532	0.729515
macula lutea	1924	54335	3.541
macula lutea proper	82	3169	2.58757
peripheral region of retina	13282	105576	12.5805
MG LRAT Thresholding:
Partitioning from min 0.1508-2.806
