# Supplementary material for: Retinol tracing within murine neural retina reveals cell type–specific retinol transport and distribution
Source: J Clin Invest. 2025 Nov 18;136(3):e198648. doi: 10.1172/JCI198648 (PMC12867154; doi:10.1172/JCI198648)
Supplement: Supporting data values [file jci-136-198648-s171.xlsx]

## Sheet: Title
Data Set 4
Raw data and statistics for figures.
The file contains raw data used for the graphs/ plots in the manuscript figures (both main and supplemental) along with accompanying statistics (t-tests/ ANOVAs) and descriptive/ row statistics (information about standard deviations and mean values).

## Sheet: Figure 2I
11-cis-RE #1 Quantification
PR-Lrat-/-				PR-Lrat+/-				PR-Lrat+/+
0	0	0	0	576.692	457.991	383.655	239.493	387.591	476.892	412.105	280.162
Table Analyzed	PR-Lrat-/- vs PR-Lrat+/- vs PR-Lrat+/+ 11-cis RE #1 Retina Quant 325 nm
Data sets analyzed	A-C
ANOVA summary
F	24.33
P value	0.0002
P value summary	***
Significant diff. among means (P < 0.05)?	Yes
R squared	0.8439
Brown-Forsythe test
F (DFn, DFd)	3.682 (2, 9)
P value	0.0679
P value summary	ns
Are SDs significantly different (P < 0.05)?	No
Bartlett's test
Bartlett's statistic (corrected)
P value
P value summary
Are SDs significantly different (P < 0.05)?
ANOVA table	SS	DF	MS	F (DFn, DFd)	P value
Treatment (between columns)	431841	2	215921	F (2, 9) = 24.33	P=0.0002
Residual (within columns)	79883	9	8876
Total	511724	11
Data summary
Number of treatments (columns)	3
Number of values (total)	12
Number of families	1
Number of comparisons per family	3
Alpha	0.05
Tukey's multiple comparisons test	Mean Diff.	95.00% CI of diff.	Below threshold?	Summary	Adjusted P Value
Gcap1+/+ vs. Gcap1Lrat/+	-414.5	-600.5 to -228.5	Yes	***	0.0004	A-B
Gcap1+/+ vs. Gcap1Lrat/Lrat	-389.2	-575.2 to -203.2	Yes	***	0.0006	A-C
Gcap1Lrat/+ vs. Gcap1Lrat/Lrat	25.27	-160.7 to 211.3	No	ns	0.9244	B-C
Test details	Mean 1	Mean 2	Mean Diff.	SE of diff.	n1	n2	q	DF
Gcap1+/+ vs. Gcap1Lrat/+	0	414.5	-414.5	66.62	4	4	8.798	9
Gcap1+/+ vs. Gcap1Lrat/Lrat	0	389.2	-389.2	66.62	4	4	8.262	9
Gcap1Lrat/+ vs. Gcap1Lrat/Lrat	414.5	389.2	25.27	66.62	4	4	0.5365	9
Compact letter display
Gcap1Lrat/+	A
Gcap1Lrat/Lrat	A
Gcap1+/+	B
Number of values	4	4	4
Minimum	0	239.5	280.2
Maximum	0	576.7	476.9
Range	0	337.2	196.7
Mean	0	414.5	389.2
Std. Deviation	0	141.2	81.87
Std. Error of Mean	0	70.58	40.93
11-cis-RE #2 Quantification
PR-Lrat-/-				PR-Lrat+/-				PR-Lrat+/+
0	0	0	0	838.529	694.401	528.826	386.848	736.081	913.291	638.994	564.885
Table Analyzed	PR-Lrat-/- vs PR-Lrat+/- vs PR-Lrat+/+ 11-cis RE #2 Retina Quant 325 nm
Data sets analyzed	A-C
ANOVA summary
F	29.18
P value	0.0001
P value summary	***
Significant diff. among means (P < 0.05)?	Yes
R squared	0.8664
Brown-Forsythe test
F (DFn, DFd)	5.493 (2, 9)
P value	0.0276
P value summary	*
Are SDs significantly different (P < 0.05)?	Yes
Bartlett's test
Bartlett's statistic (corrected)
P value
P value summary
Are SDs significantly different (P < 0.05)?
ANOVA table	SS	DF	MS	F (DFn, DFd)	P value
Treatment (between columns)	1191704	2	595852	F (2, 9) = 29.18	P=0.0001
Residual (within columns)	183780	9	20420
Total	1375484	11
Data summary
Number of treatments (columns)	3
Number of values (total)	12
Number of families	1
Number of comparisons per family	3
Alpha	0.05
Tukey's multiple comparisons test	Mean Diff.	95.00% CI of diff.	Below threshold?	Summary	Adjusted P Value
Gcap1+/+ vs. Gcap1Lrat/+	-612.2	-894.3 to -330.0	Yes	***	0.0005	A-B
Gcap1+/+ vs. Gcap1Lrat/Lrat	-713.3	-995.4 to -431.2	Yes	***	0.0002	A-C
Gcap1Lrat/+ vs. Gcap1Lrat/Lrat	-101.2	-383.3 to 181.0	No	ns	0.5945	B-C
Test details	Mean 1	Mean 2	Mean Diff.	SE of diff.	n1	n2	q	DF
Gcap1+/+ vs. Gcap1Lrat/+	0	612.2	-612.2	101	4	4	8.568	9
Gcap1+/+ vs. Gcap1Lrat/Lrat	0	713.3	-713.3	101	4	4	9.983	9
Gcap1Lrat/+ vs. Gcap1Lrat/Lrat	612.2	713.3	-101.2	101	4	4	1.416	9
Compact letter display
Gcap1Lrat/Lrat	A
Gcap1Lrat/+	A
Gcap1+/+	B
	PR-Lrat-/-	PR-Lrat+/-	PR-Lrat+/+
Number of values	4	4	4
Minimum	0	386.8	564.9
Maximum	0	838.5	913.3
Range	0	451.7	348.4
Mean	0	612.2	713.3
Std. Deviation	0	196.4	150.6
Std. Error of Mean	0	98.2	75.31
all-trans-RE #1 Quantification
PR-Lrat-/-				PR-Lrat+/-				PR-Lrat+/+
0	0	0	0	327.689	257.206	213.343	133.164	235.111	257.556	194.165	98.7439
Table Analyzed	PR-Lrat-/- vs PR-Lrat+/- vs PR-Lrat+/+ all-trans-RE #1 Retina Quant 325 nm
Data sets analyzed	A-C
ANOVA summary
F	16.28
P value	0.001
P value summary	**
Significant diff. among means (P < 0.05)?	Yes
R squared	0.7835
Brown-Forsythe test
F (DFn, DFd)	3.106 (2, 9)
P value	0.0942
P value summary	ns
Are SDs significantly different (P < 0.05)?	No
Bartlett's test
Bartlett's statistic (corrected)
P value
P value summary
Are SDs significantly different (P < 0.05)?
ANOVA table	SS	DF	MS	F (DFn, DFd)	P value
Treatment (between columns)	125492	2	62746	F (2, 9) = 16.28	P=0.0010
Residual (within columns)	34686	9	3854
Total	160178	11
Data summary
Number of treatments (columns)	3
Number of values (total)	12
Number of families	1
Number of comparisons per family	3
Alpha	0.05
Tukey's multiple comparisons test	Mean Diff.	95.00% CI of diff.	Below threshold?	Summary	Adjusted P Value
Gcap1+/+ vs. Gcap1Lrat/+	-232.9	-355.4 to -110.3	Yes	**	0.0013	A-B
Gcap1+/+ vs. Gcap1Lrat/Lrat	-196.4	-319.0 to -73.83	Yes	**	0.004	A-C
Gcap1Lrat/+ vs. Gcap1Lrat/Lrat	36.46	-86.11 to 159.0	No	ns	0.6946	B-C
Test details	Mean 1	Mean 2	Mean Diff.	SE of diff.	n1	n2	q	DF
Gcap1+/+ vs. Gcap1Lrat/+	0	232.9	-232.9	43.9	4	4	7.502	9
Gcap1+/+ vs. Gcap1Lrat/Lrat	0	196.4	-196.4	43.9	4	4	6.327	9
Gcap1Lrat/+ vs. Gcap1Lrat/Lrat	232.9	196.4	36.46	43.9	4	4	1.174	9
Compact letter display
Gcap1Lrat/+	A
Gcap1Lrat/Lrat	A
Gcap1+/+	B
	PR-Lrat-/-	PR-Lrat+/-	PR-Lrat+/+
Number of values	4	4	4
Minimum	0	133.2	98.74
Maximum	0	327.7	257.6
Range	0	194.5	158.8
Mean	0	232.9	196.4
Std. Deviation	0	81.46	70.19
Std. Error of Mean	0	40.73	35.1
syn-11-cis-RO Quantification
PR-Lrat-/-				PR-Lrat+/-				PR-Lrat+/+
358.807	290.884	293.901	228.309	318.357	367.156	258.422	247.48	342.348	242.973	197.034	310.917
Table Analyzed	PR-Lrat-/- vs PR-Lrat+/- vs PR-Lrat+/+ syn-11-cis-RO Retina Quant 360 nm
Data sets analyzed	A-C
ANOVA summary
F	0.1975
P value	0.8243
P value summary	ns
Significant diff. among means (P < 0.05)?	No
R squared	0.04204
Brown-Forsythe test
F (DFn, DFd)	0.4956 (2, 9)
P value	0.6249
P value summary	ns
Are SDs significantly different (P < 0.05)?	No
Bartlett's test
Bartlett's statistic (corrected)	0.1292
P value	0.9374
P value summary	ns
Are SDs significantly different (P < 0.05)?	No
ANOVA table	SS	DF	MS	F (DFn, DFd)	P value
Treatment (between columns)	1350	2	674.8	F (2, 9) = 0.1975	P=0.8243
Residual (within columns)	30755	9	3417
Total	32105	11
Data summary
Number of treatments (columns)	3
Number of values (total)	12
Number of families	1
Number of comparisons per family	3
Alpha	0.05
Tukey's multiple comparisons test	Mean Diff.	95.00% CI of diff.	Below threshold?	Summary	Adjusted P Value
Gcap1+/+ vs. Gcap1Lrat/+	-4.878	-120.3 to 110.5	No	ns	0.9924	A-B
Gcap1+/+ vs. Gcap1Lrat/Lrat	19.66	-95.75 to 135.1	No	ns	0.8843	A-C
Gcap1Lrat/+ vs. Gcap1Lrat/Lrat	24.54	-90.87 to 139.9	No	ns	0.8269	B-C
Test details	Mean 1	Mean 2	Mean Diff.	SE of diff.	n1	n2	q	DF
Gcap1+/+ vs. Gcap1Lrat/+	293	297.9	-4.878	41.34	4	4	0.1669	9
Gcap1+/+ vs. Gcap1Lrat/Lrat	293	273.3	19.66	41.34	4	4	0.6725	9
Gcap1Lrat/+ vs. Gcap1Lrat/Lrat	297.9	273.3	24.54	41.34	4	4	0.8394	9
Compact letter display
Gcap1Lrat/+	A
Gcap1+/+	A
Gcap1Lrat/Lrat	A
	PR-Lrat-/-	PR-Lrat+/-	PR-Lrat+/+
Number of values	4	4	4
Minimum	228.3	247.5	197
Maximum	358.8	367.2	342.3
Range	130.5	119.7	145.3
Mean	293	297.9	273.3
Std. Deviation	53.29	55.72	65.62
Std. Error of Mean	26.65	27.86	32.81
all-trans-RO Quantification
PR-Lrat-/-				PR-Lrat+/-				PR-Lrat+/+
133.288	141.112	178.476	140.737	96.7413	99.3402	88.0989	89.8274	97.5188	50.6272	39.4322	49.9971
Table Analyzed	PR-Lrat-/- vs PR-Lrat+/- vs PR-Lrat+/+ all-trans-RO Retina Quant 360 nm
Data sets analyzed	A-C
ANOVA summary
F	21.68
P value	0.0004
P value summary	***
Significant diff. among means (P < 0.05)?	Yes
R squared	0.8281
Brown-Forsythe test
F (DFn, DFd)	0.3949 (2, 9)
P value	0.6848
P value summary	ns
Are SDs significantly different (P < 0.05)?	No
Bartlett's test
Bartlett's statistic (corrected)	4.83
P value	0.0894
P value summary	ns
Are SDs significantly different (P < 0.05)?	No
ANOVA table	SS	DF	MS	F (DFn, DFd)	P value
Treatment (between columns)	16134	2	8067	F (2, 9) = 21.68	P=0.0004
Residual (within columns)	3349	9	372.1
Total	19483	11
Data summary
Number of treatments (columns)	3
Number of values (total)	12
Number of families	1
Number of comparisons per family	3
Alpha	0.05
Tukey's multiple comparisons test	Mean Diff.	95.00% CI of diff.	Below threshold?	Summary	Adjusted P Value
Gcap1+/+ vs. Gcap1Lrat/+	54.9	16.82 to 92.99	Yes	**	0.0076	A-B
Gcap1+/+ vs. Gcap1Lrat/Lrat	89.01	50.92 to 127.1	Yes	***	0.0003	A-C
Gcap1Lrat/+ vs. Gcap1Lrat/Lrat	34.11	-3.977 to 72.19	No	ns	0.0787	B-C
Test details	Mean 1	Mean 2	Mean Diff.	SE of diff.	n1	n2	q	DF
Gcap1+/+ vs. Gcap1Lrat/+	148.4	93.5	54.9	13.64	4	4	5.692	9
Gcap1+/+ vs. Gcap1Lrat/Lrat	148.4	59.39	89.01	13.64	4	4	9.228	9
Gcap1Lrat/+ vs. Gcap1Lrat/Lrat	93.5	59.39	34.11	13.64	4	4	3.536	9
Compact letter display
Gcap1+/+	A
Gcap1Lrat/+	B
Gcap1Lrat/Lrat	B
	PR-Lrat-/-	PR-Lrat+/-	PR-Lrat+/+
Number of values	4	4	4
Minimum	133.3	88.1	39.43
Maximum	178.5	99.34	97.52
Range	45.19	11.24	58.09
	PR-Lrat-/-	PR-Lrat+/-	PR-Lrat+/+
Mean	148.4	93.5	59.39
Std. Deviation	20.37	5.394	25.93
Std. Error of Mean	10.18	2.697	12.97

## Sheet: Figure 2L
11-cis-RE #1 Quantification
PR-Lrat++ Dark-Adapted				PR-Lrat++ Dark-Reared
665.277	508.092	523.281	423.409	539.966	478.036	373.329	358.449
Table Analyzed	11-cis RE #1 Quantification
Column B	Gcap1Lrat/Lrat Dark-Reared
vs.	vs.
Column A	Gcap1Lrat/Lrat Dark-Adapted
Unpaired t test
P value	0.2119
P value summary	ns
Significantly different (P < 0.05)?	No
One- or two-tailed P value?	Two-tailed
t, df	t=1.397, df=6
How large is the effect?
Mean of column A	530
Mean of column B	437.4
Difference between means (B - A) ± SEM	-92.57 ± 66.27
95% confidence interval	-254.7 to 69.58
R squared (eta squared)	0.2454
F test to compare variances
F, DFn, Dfd	1.341, 3, 3
P value	0.8152
P value summary	ns
Significantly different (P < 0.05)?	No
Data analyzed
Sample size, column A	4
Sample size, column B	4
	PR-LRAT+/+ Dark Adapt	PR-LRAT+/+ Dark Rear
Number of values	4	4
Minimum	423.4	358.4
Maximum	665.3	540
Range	241.9	181.5
Mean	530	437.4
Std. Deviation	100.3	86.62
Std. Error of Mean	50.16	43.31
11-cis-RE #2 Quantification
PR-Lrat++ Dark-Adapted				PR-Lrat++ Dark-Reared
1052.58	681.077	748.76	571.956	861.893	774.107	562.933	493.519
	PR-LRAT+/+ Dark Adapt	PR-LRAT+/+ Dark Rear
Number of values	4	4
Minimum	572	493.5
Maximum	1053	861.9
Range	480.6	368.4
Mean	763.6	673.1
Std. Deviation	206	173.4
Std. Error of Mean	103	86.71
all-trans-RE #1 Quantification
PR-Lrat++ Dark-Adapted				PR-Lrat++ Dark-Reared
527.89	459.635	426.728	339.58	367.04	302.347	348.414	472.514
	PR-LRAT+/+ Dark Adapt	PR-LRAT+/+ Dark Rear
Number of values	4	4
Minimum	339.6	302.3
Maximum	527.9	472.5
Range	188.3	170.2
Mean	438.5	372.6
Std. Deviation	78.23	71.96
Std. Error of Mean	39.12	35.98
syn-11-cis-RO Quantification
PR-Lrat++ Dark-Adapted				PR-Lrat++ Dark-Reared
330.229	313.899	324.303	332.287	317.273	300.285	309.944	258.477
	PR-LRAT+/+ Dark Adapt	PR-LRAT+/+ Dark Rear
Number of values	4	4
Minimum	313.9	258.5
Maximum	332.3	317.3
Range	18.39	58.8
Mean	325.2	296.5
Std. Deviation	8.247	26.28
Std. Error of Mean	4.123	13.14
all-trans-RO Quantification
PR-Lrat++ Dark-Adapted				PR-Lrat++ Dark-Reared
240.331	260.984	253.031	209.571	223.502	194.498	274.071	332.685
	PR-LRAT+/+ Dark Adapt	PR-LRAT+/+ Dark Rear
Number of values	4	4
Minimum	209.6	194.5
Maximum	261	332.7
Range	51.41	138.2
Mean	241	256.2
Std. Deviation	22.6	60.68
Std. Error of Mean	11.3	30.34

## Sheet: Figure 3C
		Percentage of the area
ID #:		PR Layer
214 OD	PR-LRAT+/+Lrat+/-	14.7
214 OS		9.1
283 OD	PR-LRAT+/+Lrat+/-	14.631
283OS	PR-LRAT+/+Lrat+/-	10.255
				ID:	214		211		212		195
					PR-LRAT+/+Lrat+/-		PR-LRAT+/-Lrat+/-		PR-LRAT+/+Lrat-/-		PR-LRAT-/-Lrat+/-
	average	12.1715			11.9	9.1	4.2	2.7	0.05	0.07	0.01	0
	st dev	2.91831
					average	st dev	average	st dev	average	st dev	average	st dev
211 OD	PR-LRAT+/-Lrat+/-	2.3
211 OS		6.1
276OD	PR-LRAT+/-Lrat+/-	6.382				average	stdev
				214	PR-LRAT+/+Lrat+/-	11.9	9.1
				211	PR-LRAT+/-Lrat+/-	4.2	2.7
				212	PR-LRAT+/+Lrat-/-	0.05	0.07
	average	4.92733		195	PR-LRAT-/-Lrat+/-	0.01	0
	st dev	2.2797
					cumulative	average	stdev	n
212 OD	PR-LRAT+/+Lrat-/-	0.008			PR-LRAT+/-Lrat+/+	11.7627	2.99681	3
212 OS		0.1			PR-LRAT+/+Lrat+/-	12.1715	2.91831	4
IDNP		0.15			PR-LRAT+/-Lrat+/-	4.92733	2.2797	3
					PR-LRAT+/+Lrat-/-	0.054	0.0650538	3
					PR-LRAT-/-Lrat+/-	0.01	0.01	3
	average	0.086
	st dev	0.0720278
195 OD	PR-LRAT-/-Lrat+/-	0.01
195 OS		0.01
258	PR-LRAT-/-Lrat+/-	0
	average	0.00666667
	st dev	0.0057735
274OD	PR-LRAT+/-Lrat+/+	14.518
274OS	PR-LRAT+/-Lrat+/+	12.198
275OD	PR-LRAT+/-Lrat+/+	8.572
	average	11.7627
	st dev	2.99681

## Sheet: Figure 4C
Raw Values Separated Genotypes:
	PR-LRAT+/-CRALBP+/-GNAT1+/-					PR-LRAT+/+CRALBP+/-GNAT1+/+					PR-LRAT+/+CRALBP+/-GNAT1+/-					PR-LRAT+/+CRALBP-/-GNAT1+/-					PR-LRAT+/+CRALBP-/-GNAT1+/+					PR-LRAT+/-CRALBP-/-GNAT1+/-					PR-LRAT+/-CRALBP-/-GNAT1+/+					PR-LRAT-/-CRALBP-/-GNAT1+/+
11-cis-RE #1 quantification:	379.232	347.043	222.221			397.568	263.834				540.898	560.377	513.698			14.0562	50.5809	20.6446	25.0532		31.2707	40.24				0	11.7437	0	25.3841		0	0	0	0		0	0	0
11-cis-RE #2 quantification:	565.853	557.236	370.21			649.069	475.113				1080.19	1205.13	882.019			93.1087	94.2861	26.1457	0		42.3131	125.599				46.0448	41.8812	33.208	72.8016		0	55.384	46.6944	47.9154		0	0	0
all-trans-RE #1 quantification:	418.904	229.059	148.366			412.488	153.161				365.477	418.181	298.105			252.978	210.155	208.787	92.1385		325.097	129.838				180.557	80.9445	149.072	125.441		393.747	66.8539	117.334	92.0826		0	0	157.622
syn-11-cis-RO quantification:	356.839	214.662	227.841			287.574	175.711				393.751	434.702	170.907			279.54	230.847	210.467	188.563		277.057	199.687				291.194	273.365	175.044	235.663		209.144	219.506	226.261	226.702		220.628	210.333	222.292
all-trans-RO quantification:	107.889	41.7438	47.4064			121.822	34.6973				77.0057	95.9037	31.2216			98.3515	113.857	131.452	207.74		122.799	27.2941				82.799	79.9164	207.153	35.2603		94.7024	39.7422	30.6029	32.2601		36.3257	38.632	33.4877
Raw Values Pooled Genotypes:
11-cis-RE #1 quantification:		11-cis-RE #2 quantification:		all-trans-RE #1 quantification:		syn-11-cis-RO quantification:		all-trans-RO quantification:
PR-LRAT+CRALBP+	PR-LRAT+CRALBP-/-	PR-LRAT+CRALBP+	PR-LRAT+CRALBP-/-	PR-LRAT+CRALBP+	PR-LRAT+CRALBP-/-	PR-LRAT+CRALBP+	PR-LRAT+CRALBP-/-	PR-LRAT+CRALBP+	PR-LRAT+CRALBP-/-
379.232	14.0562	565.853	93.1087	418.904	252.978	356.839	279.54	107.889	98.3515
397.568	50.5809	649.069	94.2861	412.488	210.155	287.574	230.847	121.822	113.857
540.898	20.6446	1080.19	26.1457	365.477	208.787	393.751	210.467	77.0057	131.452
560.377	25.0532	1205.13	0	418.181	92.1385	434.702	188.563	95.9037	207.74
347.043	31.2707	557.236	42.3131	229.059	325.097	214.662	277.057	41.7438	122.799
513.698	40.24	882.019	125.599	298.105	129.838	170.907	199.687	31.2216	27.2941
263.834	0	475.113	46.0448	153.161	180.557	175.711	291.194	34.6973	82.799
222.221	11.7437	370.21	41.8812	148.366	80.9445	227.841	273.365	47.4064	79.9164
	0		33.208		149.072		175.044		207.153
	25.3841		72.8016		125.441		235.663		35.2603
	0		0		393.747		209.144		94.7024
	0		55.384		66.8539		219.506		39.7422
	0		46.6944		117.334		226.261		30.6029
	0		47.9154		92.0826		226.702		32.2601
11-cis-RE #1 Statistics Pooled Samples:
Unpaired t test
P value	<0.0001
P value summary	****
Significantly different (P < 0.05)?	Yes
One- or two-tailed P value?	Two-tailed
t, df	t=11.50, df=20
How big is the difference?
Mean of column A	403.1
Mean of column B	15.64
Difference between means (B - A) ± SEM	-387.5 ± 33.69
95% confidence interval	-457.7 to -317.2
R squared (eta squared)	0.8686
F test to compare variances
F, DFn, Dfd	55.16, 7, 13
P value	<0.0001
P value summary	****
Significantly different (P < 0.05)?	Yes
Data analyzed
Sample size, column A	8
Sample size, column B	14
	PR-LRAT+CRALBP+	PR-LRAT+CRALBP-/-
Number of values	8	14
Minimum	222.2	0
Maximum	560.4	50.58
Range	338.2	50.58
Mean	403.1	15.64
Std. Deviation	126.4	17.02
Std. Error of Mean	44.68	4.548
11-cis-RE #2 Statistics Pooled Samples:
Unpaired t test
P value	<0.0001
P value summary	****
Significantly different (P < 0.05)?	Yes
One- or two-tailed P value?	Two-tailed
t, df	t=8.435, df=20
How big is the difference?
Mean of column A	723.1
Mean of column B	51.81
Difference between means (B - A) ± SEM	-671.3 ± 79.59
95% confidence interval	-837.3 to -505.3
R squared (eta squared)	0.7806
F test to compare variances
F, DFn, Dfd	72.79, 7, 13
P value	<0.0001
P value summary	****
Significantly different (P < 0.05)?	Yes
Data analyzed
Sample size, column A	8
Sample size, column B	14
	PR-LRAT+CRALBP+	PR-LRAT+CRALBP-/-
Number of values	8	14
Minimum	370.2	0
Maximum	1205	125.6
Range	834.9	125.6
Mean	723.1	51.81
Std. Deviation	299.7	35.13
Std. Error of Mean	106	9.389
all-trans-RE #1 Statistics Pooled Samples:
Unpaired t test
P value	0.0094
P value summary	**
Significantly different (P < 0.05)?	Yes
One- or two-tailed P value?	Two-tailed
t, df	t=2.871, df=20
How big is the difference?
Mean of column A	305.5
Mean of column B	173.2
Difference between means (B - A) ± SEM	-132.3 ± 46.06
95% confidence interval	-228.3 to -36.17
R squared (eta squared)	0.2919
F test to compare variances
F, DFn, Dfd	1.442, 7, 13
P value	0.5397
P value summary	ns
Significantly different (P < 0.05)?	No
Data analyzed
Sample size, column A	8
Sample size, column B	14
	PR-LRAT+CRALBP+	PR-LRAT+CRALBP-/-
Number of values	8	14
Minimum	148.4	66.85
Maximum	418.9	393.7
Range	270.5	326.9
Mean	305.5	173.2
Std. Deviation	116.1	96.72
Std. Error of Mean	41.06	25.85
syn-11-cis-RO Statistics Pooled Samples:
Unpaired t test
P value	0.1001
P value summary	ns
Significantly different (P < 0.05)?	No
One- or two-tailed P value?	Two-tailed
t, df	t=1.724, df=20
How big is the difference?
Mean of column A	282.7
Mean of column B	231.6
Difference between means (B - A) ± SEM	-51.10 ± 29.64
95% confidence interval	-112.9 to 10.72
R squared (eta squared)	0.1294
F test to compare variances
F, DFn, Dfd	7.973, 7, 13
P value	0.0015
P value summary	**
Significantly different (P < 0.05)?	Yes
Data analyzed
Sample size, column A	8
Sample size, column B	14
	PR-LRAT+CRALBP+	PR-LRAT+CRALBP-/-
Number of values	8	14
Minimum	170.9	175
Maximum	434.7	291.2
Range	263.8	116.2
Mean	282.7	231.6
Std. Deviation	101.8	36.05
Std. Error of Mean	35.99	9.635
all-trans-RO Statistics Pooled Samples:
Unpaired t test
P value	0.3309
P value summary	ns
Significantly different (P < 0.05)?	No
One- or two-tailed P value?	Two-tailed
t, df	t=0.9965, df=20
How big is the difference?
Mean of column A	69.71
Mean of column B	93.14
Difference between means (B - A) ± SEM	23.43 ± 23.51
95% confidence interval	-25.61 to 72.47
R squared (eta squared)	0.0473
F test to compare variances
F, DFn, Dfd	2.866, 13, 7
P value	0.1678
P value summary	ns
Significantly different (P < 0.05)?	No
Data analyzed
Sample size, column A	8
Sample size, column B	14
	PR-LRAT+CRALBP+	PR-LRAT+CRALBP-/-
Number of values	8	14
Minimum	31.22	27.29
Maximum	121.8	207.7
Range	90.6	180.4
Mean	69.71	93.14
Std. Deviation	35.66	60.37
Std. Error of Mean	12.61	16.13

## Sheet: Figure 5D
Raw Values:
	PR-LRAT-/- (WT)				PR-LRAT+/-				PR-LRAT+/+				PR-LRAT-/-LRAT-/-				PR-LRAT+/-LRAT-/-				PR-LRAT+/+LRAT-/-				PR-LRAT-/-RDH12-/-				PR-LRAT+/-RDH12-/-				PR-LRAT+/+RDH12-/-
11-cis RE #1 Quant	0	0	0	0	258.615	354.219	354.717	427.172	493.158	446.672	263.682	331.451	0	0	0	0	0	0	0	0	0	0	0	0	0	0	0	0	562.665	411.985	124.266	104.689	87.7283	152.109	304.211	247.391
11-cis RE #2 Quant	0	0	0	0	412.624	547.701	551.604	789.521	699.131	821.999	457.337	627.53	0	0		0	0	0	0	0	0	0	0	0	0	0	0	0	889.21	701.53	191.858	171.695	198.284	234.677	538.328	266.755
syn-11-cis RO Quant	263.239	262.56	277.845	336.835	432.043	424.041	349.268	365.646	288.775	351.575	281.499	467.088	0	0	0	0	0	0	0	0	0	0	0	0	316.642	289.861	286.909	267.265	398.908	445.83	431.445	421.256	402.967	380.835	455.784	233.201
Summed 11-cis Species:	263.239	262.56	277.845	336.835	1103.28	1325.96	1255.59	1582.34	1481.06	1620.25	1002.52	1426.07	0	0	0	0	0	0	0	0	0	0	0	0	316.642	289.861	286.909	267.265	1850.78	1559.35	747.568	697.64	688.979	767.62	1298.32	747.347
	PR-LRAT-/- (WT)				PR-LRAT+/-				PR-LRAT+/+				PR-LRAT-/-LRAT-/-				PR-LRAT+/-LRAT-/-				PR-LRAT+/+LRAT-/-				PR-LRAT-/-RDH12-/-				PR-LRAT+/-RDH12-/-				PR-LRAT+/+RDH12-/-
all-trans RE #1 Quant	55.2226	115.345	164.95	79.6052	173.396	231.667	167.789	187.957	448.231	227.736	112.613	200.965	0	0	0	0	169.073	136.606	136.94	226.609	121.482	185.517	130.459	167.956	42.8262	0	0	268.705	327.541	204.911	537.319	257.484	441.7	427.925	669.501	839.211
all-trans RO Quant	40.1044	33.4143	44.3169	72.9111	72.5006	78.9826	59.852	53.9534	46.2315	58.9164	43.126	67.631	0	0	0	0	0	0	0	0	0	0	0	0	40.5651	40.1392	36.9232	37.045	74.0173	92.6352	109.021	41.3483	110.755	87.8827	55.7634	44.0792
Summed all-trans Species:	95.327	148.76	209.267	152.516	245.897	310.649	227.642	241.91	494.463	286.652	155.739	268.596	0	0	0	0	169.073	136.606	136.94	226.609	121.482	185.517	130.459	167.956	83.3913	40.1392	36.9232	305.75	401.558	297.546	646.341	298.832	552.455	515.807	725.264	883.29
Ratio of sum of 11-cis to sum of all-trans	2.76143	1.765	1.32771	2.20852	4.48677	4.26835	5.51564	6.54102	2.9953	5.6523	6.43716	5.30934	0	0	0	0	0	0	0	0	0	0	0	0	3.79706	7.22139	7.77042	0.87413	4.609	5.24069	1.15662	2.33455	1.24712	1.48819	1.79014	0.846095
11-cis-RE #1 Statistics:
								Row statistics:
Table Analyzed	11-cis-RE #1 two-way ANOVA format							WT			Lrat-/-			Rdh12-/-
								Mean	SD	N	Mean	SD	N	Mean	SD	N
Two-way ANOVA	Ordinary						PR-Lrat-/-	0	0	4	0	0	4	0	0	4
Alpha	0.05						PR-Lrat+/-	348.681	69.1373	4	0	0	4	300.901	224.023	4
							PR-Lrat+/+	383.741	105.009	4	0	0	4	197.86	96.5852	4
Source of Variation	% of total variation	P value	P value summary	Significant?
Interaction	18.08	0.0011	**	Yes
Row Factor	29.65	<0.0001	****	Yes
Column Factor	32.56	<0.0001	****	Yes
ANOVA table	SS	DF	MS	F (DFn, DFd)	P value
Interaction	207235	4	51809	F (4, 27) = 6.190	P=0.0011
Row Factor	339928	2	169964	F (2, 27) = 20.31	P<0.0001
Column Factor	373245	2	186622	F (2, 27) = 22.30	P<0.0001
Residual	225966	27	8369
Data summary
Number of columns (Column Factor)	3
Number of rows (Row Factor)	3
Number of values	36
Compare cell means with others in its row and its column
Number of families	6
Number of comparisons per row family	3
Number of comparisons per column family	3
Alpha	0.05
Tukey's multiple comparisons test	Mean Diff.	95.00% CI of diff.	Below threshold?	Summary	Adjusted P Value
PR-Lrat-/-
WT vs. Lrat-/-	0	-160.4 to 160.4	No	ns	>0.9999
WT vs. Rdh12-/-	0	-160.4 to 160.4	No	ns	>0.9999
Lrat-/- vs. Rdh12-/-	0	-160.4 to 160.4	No	ns	>0.9999
PR-Lrat+/-
WT vs. Lrat-/-	348.7	188.3 to 509.1	Yes	****	<0.0001
WT vs. Rdh12-/-	47.78	-112.6 to 208.2	No	ns	0.743
Lrat-/- vs. Rdh12-/-	-300.9	-461.3 to -140.5	Yes	***	0.0002
PR-Lrat+/+
WT vs. Lrat-/-	383.7	223.4 to 544.1	Yes	****	<0.0001
WT vs. Rdh12-/-	185.9	25.49 to 346.3	Yes	*	0.0207
Lrat-/- vs. Rdh12-/-	-197.9	-358.2 to -37.47	Yes	*	0.0133
WT
PR-Lrat-/- vs. PR-Lrat+/-	-348.7	-509.1 to -188.3	Yes	****	<0.0001
PR-Lrat-/- vs. PR-Lrat+/+	-383.7	-544.1 to -223.4	Yes	****	<0.0001
PR-Lrat+/- vs. PR-Lrat+/+	-35.06	-195.4 to 125.3	No	ns	0.8514
Lrat-/-
PR-Lrat-/- vs. PR-Lrat+/-	0	-160.4 to 160.4	No	ns	>0.9999
PR-Lrat-/- vs. PR-Lrat+/+	0	-160.4 to 160.4	No	ns	>0.9999
PR-Lrat+/- vs. PR-Lrat+/+	0	-160.4 to 160.4	No	ns	>0.9999
Rdh12-/-
PR-Lrat-/- vs. PR-Lrat+/-	-300.9	-461.3 to -140.5	Yes	***	0.0002
PR-Lrat-/- vs. PR-Lrat+/+	-197.9	-358.2 to -37.47	Yes	*	0.0133
PR-Lrat+/- vs. PR-Lrat+/+	103	-57.35 to 263.4	No	ns	0.2659
Test details	Mean 1	Mean 2	Mean Diff.	SE of diff.	N1	N2	q	DF
PR-Lrat-/-
WT vs. Lrat-/-	0	0	0	64.69	4	4	0	27
WT vs. Rdh12-/-	0	0	0	64.69	4	4	0	27
Lrat-/- vs. Rdh12-/-	0	0	0	64.69	4	4	0	27
PR-Lrat+/-
WT vs. Lrat-/-	348.7	0	348.7	64.69	4	4	7.623	27
WT vs. Rdh12-/-	348.7	300.9	47.78	64.69	4	4	1.045	27
Lrat-/- vs. Rdh12-/-	0	300.9	-300.9	64.69	4	4	6.578	27
PR-Lrat+/+
WT vs. Lrat-/-	383.7	0	383.7	64.69	4	4	8.389	27
WT vs. Rdh12-/-	383.7	197.9	185.9	64.69	4	4	4.064	27
Lrat-/- vs. Rdh12-/-	0	197.9	-197.9	64.69	4	4	4.326	27
WT
PR-Lrat-/- vs. PR-Lrat+/-	0	348.7	-348.7	64.69	4	4	7.623	27
PR-Lrat-/- vs. PR-Lrat+/+	0	383.7	-383.7	64.69	4	4	8.389	27
PR-Lrat+/- vs. PR-Lrat+/+	348.7	383.7	-35.06	64.69	4	4	0.7665	27
Lrat-/-
PR-Lrat-/- vs. PR-Lrat+/-	0	0	0	64.69	4	4	0	27
PR-Lrat-/- vs. PR-Lrat+/+	0	0	0	64.69	4	4	0	27
PR-Lrat+/- vs. PR-Lrat+/+	0	0	0	64.69	4	4	0	27
Rdh12-/-
PR-Lrat-/- vs. PR-Lrat+/-	0	300.9	-300.9	64.69	4	4	6.578	27
PR-Lrat-/- vs. PR-Lrat+/+	0	197.9	-197.9	64.69	4	4	4.326	27
PR-Lrat+/- vs. PR-Lrat+/+	300.9	197.9	103	64.69	4	4	2.253	27
11-cis-RE #2 Statistics:
Table Analyzed	11-cis-RE #2 two-way ANOVA format							Row Statistics:
								WT			Lrat-/-			Rdh12-/-
Two-way ANOVA	Ordinary							Mean	SD	N	Mean	SD	N	Mean	SD	N
Alpha	0.05						PR-Lrat-/-	0	0	4	0	0	4	0	0	4
							PR-Lrat+/-	575.363	156.713	4	0	0	4	488.573	362.543	4
Source of Variation	% of total variation	P value	P value summary	Significant?			PR-Lrat+/+	651.499	152.329	4	0	0	4	309.511	155.088	4
Interaction	18.6	0.0009	***	Yes
Row Factor	29.18	<0.0001	****	Yes
Column Factor	32.85	<0.0001	****	Yes
ANOVA table	SS	DF	MS	F (DFn, DFd)	P value
Interaction	585542	4	146385	F (4, 27) = 6.482	P=0.0009
Row Factor	918264	2	459132	F (2, 27) = 20.33	P<0.0001
Column Factor	1033768	2	516884	F (2, 27) = 22.89	P<0.0001
Residual	609759	27	22584
Data summary
Number of columns (Column Factor)	3
Number of rows (Row Factor)	3
Number of values	36
Compare cell means with others in its row and its column
Number of families	6
Number of comparisons per row family	3
Number of comparisons per column family	3
Alpha	0.05
Tukey's multiple comparisons test	Mean Diff.	95.00% CI of diff.	Below threshold?	Summary	Adjusted P Value
PR-Lrat-/-
WT vs. Lrat-/-	0	-263.5 to 263.5	No	ns	>0.9999
WT vs. Rdh12-/-	0	-263.5 to 263.5	No	ns	>0.9999
Lrat-/- vs. Rdh12-/-	0	-263.5 to 263.5	No	ns	>0.9999
PR-Lrat+/-
WT vs. Lrat-/-	575.4	311.9 to 838.8	Yes	****	<0.0001
WT vs. Rdh12-/-	86.79	-176.7 to 350.3	No	ns	0.6961
Lrat-/- vs. Rdh12-/-	-488.6	-752.0 to -225.1	Yes	***	0.0003
PR-Lrat+/+
WT vs. Lrat-/-	651.5	388.0 to 915.0	Yes	****	<0.0001
WT vs. Rdh12-/-	342	78.52 to 605.5	Yes	**	0.0091
Lrat-/- vs. Rdh12-/-	-309.5	-573.0 to -46.04	Yes	*	0.0189
WT
PR-Lrat-/- vs. PR-Lrat+/-	-575.4	-838.8 to -311.9	Yes	****	<0.0001
PR-Lrat-/- vs. PR-Lrat+/+	-651.5	-915.0 to -388.0	Yes	****	<0.0001
PR-Lrat+/- vs. PR-Lrat+/+	-76.14	-339.6 to 187.3	No	ns	0.7559
Lrat-/-
PR-Lrat-/- vs. PR-Lrat+/-	0	-263.5 to 263.5	No	ns	>0.9999
PR-Lrat-/- vs. PR-Lrat+/+	0	-263.5 to 263.5	No	ns	>0.9999
PR-Lrat+/- vs. PR-Lrat+/+	0	-263.5 to 263.5	No	ns	>0.9999
Rdh12-/-
PR-Lrat-/- vs. PR-Lrat+/-	-488.6	-752.0 to -225.1	Yes	***	0.0003
PR-Lrat-/- vs. PR-Lrat+/+	-309.5	-573.0 to -46.04	Yes	*	0.0189
PR-Lrat+/- vs. PR-Lrat+/+	179.1	-84.41 to 442.5	No	ns	0.2291
Test details	Mean 1	Mean 2	Mean Diff.	SE of diff.	N1	N2	q	DF
PR-Lrat-/-
WT vs. Lrat-/-	0	0	0	106.3	4	4	0	27
WT vs. Rdh12-/-	0	0	0	106.3	4	4	0	27
Lrat-/- vs. Rdh12-/-	0	0	0	106.3	4	4	0	27
PR-Lrat+/-
WT vs. Lrat-/-	575.4	0	575.4	106.3	4	4	7.657	27
WT vs. Rdh12-/-	575.4	488.6	86.79	106.3	4	4	1.155	27
Lrat-/- vs. Rdh12-/-	0	488.6	-488.6	106.3	4	4	6.502	27
PR-Lrat+/+
WT vs. Lrat-/-	651.5	0	651.5	106.3	4	4	8.671	27
WT vs. Rdh12-/-	651.5	309.5	342	106.3	4	4	4.551	27
Lrat-/- vs. Rdh12-/-	0	309.5	-309.5	106.3	4	4	4.119	27
WT
PR-Lrat-/- vs. PR-Lrat+/-	0	575.4	-575.4	106.3	4	4	7.657	27
PR-Lrat-/- vs. PR-Lrat+/+	0	651.5	-651.5	106.3	4	4	8.671	27
PR-Lrat+/- vs. PR-Lrat+/+	575.4	651.5	-76.14	106.3	4	4	1.013	27
Lrat-/-
PR-Lrat-/- vs. PR-Lrat+/-	0	0	0	106.3	4	4	0	27
PR-Lrat-/- vs. PR-Lrat+/+	0	0	0	106.3	4	4	0	27
PR-Lrat+/- vs. PR-Lrat+/+	0	0	0	106.3	4	4	0	27
Rdh12-/-
PR-Lrat-/- vs. PR-Lrat+/-	0	488.6	-488.6	106.3	4	4	6.502	27
PR-Lrat-/- vs. PR-Lrat+/+	0	309.5	-309.5	106.3	4	4	4.119	27
PR-Lrat+/- vs. PR-Lrat+/+	488.6	309.5	179.1	106.3	4	4	2.383	27
all-trans-RE #1 Statistics:
Table Analyzed	at-RE #1 two-way ANOVA format							Row Statistics:
Two-way ANOVA	Ordinary							WT			Lrat-/-			Rdh12-/-
Alpha	0.05							Mean	SD	N	Mean	SD	N	Mean	SD	N
							PR-Lrat-/-	103.781	47.6719	4	0	0	4	77.8827	128.807	4
Source of Variation	% of total variation	P value	P value summary	Significant?			PR-Lrat+/-	190.202	28.9202	4	167.307	42.3657	4	331.814	145.922	4
Interaction	15.29	0.0083	**	Yes			PR-Lrat+/+	247.387	142.646	4	151.353	30.3952	4	594.584	197.149	4
Row Factor	35.06	<0.0001	****	Yes
Column Factor	25.5	<0.0001	****	Yes
ANOVA table	SS	DF	MS	F (DFn, DFd)	P value
Interaction	195621	4	48905	F (4, 27) = 4.276	P=0.0083
Row Factor	448412	2	224206	F (2, 27) = 19.60	P<0.0001
Column Factor	326205	2	163102	F (2, 27) = 14.26	P<0.0001
Residual	308784	27	11436
Data summary
Number of columns (Column Factor)	3
Number of rows (Row Factor)	3
Number of values	36
Compare cell means with others in its row and its column
Number of families	6
Number of comparisons per row family	3
Number of comparisons per column family	3
Alpha	0.05
Tukey's multiple comparisons test	Mean Diff.	95.00% CI of diff.	Below threshold?	Summary	Adjusted P Value
PR-Lrat-/-
WT vs. Lrat-/-	103.8	-83.71 to 291.3	No	ns	0.3691
WT vs. Rdh12-/-	25.9	-161.6 to 213.4	No	ns	0.9375
Lrat-/- vs. Rdh12-/-	-77.88	-265.4 to 109.6	No	ns	0.5648
PR-Lrat+/-
WT vs. Lrat-/-	22.9	-164.6 to 210.4	No	ns	0.9508
WT vs. Rdh12-/-	-141.6	-329.1 to 45.88	No	ns	0.166
Lrat-/- vs. Rdh12-/-	-164.5	-352.0 to 22.98	No	ns	0.0938
PR-Lrat+/+
WT vs. Lrat-/-	96.03	-91.46 to 283.5	No	ns	0.4239
WT vs. Rdh12-/-	-347.2	-534.7 to -159.7	Yes	***	0.0003
Lrat-/- vs. Rdh12-/-	-443.2	-630.7 to -255.7	Yes	****	<0.0001
WT
PR-Lrat-/- vs. PR-Lrat+/-	-86.42	-273.9 to 101.1	No	ns	0.4968
PR-Lrat-/- vs. PR-Lrat+/+	-143.6	-331.1 to 43.89	No	ns	0.1583
PR-Lrat+/- vs. PR-Lrat+/+	-57.18	-244.7 to 130.3	No	ns	0.7325
Lrat-/-
PR-Lrat-/- vs. PR-Lrat+/-	-167.3	-354.8 to 20.18	No	ns	0.0871
PR-Lrat-/- vs. PR-Lrat+/+	-151.4	-338.8 to 36.14	No	ns	0.1311
PR-Lrat+/- vs. PR-Lrat+/+	15.95	-171.5 to 203.4	No	ns	0.9758
Rdh12-/-
PR-Lrat-/- vs. PR-Lrat+/-	-253.9	-441.4 to -66.44	Yes	**	0.0064
PR-Lrat-/- vs. PR-Lrat+/+	-516.7	-704.2 to -329.2	Yes	****	<0.0001
PR-Lrat+/- vs. PR-Lrat+/+	-262.8	-450.3 to -75.28	Yes	**	0.0048
Test details	Mean 1	Mean 2	Mean Diff.	SE of diff.	N1	N2	q	DF
PR-Lrat-/-
WT vs. Lrat-/-	103.8	0	103.8	75.62	4	4	1.941	27
WT vs. Rdh12-/-	103.8	77.88	25.9	75.62	4	4	0.4843	27
Lrat-/- vs. Rdh12-/-	0	77.88	-77.88	75.62	4	4	1.457	27
PR-Lrat+/-
WT vs. Lrat-/-	190.2	167.3	22.9	75.62	4	4	0.4282	27
WT vs. Rdh12-/-	190.2	331.8	-141.6	75.62	4	4	2.648	27
Lrat-/- vs. Rdh12-/-	167.3	331.8	-164.5	75.62	4	4	3.077	27
PR-Lrat+/+
WT vs. Lrat-/-	247.4	151.4	96.03	75.62	4	4	1.796	27
WT vs. Rdh12-/-	247.4	594.6	-347.2	75.62	4	4	6.493	27
Lrat-/- vs. Rdh12-/-	151.4	594.6	-443.2	75.62	4	4	8.289	27
WT
PR-Lrat-/- vs. PR-Lrat+/-	103.8	190.2	-86.42	75.62	4	4	1.616	27
PR-Lrat-/- vs. PR-Lrat+/+	103.8	247.4	-143.6	75.62	4	4	2.686	27
PR-Lrat+/- vs. PR-Lrat+/+	190.2	247.4	-57.18	75.62	4	4	1.069	27
Lrat-/-
PR-Lrat-/- vs. PR-Lrat+/-	0	167.3	-167.3	75.62	4	4	3.129	27
PR-Lrat-/- vs. PR-Lrat+/+	0	151.4	-151.4	75.62	4	4	2.831	27
PR-Lrat+/- vs. PR-Lrat+/+	167.3	151.4	15.95	75.62	4	4	0.2984	27
Rdh12-/-
PR-Lrat-/- vs. PR-Lrat+/-	77.88	331.8	-253.9	75.62	4	4	4.749	27
PR-Lrat-/- vs. PR-Lrat+/+	77.88	594.6	-516.7	75.62	4	4	9.663	27
PR-Lrat+/- vs. PR-Lrat+/+	331.8	594.6	-262.8	75.62	4	4	4.914	27
syn-11-cis-RO Statistics:								Row Statistics:
									WT			Lrat-/-			Rdh12-/-
Table Analyzed	syn-11-cis-RO two-way ANOVA format								Mean	SD	N	Mean	SD	N	Mean	SD	N
								PR-Lrat-/-	285.12	35.1903	4	0	0	4	290.169	20.2988	4
Two-way ANOVA	Ordinary							PR-Lrat+/-	392.75	41.4264	4	0	0	4	424.36	19.7367	4
Alpha	0.05							PR-Lrat+/+	347.234	85.8726	4	0	0	4	368.197	95.331	4
Source of Variation	% of total variation	P value	P value summary	Significant?
Interaction	1.835	0.0881	ns	No
Row Factor	3.542	0.0012	**	Yes
Column Factor	89.16	<0.0001	****	Yes
ANOVA table	SS	DF	MS	F (DFn, DFd)	P value
Interaction	20371	4	5093	F (4, 27) = 2.267	P=0.0881
Row Factor	39314	2	19657	F (2, 27) = 8.750	P=0.0012
Column Factor	989534	2	494767	F (2, 27) = 220.2	P<0.0001
Residual	60655	27	2246
Data summary
Number of columns (Column Factor)	3
Number of rows (Row Factor)	3
Number of values	36
Compare cell means with others in its row and its column
Number of families	6
Number of comparisons per row family	3
Number of comparisons per column family	3
Alpha	0.05
Tukey's multiple comparisons test	Mean Diff.	95.00% CI of diff.	Below threshold?	Summary	Adjusted P Value
PR-Lrat-/-
WT vs. Lrat-/-	285.1	202.0 to 368.2	Yes	****	<0.0001
WT vs. Rdh12-/-	-5.049	-88.15 to 78.05	No	ns	0.9876
Lrat-/- vs. Rdh12-/-	-290.2	-373.3 to -207.1	Yes	****	<0.0001
PR-Lrat+/-
WT vs. Lrat-/-	392.7	309.7 to 475.8	Yes	****	<0.0001
WT vs. Rdh12-/-	-31.61	-114.7 to 51.49	No	ns	0.6183
Lrat-/- vs. Rdh12-/-	-424.4	-507.5 to -341.3	Yes	****	<0.0001
PR-Lrat+/+
WT vs. Lrat-/-	347.2	264.1 to 430.3	Yes	****	<0.0001
WT vs. Rdh12-/-	-20.96	-104.1 to 62.13	No	ns	0.8075
Lrat-/- vs. Rdh12-/-	-368.2	-451.3 to -285.1	Yes	****	<0.0001
WT
PR-Lrat-/- vs. PR-Lrat+/-	-107.6	-190.7 to -24.53	Yes	**	0.0092
PR-Lrat-/- vs. PR-Lrat+/+	-62.11	-145.2 to 20.98	No	ns	0.1718
PR-Lrat+/- vs. PR-Lrat+/+	45.52	-37.58 to 128.6	No	ns	0.3765
Lrat-/-
PR-Lrat-/- vs. PR-Lrat+/-	0	-83.10 to 83.10	No	ns	>0.9999
PR-Lrat-/- vs. PR-Lrat+/+	0	-83.10 to 83.10	No	ns	>0.9999
PR-Lrat+/- vs. PR-Lrat+/+	0	-83.10 to 83.10	No	ns	>0.9999
Rdh12-/-
PR-Lrat-/- vs. PR-Lrat+/-	-134.2	-217.3 to -51.09	Yes	**	0.0012
PR-Lrat-/- vs. PR-Lrat+/+	-78.03	-161.1 to 5.069	No	ns	0.0688
PR-Lrat+/- vs. PR-Lrat+/+	56.16	-26.93 to 139.3	No	ns	0.2327
Test details	Mean 1	Mean 2	Mean Diff.	SE of diff.	N1	N2	q	DF
PR-Lrat-/-
WT vs. Lrat-/-	285.1	0	285.1	33.51	4	4	12.03	27
WT vs. Rdh12-/-	285.1	290.2	-5.049	33.51	4	4	0.2131	27
Lrat-/- vs. Rdh12-/-	0	290.2	-290.2	33.51	4	4	12.24	27
PR-Lrat+/-
WT vs. Lrat-/-	392.7	0	392.7	33.51	4	4	16.57	27
WT vs. Rdh12-/-	392.7	424.4	-31.61	33.51	4	4	1.334	27
Lrat-/- vs. Rdh12-/-	0	424.4	-424.4	33.51	4	4	17.91	27
PR-Lrat+/+
WT vs. Lrat-/-	347.2	0	347.2	33.51	4	4	14.65	27
WT vs. Rdh12-/-	347.2	368.2	-20.96	33.51	4	4	0.8846	27
Lrat-/- vs. Rdh12-/-	0	368.2	-368.2	33.51	4	4	15.54	27
WT
PR-Lrat-/- vs. PR-Lrat+/-	285.1	392.7	-107.6	33.51	4	4	4.542	27
PR-Lrat-/- vs. PR-Lrat+/+	285.1	347.2	-62.11	33.51	4	4	2.621	27
PR-Lrat+/- vs. PR-Lrat+/+	392.7	347.2	45.52	33.51	4	4	1.921	27
Lrat-/-
PR-Lrat-/- vs. PR-Lrat+/-	0	0	0	33.51	4	4	0	27
PR-Lrat-/- vs. PR-Lrat+/+	0	0	0	33.51	4	4	0	27
PR-Lrat+/- vs. PR-Lrat+/+	0	0	0	33.51	4	4	0	27
Rdh12-/-
PR-Lrat-/- vs. PR-Lrat+/-	290.2	424.4	-134.2	33.51	4	4	5.662	27
PR-Lrat-/- vs. PR-Lrat+/+	290.2	368.2	-78.03	33.51	4	4	3.293	27
PR-Lrat+/- vs. PR-Lrat+/+	424.4	368.2	56.16	33.51	4	4	2.37	27
all-trans-RO Statistics:								Row Statistics:
									WT			Lrat-/-			Rdh12-/-
Table Analyzed	all-trans-RO two-way ANOVA format								Mean	SD	N	Mean	SD	N	Mean	SD	N
								PR-Lrat-/-	47.6867	17.4051	4	0	0	4	38.6681	1.95293	4
Two-way ANOVA	Ordinary							PR-Lrat+/-	66.3222	11.45	4	0	0	4	79.2555	29.0368	4
Alpha	0.05							PR-Lrat+/+	53.9762	11.3808	4	0	0	4	74.6201	30.3862	4
Source of Variation	% of total variation	P value	P value summary	Significant?
Interaction	5.341	0.1073	ns	No
Row Factor	6.055	0.0167	*	Yes
Column Factor	71.51	<0.0001	****	Yes
ANOVA table	SS	DF	MS	F (DFn, DFd)	P value
Interaction	2187	4	546.9	F (4, 27) = 2.109	P=0.1073
Row Factor	2480	2	1240	F (2, 27) = 4.782	P=0.0167
Column Factor	29287	2	14643	F (2, 27) = 56.47	P<0.0001
Residual	7002	27	259.3
Data summary
Number of columns (Column Factor)	3
Number of rows (Row Factor)	3
Number of values	36
Compare cell means with others in its row and its column
Number of families	6
Number of comparisons per row family	3
Number of comparisons per column family	3
Alpha	0.05
Tukey's multiple comparisons test	Mean Diff.	95.00% CI of diff.	Below threshold?	Summary	Adjusted P Value
PR-Lrat-/-
WT vs. Lrat-/-	47.69	19.45 to 75.92	Yes	***	0.0008
WT vs. Rdh12-/-	9.019	-19.21 to 37.25	No	ns	0.711
Lrat-/- vs. Rdh12-/-	-38.67	-66.90 to -10.44	Yes	**	0.0059
PR-Lrat+/-
WT vs. Lrat-/-	66.32	38.09 to 94.55	Yes	****	<0.0001
WT vs. Rdh12-/-	-12.93	-41.17 to 15.30	No	ns	0.5009
Lrat-/- vs. Rdh12-/-	-79.26	-107.5 to -51.02	Yes	****	<0.0001
PR-Lrat+/+
WT vs. Lrat-/-	53.98	25.74 to 82.21	Yes	***	0.0002
WT vs. Rdh12-/-	-20.64	-48.88 to 7.589	No	ns	0.1845
Lrat-/- vs. Rdh12-/-	-74.62	-102.9 to -46.39	Yes	****	<0.0001
WT
PR-Lrat-/- vs. PR-Lrat+/-	-18.64	-46.87 to 9.597	No	ns	0.248
PR-Lrat-/- vs. PR-Lrat+/+	-6.29	-34.52 to 21.94	No	ns	0.8461
PR-Lrat+/- vs. PR-Lrat+/+	12.35	-15.89 to 40.58	No	ns	0.5318
Lrat-/-
PR-Lrat-/- vs. PR-Lrat+/-	0	-28.23 to 28.23	No	ns	>0.9999
PR-Lrat-/- vs. PR-Lrat+/+	0	-28.23 to 28.23	No	ns	>0.9999
PR-Lrat+/- vs. PR-Lrat+/+	0	-28.23 to 28.23	No	ns	>0.9999
Rdh12-/-
PR-Lrat-/- vs. PR-Lrat+/-	-40.59	-68.82 to -12.35	Yes	**	0.0038
PR-Lrat-/- vs. PR-Lrat+/+	-35.95	-64.18 to -7.720	Yes	*	0.0105
PR-Lrat+/- vs. PR-Lrat+/+	4.635	-23.60 to 32.87	No	ns	0.913
Test details	Mean 1	Mean 2	Mean Diff.	SE of diff.	N1	N2	q	DF
PR-Lrat-/-
WT vs. Lrat-/-	47.69	0	47.69	11.39	4	4	5.923	27
WT vs. Rdh12-/-	47.69	38.67	9.019	11.39	4	4	1.12	27
Lrat-/- vs. Rdh12-/-	0	38.67	-38.67	11.39	4	4	4.803	27
PR-Lrat+/-
WT vs. Lrat-/-	66.32	0	66.32	11.39	4	4	8.237	27
WT vs. Rdh12-/-	66.32	79.26	-12.93	11.39	4	4	1.606	27
Lrat-/- vs. Rdh12-/-	0	79.26	-79.26	11.39	4	4	9.843	27
PR-Lrat+/+
WT vs. Lrat-/-	53.98	0	53.98	11.39	4	4	6.704	27
WT vs. Rdh12-/-	53.98	74.62	-20.64	11.39	4	4	2.564	27
Lrat-/- vs. Rdh12-/-	0	74.62	-74.62	11.39	4	4	9.268	27
WT
PR-Lrat-/- vs. PR-Lrat+/-	47.69	66.32	-18.64	11.39	4	4	2.315	27
PR-Lrat-/- vs. PR-Lrat+/+	47.69	53.98	-6.29	11.39	4	4	0.7812	27
PR-Lrat+/- vs. PR-Lrat+/+	66.32	53.98	12.35	11.39	4	4	1.533	27
Lrat-/-
PR-Lrat-/- vs. PR-Lrat+/-	0	0	0	11.39	4	4	0	27
PR-Lrat-/- vs. PR-Lrat+/+	0	0	0	11.39	4	4	0	27
PR-Lrat+/- vs. PR-Lrat+/+	0	0	0	11.39	4	4	0	27
Rdh12-/-
PR-Lrat-/- vs. PR-Lrat+/-	38.67	79.26	-40.59	11.39	4	4	5.041	27
PR-Lrat-/- vs. PR-Lrat+/+	38.67	74.62	-35.95	11.39	4	4	4.465	27
PR-Lrat+/- vs. PR-Lrat+/+	79.26	74.62	4.635	11.39	4	4	0.5757	27
Ratio of summed 11-cis: all-trans species:
Table Analyzed	Ratio of 11-cis: all-trans Retinoid Species								WT			Lrat-/-			Rdh12-/-
									Mean	SD	N	Mean	SD	N	Mean	SD	N
Two-way ANOVA	Ordinary							PR-Lrat-/-	2.01566	0.613592	4	0	0	4	4.91575	3.21721	4
Alpha	0.05							PR-Lrat+/-	5.20295	1.04477	4	0	0	4	3.33521	1.91494	4
								PR-Lrat+/+	5.09852	1.47948	4	0	0	4	1.34289	0.398799	4
Source of Variation	% of total variation	P value	P value summary	Significant?
Interaction	22.43	0.0012	**	Yes
Row Factor	1.478	0.4556	ns	No
Column Factor	51.44	<0.0001	****	Yes
ANOVA table	SS	DF	MS	F (DFn, DFd)	P value
Interaction	48.67	4	12.17	F (4, 27) = 6.140	P=0.0012
Row Factor	3.208	2	1.604	F (2, 27) = 0.8095	P=0.4556
Column Factor	111.6	2	55.82	F (2, 27) = 28.17	P<0.0001
Residual	53.5	27	1.981
Data summary
Number of columns (Column Factor)	3
Number of rows (Row Factor)	3
Number of values	36
Compare cell means with others in its row and its column
Number of families	6
Number of comparisons per row family	3
Number of comparisons per column family	3
Alpha	0.05
Tukey's multiple comparisons test	Mean Diff.	95.00% CI of diff.	Below threshold?	Summary	Adjusted P Value
PR-Lrat-/-
WT vs. Lrat-/-	2.016	-0.4523 to 4.484	No	ns	0.1255
WT vs. Rdh12-/-	-2.9	-5.368 to -0.4322	Yes	*	0.0188
Lrat-/- vs. Rdh12-/-	-4.916	-7.384 to -2.448	Yes	***	0.0001
PR-Lrat+/-
WT vs. Lrat-/-	5.203	2.735 to 7.671	Yes	****	<0.0001
WT vs. Rdh12-/-	1.868	-0.6002 to 4.336	No	ns	0.1649
Lrat-/- vs. Rdh12-/-	-3.335	-5.803 to -0.8673	Yes	**	0.0065
PR-Lrat+/+
WT vs. Lrat-/-	5.099	2.631 to 7.566	Yes	****	<0.0001
WT vs. Rdh12-/-	3.756	1.288 to 6.224	Yes	**	0.0022
Lrat-/- vs. Rdh12-/-	-1.343	-3.811 to 1.125	No	ns	0.3812
WT
PR-Lrat-/- vs. PR-Lrat+/-	-3.187	-5.655 to -0.7194	Yes	**	0.0094
PR-Lrat-/- vs. PR-Lrat+/+	-3.083	-5.551 to -0.6149	Yes	*	0.0122
PR-Lrat+/- vs. PR-Lrat+/+	0.1044	-2.363 to 2.572	No	ns	0.994
Lrat-/-
PR-Lrat-/- vs. PR-Lrat+/-	0	-2.468 to 2.468	No	ns	>0.9999
PR-Lrat-/- vs. PR-Lrat+/+	0	-2.468 to 2.468	No	ns	>0.9999
PR-Lrat+/- vs. PR-Lrat+/+	0	-2.468 to 2.468	No	ns	>0.9999
Rdh12-/-
PR-Lrat-/- vs. PR-Lrat+/-	1.581	-0.8874 to 4.048	No	ns	0.268
PR-Lrat-/- vs. PR-Lrat+/+	3.573	1.105 to 6.041	Yes	**	0.0036
PR-Lrat+/- vs. PR-Lrat+/+	1.992	-0.4756 to 4.460	No	ns	0.1311
Test details	Mean 1	Mean 2	Mean Diff.	SE of diff.	N1	N2	q	DF
PR-Lrat-/-
WT vs. Lrat-/-	2.016	0	2.016	0.9954	4	4	2.864	27
WT vs. Rdh12-/-	2.016	4.916	-2.9	0.9954	4	4	4.12	27
Lrat-/- vs. Rdh12-/-	0	4.916	-4.916	0.9954	4	4	6.984	27
PR-Lrat+/-
WT vs. Lrat-/-	5.203	0	5.203	0.9954	4	4	7.392	27
WT vs. Rdh12-/-	5.203	3.335	1.868	0.9954	4	4	2.654	27
Lrat-/- vs. Rdh12-/-	0	3.335	-3.335	0.9954	4	4	4.739	27
PR-Lrat+/+
WT vs. Lrat-/-	5.099	0	5.099	0.9954	4	4	7.244	27
WT vs. Rdh12-/-	5.099	1.343	3.756	0.9954	4	4	5.336	27
Lrat-/- vs. Rdh12-/-	0	1.343	-1.343	0.9954	4	4	1.908	27
WT
PR-Lrat-/- vs. PR-Lrat+/-	2.016	5.203	-3.187	0.9954	4	4	4.529	27
PR-Lrat-/- vs. PR-Lrat+/+	2.016	5.099	-3.083	0.9954	4	4	4.38	27
PR-Lrat+/- vs. PR-Lrat+/+	5.203	5.099	0.1044	0.9954	4	4	0.1484	27
Lrat-/-
PR-Lrat-/- vs. PR-Lrat+/-	0	0	0	0.9954	4	4	0	27
PR-Lrat-/- vs. PR-Lrat+/+	0	0	0	0.9954	4	4	0	27
PR-Lrat+/- vs. PR-Lrat+/+	0	0	0	0.9954	4	4	0	27
Rdh12-/-
PR-Lrat-/- vs. PR-Lrat+/-	4.916	3.335	1.581	0.9954	4	4	2.246	27
PR-Lrat-/- vs. PR-Lrat+/+	4.916	1.343	3.573	0.9954	4	4	5.076	27
PR-Lrat+/- vs. PR-Lrat+/+	3.335	1.343	1.992	0.9954	4	4	2.831	27

## Sheet: Figure 6G
all-trans-RE #1 quantification:
IV GFAP-LRAT Retinas				IV GFAP-LRAT RPEs				SR GFAP-LRAT Retinas				SR GFAP-LRAT RPEs
52.5009	63.1625	320.973	300.909	656.005	783.484	911.612	1137.94	243.083	270.533	316.168	430.82	609.967	445.361	731.877	568.103
all-trans-RE #1 statistics:
									Row Statistics:
Table Analyzed	all-trans RE #1 Quant Ret vs RPE Two-way ANOVA									Intravitreal GFAP-LRAT			Subretinal GFAP-LRAT
										Mean	SD	N	Mean	SD	N
Two-way RM ANOVA	Matching: Stacked								Retinas	184.386	146.427	4	315.151	82.7946	4
Assume sphericity?	Yes								RPEs	872.259	205.573	4	588.827	118.212	4
Alpha	0.05
Source of Variation	% of total variation	P value	P value summary	Significant?
Tissue x Column Factor	12.49	0.0037	**	Yes
Tissue	67.34	<0.0001	****	Yes
Column Factor	1.698	0.4405	ns	No
Subject	14.93	0.0516	ns	No
ANOVA table	SS	DF	MS	F (DFn, DFd)	P value
Tissue x Column Factor	171559	1	171559	F (1, 6) = 21.20	P=0.0037
Tissue	924577	1	924577	F (1, 6) = 114.3	P<0.0001
Column Factor	23307	1	23307	F (1, 6) = 0.6821	P=0.4405
Subject	205036	6	34173	F (6, 6) = 4.223	P=0.0516
Residual	48554	6	8092
Difference between row means
Mean of Retinas	249.8
Mean of RPEs	730.5
Difference between means	-480.8
SE of difference	44.98
95% CI of difference	-590.8 to -370.7
Difference between column means
Mean of Intravitreal GFAP-LRAT	528.3
Mean of Subretinal GFAP-LRAT	452
Difference between means	76.33
SE of difference	92.43
95% CI of difference	-149.8 to 302.5
Interaction CI
Mean diff, A1 - B1	-130.8
Mean diff, A2 - B2	283.4
(A1 -B1) - (A2 - B2)	-414.2
95% CI of difference	-634.3 to -194.1
(B1 - A1) - (B2 - A2)	414.2
95% CI of difference	194.1 to 634.3
Data summary
Number of columns (Column Factor)	2
Number of rows (Tissue)	2
Number of subjects (Subject)	8
Number of missing values	0
Compare cell means with others in its row and its column
Number of families	4
Number of comparisons per row family	1
Number of comparisons per column family	1
Alpha	0.05
Uncorrected Fisher's LSD	Mean Diff.	95.00% CI of diff.	Below threshold?	Summary	Individual P Value
Retinas
Intravitreal GFAP-LRAT vs. Subretinal GFAP-LRAT	-130.8	-354.7 to 93.20	No	ns	0.2274
RPEs
Intravitreal GFAP-LRAT vs. Subretinal GFAP-LRAT	283.4	59.47 to 507.4	Yes	*	0.0174
Intravitreal GFAP-LRAT
Retinas vs. RPEs	-687.9	-843.5 to -532.2	Yes	****	<0.0001
Subretinal GFAP-LRAT
Retinas vs. RPEs	-273.7	-429.3 to -118.0	Yes	**	0.0051
Test details	Mean 1	Mean 2	Mean Diff.	SE of diff.	N1	N2	t	DF
Retinas
Intravitreal GFAP-LRAT vs. Subretinal GFAP-LRAT	184.4	315.2	-130.8	102.8	4	4	1.272	12
RPEs
Intravitreal GFAP-LRAT vs. Subretinal GFAP-LRAT	872.3	588.8	283.4	102.8	4	4	2.757	12
Intravitreal GFAP-LRAT
Retinas vs. RPEs	184.4	872.3	-687.9	63.61	4	4	10.81	6
Subretinal GFAP-LRAT
Retinas vs. RPEs	315.2	588.8	-273.7	63.61	4	4	4.302	6

## Sheet: Figure S2D
4-week nuclei counts:																Row Statistics:
		PR-Lrat-/-				PR-Lrat+/-				PR-Lrat+/+						PR-Lrat-/-			PR-Lrat+/-			PR-Lrat+/+
	2000	12	11	14	9	11	11	10	12	12	12	10	10			Mean	SD	N	Mean	SD	N	Mean	SD	N
	1800	13	11	14	12	14	11	11	12	14	12	12	12			11.5	2.08167	4	11	0.816497	4	11	1.1547	4
	1600	13	13	14	12	14	13	12	13	14	13	13	13			12.5	1.29099	4	12	1.41421	4	12.5	1	4
	1400	12	13	14	13	12	13	13	12	14	14	12	12			13	0.816497	4	13	0.816497	4	13.25	0.5	4
	1200	13	13	13	13	12	14	13	12	14	13	14	14			13	0.816497	4	12.5	0.57735	4	13	1.1547	4
	1000	13	13	13	13	14	13	13	13	14	12	14	14			13	0	4	12.75	0.957427	4	13.75	0.5	4
	800	12	14	14	14	13	15	14	12	14	13	13	13			13	0	4	13.25	0.5	4	13.5	1	4
	600	13	13	15	14	14	13	13	12	15	11	13	13			13.5	1	4	13.5	1.29099	4	13.25	0.5	4
	400	12	12	14	13	14	14	12	12	14	12	12	12			13.75	0.957427	4	13	0.816497	4	13	1.63299	4
	200	11	11	12	10	9	13	11	9	7	8	10	10			12.75	0.957427	4	13	1.1547	4	12.5	1	4
	0	0	0	0	0	0	0	0	0	0	0	0	0			11	0.816497	4	10.5	1.91485	4	8.75	1.5	4
	-200	10	11	13	9	11	10	11	11	8	12	10	10			0	0	4	0	0	4	0	0	4
	-400	13	14	14	12	14	14	13	13	13	12	13	13			10.75	1.70783	4	10.75	0.5	4	10	1.63299	4
	-600	14	14	13	13	15	15	14	12	15	13	13	13			13.25	0.957427	4	13.5	0.57735	4	12.75	0.5	4
	-800	14	14	13	13	13	14	13	12	16	13	14	14			13.5	0.57735	4	14	1.41421	4	13.5	1	4
	-1000	13	13	13	12	14	13	13	10	16	14	13	13			13.5	0.57735	4	13	0.816497	4	14.25	1.25831	4
	-1200	14	14	13	13	15	15	13	11	15	13	13	13			12.75	0.5	4	12.5	1.73205	4	14	1.41421	4
	-1400	13	11	12	12	15	12	12	11	15	14	12	12			13.5	0.57735	4	13.5	1.91485	4	13.5	1	4
	-1600	14	11	13	13	14	13	11	10	17	13	11	11			12	0.816497	4	12.5	1.73205	4	13.25	1.5	4
	-1800	12	12	11	12	14	12	12	11	16	11	13	13			12.75	1.25831	4	12	1.82574	4	13	2.82843	4
	-2000	12	10	11	11	13	11	11	8	12	11	12	12			11.75	0.5	4	12.25	1.25831	4	13.25	2.06155	4
																11	0.816497	4	10.75	2.06155	4	11.75	0.5	4
4-week nuclei counts statistics:
Table Analyzed	4 week Nuc Counts Grouped
Two-way ANOVA	Ordinary
Alpha	0.05
Source of Variation	% of total variation	P value	P value summary	Significant?
Interaction	1.697	0.8929	ns	No
Row Factor	87.05	<0.0001	****	Yes
Column Factor	0.08202	0.5009	ns	No
ANOVA table	SS	DF	MS	F (DFn, DFd)	P value
Interaction	40.06	40	1.002	F (40, 189) = 0.7177	P=0.8929
Row Factor	2055	20	102.8	F (20, 189) = 73.63	P<0.0001
Column Factor	1.937	2	0.9683	F (2, 189) = 0.6938	P=0.5009
Residual	263.8	189	1.396
Data summary
Number of columns (Column Factor)	3
Number of rows (Row Factor)	21
Number of values	252
Within each row, compare columns (simple effects within rows)
Number of families	21
Number of comparisons per family	3
Alpha	0.05
Tukey's multiple comparisons test	Mean diff.	95.00% CI of diff.	Below threshold?	Summary	Adjusted P Value
2000
Gcap1+/+ vs. Gcap1Lrat/+	0.5	-1.473 to 2.473	No	ns	0.821
Gcap1+/+ vs. Gcap1Lrat/Lrat	0.5	-1.473 to 2.473	No	ns	0.821
Gcap1Lrat/+ vs. Gcap1Lrat/Lrat	0	-1.973 to 1.973	No	ns	>0.9999
1800
Gcap1+/+ vs. Gcap1Lrat/+	0.5	-1.473 to 2.473	No	ns	0.821
Gcap1+/+ vs. Gcap1Lrat/Lrat	0	-1.973 to 1.973	No	ns	>0.9999
Gcap1Lrat/+ vs. Gcap1Lrat/Lrat	-0.5	-2.473 to 1.473	No	ns	0.821
1600
Gcap1+/+ vs. Gcap1Lrat/+	0	-1.973 to 1.973	No	ns	>0.9999
Gcap1+/+ vs. Gcap1Lrat/Lrat	-0.25	-2.223 to 1.723	No	ns	0.9518
Gcap1Lrat/+ vs. Gcap1Lrat/Lrat	-0.25	-2.223 to 1.723	No	ns	0.9518
1400
Gcap1+/+ vs. Gcap1Lrat/+	0.5	-1.473 to 2.473	No	ns	0.821
Gcap1+/+ vs. Gcap1Lrat/Lrat	0	-1.973 to 1.973	No	ns	>0.9999
Gcap1Lrat/+ vs. Gcap1Lrat/Lrat	-0.5	-2.473 to 1.473	No	ns	0.821
1200
Gcap1+/+ vs. Gcap1Lrat/+	0.25	-1.723 to 2.223	No	ns	0.9518
Gcap1+/+ vs. Gcap1Lrat/Lrat	-0.75	-2.723 to 1.223	No	ns	0.6423
Gcap1Lrat/+ vs. Gcap1Lrat/Lrat	-1	-2.973 to 0.9733	No	ns	0.4563
1000
Gcap1+/+ vs. Gcap1Lrat/+	-0.25	-2.223 to 1.723	No	ns	0.9518
Gcap1+/+ vs. Gcap1Lrat/Lrat	-0.5	-2.473 to 1.473	No	ns	0.821
Gcap1Lrat/+ vs. Gcap1Lrat/Lrat	-0.25	-2.223 to 1.723	No	ns	0.9518
800
Gcap1+/+ vs. Gcap1Lrat/+	0	-1.973 to 1.973	No	ns	>0.9999
Gcap1+/+ vs. Gcap1Lrat/Lrat	0.25	-1.723 to 2.223	No	ns	0.9518
Gcap1Lrat/+ vs. Gcap1Lrat/Lrat	0.25	-1.723 to 2.223	No	ns	0.9518
600
Gcap1+/+ vs. Gcap1Lrat/+	0.75	-1.223 to 2.723	No	ns	0.6423
Gcap1+/+ vs. Gcap1Lrat/Lrat	0.75	-1.223 to 2.723	No	ns	0.6423
Gcap1Lrat/+ vs. Gcap1Lrat/Lrat	0	-1.973 to 1.973	No	ns	>0.9999
400
Gcap1+/+ vs. Gcap1Lrat/+	-0.25	-2.223 to 1.723	No	ns	0.9518
Gcap1+/+ vs. Gcap1Lrat/Lrat	0.25	-1.723 to 2.223	No	ns	0.9518
Gcap1Lrat/+ vs. Gcap1Lrat/Lrat	0.5	-1.473 to 2.473	No	ns	0.821
200
Gcap1+/+ vs. Gcap1Lrat/+	0.5	-1.473 to 2.473	No	ns	0.821
Gcap1+/+ vs. Gcap1Lrat/Lrat	2.25	0.2767 to 4.223	Yes	*	0.0209
Gcap1Lrat/+ vs. Gcap1Lrat/Lrat	1.75	-0.2233 to 3.723	No	ns	0.0936
0
Gcap1+/+ vs. Gcap1Lrat/+	0	-1.973 to 1.973	No	ns	>0.9999
Gcap1+/+ vs. Gcap1Lrat/Lrat	0	-1.973 to 1.973	No	ns	>0.9999
Gcap1Lrat/+ vs. Gcap1Lrat/Lrat	0	-1.973 to 1.973	No	ns	>0.9999
-200
Gcap1+/+ vs. Gcap1Lrat/+	0	-1.973 to 1.973	No	ns	>0.9999
Gcap1+/+ vs. Gcap1Lrat/Lrat	0.75	-1.223 to 2.723	No	ns	0.6423
Gcap1Lrat/+ vs. Gcap1Lrat/Lrat	0.75	-1.223 to 2.723	No	ns	0.6423
-400
Gcap1+/+ vs. Gcap1Lrat/+	-0.25	-2.223 to 1.723	No	ns	0.9518
Gcap1+/+ vs. Gcap1Lrat/Lrat	0.5	-1.473 to 2.473	No	ns	0.821
Gcap1Lrat/+ vs. Gcap1Lrat/Lrat	0.75	-1.223 to 2.723	No	ns	0.6423
-600
Gcap1+/+ vs. Gcap1Lrat/+	-0.5	-2.473 to 1.473	No	ns	0.821
Gcap1+/+ vs. Gcap1Lrat/Lrat	0	-1.973 to 1.973	No	ns	>0.9999
Gcap1Lrat/+ vs. Gcap1Lrat/Lrat	0.5	-1.473 to 2.473	No	ns	0.821
-800
Gcap1+/+ vs. Gcap1Lrat/+	0.5	-1.473 to 2.473	No	ns	0.821
Gcap1+/+ vs. Gcap1Lrat/Lrat	-0.75	-2.723 to 1.223	No	ns	0.6423
Gcap1Lrat/+ vs. Gcap1Lrat/Lrat	-1.25	-3.223 to 0.7233	No	ns	0.2949
-1000
Gcap1+/+ vs. Gcap1Lrat/+	0.25	-1.723 to 2.223	No	ns	0.9518
Gcap1+/+ vs. Gcap1Lrat/Lrat	-1.25	-3.223 to 0.7233	No	ns	0.2949
Gcap1Lrat/+ vs. Gcap1Lrat/Lrat	-1.5	-3.473 to 0.4733	No	ns	0.1738
-1200
Gcap1+/+ vs. Gcap1Lrat/+	0	-1.973 to 1.973	No	ns	>0.9999
Gcap1+/+ vs. Gcap1Lrat/Lrat	0	-1.973 to 1.973	No	ns	>0.9999
Gcap1Lrat/+ vs. Gcap1Lrat/Lrat	0	-1.973 to 1.973	No	ns	>0.9999
-1400
Gcap1+/+ vs. Gcap1Lrat/+	-0.5	-2.473 to 1.473	No	ns	0.821
Gcap1+/+ vs. Gcap1Lrat/Lrat	-1.25	-3.223 to 0.7233	No	ns	0.2949
Gcap1Lrat/+ vs. Gcap1Lrat/Lrat	-0.75	-2.723 to 1.223	No	ns	0.6423
-1600
Gcap1+/+ vs. Gcap1Lrat/+	0.75	-1.223 to 2.723	No	ns	0.6423
Gcap1+/+ vs. Gcap1Lrat/Lrat	-0.25	-2.223 to 1.723	No	ns	0.9518
Gcap1Lrat/+ vs. Gcap1Lrat/Lrat	-1	-2.973 to 0.9733	No	ns	0.4563
-1800
Gcap1+/+ vs. Gcap1Lrat/+	-0.5	-2.473 to 1.473	No	ns	0.821
Gcap1+/+ vs. Gcap1Lrat/Lrat	-1.5	-3.473 to 0.4733	No	ns	0.1738
Gcap1Lrat/+ vs. Gcap1Lrat/Lrat	-1	-2.973 to 0.9733	No	ns	0.4563
-2000
Gcap1+/+ vs. Gcap1Lrat/+	0.25	-1.723 to 2.223	No	ns	0.9518
Gcap1+/+ vs. Gcap1Lrat/Lrat	-0.75	-2.723 to 1.223	No	ns	0.6423
Gcap1Lrat/+ vs. Gcap1Lrat/Lrat	-1	-2.973 to 0.9733	No	ns	0.4563
Test details	Mean 1	Mean 2	Mean diff.	SE of diff.	N1	N2	q	DF
2000
Gcap1+/+ vs. Gcap1Lrat/+	11.5	11	0.5	0.8353	4	4	0.8465	189
Gcap1+/+ vs. Gcap1Lrat/Lrat	11.5	11	0.5	0.8353	4	4	0.8465	189
Gcap1Lrat/+ vs. Gcap1Lrat/Lrat	11	11	0	0.8353	4	4	0	189
1800
Gcap1+/+ vs. Gcap1Lrat/+	12.5	12	0.5	0.8353	4	4	0.8465	189
Gcap1+/+ vs. Gcap1Lrat/Lrat	12.5	12.5	0	0.8353	4	4	0	189
Gcap1Lrat/+ vs. Gcap1Lrat/Lrat	12	12.5	-0.5	0.8353	4	4	0.8465	189
1600
Gcap1+/+ vs. Gcap1Lrat/+	13	13	0	0.8353	4	4	0	189
Gcap1+/+ vs. Gcap1Lrat/Lrat	13	13.25	-0.25	0.8353	4	4	0.4233	189
Gcap1Lrat/+ vs. Gcap1Lrat/Lrat	13	13.25	-0.25	0.8353	4	4	0.4233	189
1400
Gcap1+/+ vs. Gcap1Lrat/+	13	12.5	0.5	0.8353	4	4	0.8465	189
Gcap1+/+ vs. Gcap1Lrat/Lrat	13	13	0	0.8353	4	4	0	189
Gcap1Lrat/+ vs. Gcap1Lrat/Lrat	12.5	13	-0.5	0.8353	4	4	0.8465	189
1200
Gcap1+/+ vs. Gcap1Lrat/+	13	12.75	0.25	0.8353	4	4	0.4233	189
Gcap1+/+ vs. Gcap1Lrat/Lrat	13	13.75	-0.75	0.8353	4	4	1.27	189
Gcap1Lrat/+ vs. Gcap1Lrat/Lrat	12.75	13.75	-1	0.8353	4	4	1.693	189
1000
Gcap1+/+ vs. Gcap1Lrat/+	13	13.25	-0.25	0.8353	4	4	0.4233	189
Gcap1+/+ vs. Gcap1Lrat/Lrat	13	13.5	-0.5	0.8353	4	4	0.8465	189
Gcap1Lrat/+ vs. Gcap1Lrat/Lrat	13.25	13.5	-0.25	0.8353	4	4	0.4233	189
800
Gcap1+/+ vs. Gcap1Lrat/+	13.5	13.5	0	0.8353	4	4	0	189
Gcap1+/+ vs. Gcap1Lrat/Lrat	13.5	13.25	0.25	0.8353	4	4	0.4233	189
Gcap1Lrat/+ vs. Gcap1Lrat/Lrat	13.5	13.25	0.25	0.8353	4	4	0.4233	189
600
Gcap1+/+ vs. Gcap1Lrat/+	13.75	13	0.75	0.8353	4	4	1.27	189
Gcap1+/+ vs. Gcap1Lrat/Lrat	13.75	13	0.75	0.8353	4	4	1.27	189
Gcap1Lrat/+ vs. Gcap1Lrat/Lrat	13	13	0	0.8353	4	4	0	189
400
Gcap1+/+ vs. Gcap1Lrat/+	12.75	13	-0.25	0.8353	4	4	0.4233	189
Gcap1+/+ vs. Gcap1Lrat/Lrat	12.75	12.5	0.25	0.8353	4	4	0.4233	189
Gcap1Lrat/+ vs. Gcap1Lrat/Lrat	13	12.5	0.5	0.8353	4	4	0.8465	189
200
Gcap1+/+ vs. Gcap1Lrat/+	11	10.5	0.5	0.8353	4	4	0.8465	189
Gcap1+/+ vs. Gcap1Lrat/Lrat	11	8.75	2.25	0.8353	4	4	3.809	189
Gcap1Lrat/+ vs. Gcap1Lrat/Lrat	10.5	8.75	1.75	0.8353	4	4	2.963	189
0
Gcap1+/+ vs. Gcap1Lrat/+	0	0	0	0.8353	4	4	0	189
Gcap1+/+ vs. Gcap1Lrat/Lrat	0	0	0	0.8353	4	4	0	189
Gcap1Lrat/+ vs. Gcap1Lrat/Lrat	0	0	0	0.8353	4	4	0	189
-200
Gcap1+/+ vs. Gcap1Lrat/+	10.75	10.75	0	0.8353	4	4	0	189
Gcap1+/+ vs. Gcap1Lrat/Lrat	10.75	10	0.75	0.8353	4	4	1.27	189
Gcap1Lrat/+ vs. Gcap1Lrat/Lrat	10.75	10	0.75	0.8353	4	4	1.27	189
-400
Gcap1+/+ vs. Gcap1Lrat/+	13.25	13.5	-0.25	0.8353	4	4	0.4233	189
Gcap1+/+ vs. Gcap1Lrat/Lrat	13.25	12.75	0.5	0.8353	4	4	0.8465	189
Gcap1Lrat/+ vs. Gcap1Lrat/Lrat	13.5	12.75	0.75	0.8353	4	4	1.27	189
-600
Gcap1+/+ vs. Gcap1Lrat/+	13.5	14	-0.5	0.8353	4	4	0.8465	189
Gcap1+/+ vs. Gcap1Lrat/Lrat	13.5	13.5	0	0.8353	4	4	0	189
Gcap1Lrat/+ vs. Gcap1Lrat/Lrat	14	13.5	0.5	0.8353	4	4	0.8465	189
-800
Gcap1+/+ vs. Gcap1Lrat/+	13.5	13	0.5	0.8353	4	4	0.8465	189
Gcap1+/+ vs. Gcap1Lrat/Lrat	13.5	14.25	-0.75	0.8353	4	4	1.27	189
Gcap1Lrat/+ vs. Gcap1Lrat/Lrat	13	14.25	-1.25	0.8353	4	4	2.116	189
-1000
Gcap1+/+ vs. Gcap1Lrat/+	12.75	12.5	0.25	0.8353	4	4	0.4233	189
Gcap1+/+ vs. Gcap1Lrat/Lrat	12.75	14	-1.25	0.8353	4	4	2.116	189
Gcap1Lrat/+ vs. Gcap1Lrat/Lrat	12.5	14	-1.5	0.8353	4	4	2.54	189
-1200
Gcap1+/+ vs. Gcap1Lrat/+	13.5	13.5	0	0.8353	4	4	0	189
Gcap1+/+ vs. Gcap1Lrat/Lrat	13.5	13.5	0	0.8353	4	4	0	189
Gcap1Lrat/+ vs. Gcap1Lrat/Lrat	13.5	13.5	0	0.8353	4	4	0	189
-1400
Gcap1+/+ vs. Gcap1Lrat/+	12	12.5	-0.5	0.8353	4	4	0.8465	189
Gcap1+/+ vs. Gcap1Lrat/Lrat	12	13.25	-1.25	0.8353	4	4	2.116	189
Gcap1Lrat/+ vs. Gcap1Lrat/Lrat	12.5	13.25	-0.75	0.8353	4	4	1.27	189
-1600
Gcap1+/+ vs. Gcap1Lrat/+	12.75	12	0.75	0.8353	4	4	1.27	189
Gcap1+/+ vs. Gcap1Lrat/Lrat	12.75	13	-0.25	0.8353	4	4	0.4233	189
Gcap1Lrat/+ vs. Gcap1Lrat/Lrat	12	13	-1	0.8353	4	4	1.693	189
-1800
Gcap1+/+ vs. Gcap1Lrat/+	11.75	12.25	-0.5	0.8353	4	4	0.8465	189
Gcap1+/+ vs. Gcap1Lrat/Lrat	11.75	13.25	-1.5	0.8353	4	4	2.54	189
Gcap1Lrat/+ vs. Gcap1Lrat/Lrat	12.25	13.25	-1	0.8353	4	4	1.693	189
-2000
Gcap1+/+ vs. Gcap1Lrat/+	11	10.75	0.25	0.8353	4	4	0.4233	189
Gcap1+/+ vs. Gcap1Lrat/Lrat	11	11.75	-0.75	0.8353	4	4	1.27	189
Gcap1Lrat/+ vs. Gcap1Lrat/Lrat	10.75	11.75	-1	0.8353	4	4	1.693	189
12-week nuclei counts:
															PR-Lrat-/-			PR-Lrat+/-			PR-Lrat+/+
		PR-Lrat-/-				PR-Lrat+/-				PR-Lrat+/+					Mean	SD	N	Mean	SD	N	Mean	SD	N
	2000	12	13	11	11	11	12	11	11	11	10	10	10		11.75	0.957427	4	11.25	0.5	4	10.25	0.5	4
	1800	12	13	12	11	10	13	12	11	10	9	11	11		12	0.816497	4	11.5	1.29099	4	10.25	0.957427	4
	1600	13	13	12	11	12	14	12	11	12	11	9	12		12.25	0.957427	4	12.25	1.25831	4	11	1.41421	4
	1400	12	14	12	12	12	13	12	11	11	11	11	12		12.5	1	4	12	0.816497	4	11.25	0.5	4
	1200	11	14	14	13	11	14	10	12	10	10	10	11		13	1.41421	4	11.75	1.70783	4	10.25	0.5	4
	1000	12	15	12	12	11	14	13	11	11	10	11	10		12.75	1.5	4	12.25	1.5	4	10.5	0.57735	4
	800	12	13	13	13	12	15	11	11	11	10	10	10		12.75	0.5	4	12.25	1.89297	4	10.25	0.5	4
	600	13	14	13	12	11	12	12	12	11	10	11	13		13	0.816497	4	11.75	0.5	4	11.25	1.25831	4
	400	12	13	13	13	10	13	10	12	10	9	12	12		12.75	0.5	4	11.25	1.5	4	10.75	1.5	4
	200	11	9	9	8	8	9	7	7	7	4	7	5		9.25	1.25831	4	7.75	0.957427	4	5.75	1.5	4
	0	0	0	0	0	0	0	0	0	0	0	0	0		0	0	4	0	0	4	0	0	4
	-200	10	11	11	7	9	6	8	7	7	4	7	4		9.75	1.89297	4	7.5	1.29099	4	5.5	1.73205	4
	-400	13	14	11	12	10	13	9	12	10	10	10	11		12.5	1.29099	4	11	1.82574	4	10.25	0.5	4
	-600	13	12	11	13	11	12	11	10	11	9	9	11		12.25	0.957427	4	11	0.816497	4	10	1.1547	4
	-800	14	13	12	13	11	14	10	10	10	9	9	12		13	0.816497	4	11.25	1.89297	4	10	1.41421	4
	-1000	13	13	12	15	10	13	11	11	11	10	9	10		13.25	1.25831	4	11.25	1.25831	4	10	0.816497	4
	-1200	13	11	11	13	11	13	10	12	11	10	9	11		12	1.1547	4	11.5	1.29099	4	10.25	0.957427	4
	-1400	11	12	12	12	10	15	11	13	10	10	10	11		11.75	0.5	4	12.25	2.21736	4	10.25	0.5	4
	-1600	14	11	12	12	10	15	11	11	10	11	10	12		12.25	1.25831	4	11.75	2.21736	4	10.75	0.957427	4
	-1800	13	11	11	12	9	11	10	11	9	10	11	9		11.75	0.957427	4	10.25	0.957427	4	9.75	0.957427	4
	-2000	11	11	11	10	9	11	9	10	9	12	12	8		10.75	0.5	4	9.75	0.957427	4	10.25	2.06155	4
Table Analyzed	12 week Nuc Counts Grouped
Two-way ANOVA	Ordinary
Alpha	0.05
Source of Variation	% of total variation	P value	P value summary	Significant?
Interaction	2.292	0.6245	ns	No
Row Factor	78.03	<0.0001	****	Yes
Column Factor	7.796	<0.0001	****	Yes
ANOVA table	SS	DF	MS	F (DFn, DFd)	P value
Interaction	51.28	40	1.282	F (40, 189) = 0.9117	P=0.6245
Row Factor	1746	20	87.28	F (20, 189) = 62.07	P<0.0001
Column Factor	174.4	2	87.19	F (2, 189) = 62.01	P<0.0001
Residual	265.8	189	1.406
Data summary
Number of columns (Column Factor)	3
Number of rows (Row Factor)	21
Number of values	252
Within each row, compare columns (simple effects within rows)
Number of families	21
Number of comparisons per family	3
Alpha	0.05
Tukey's multiple comparisons test	Mean diff.	95.00% CI of diff.	Below threshold?	Summary	Adjusted P Value
2000
Gcap1+/+ vs. Gcap1Lrat/+	0.5	-1.481 to 2.481	No	ns	0.8223
Gcap1+/+ vs. Gcap1Lrat/Lrat	1.5	-0.4808 to 3.481	No	ns	0.176
Gcap1Lrat/+ vs. Gcap1Lrat/Lrat	1	-0.9808 to 2.981	No	ns	0.459
1800
Gcap1+/+ vs. Gcap1Lrat/+	0.5	-1.481 to 2.481	No	ns	0.8223
Gcap1+/+ vs. Gcap1Lrat/Lrat	1.75	-0.2308 to 3.731	No	ns	0.0952
Gcap1Lrat/+ vs. Gcap1Lrat/Lrat	1.25	-0.7308 to 3.231	No	ns	0.2976
1600
Gcap1+/+ vs. Gcap1Lrat/+	0	-1.981 to 1.981	No	ns	>0.9999
Gcap1+/+ vs. Gcap1Lrat/Lrat	1.25	-0.7308 to 3.231	No	ns	0.2976
Gcap1Lrat/+ vs. Gcap1Lrat/Lrat	1.25	-0.7308 to 3.231	No	ns	0.2976
1400
Gcap1+/+ vs. Gcap1Lrat/+	0.5	-1.481 to 2.481	No	ns	0.8223
Gcap1+/+ vs. Gcap1Lrat/Lrat	1.25	-0.7308 to 3.231	No	ns	0.2976
Gcap1Lrat/+ vs. Gcap1Lrat/Lrat	0.75	-1.231 to 2.731	No	ns	0.6445
1200
Gcap1+/+ vs. Gcap1Lrat/+	1.25	-0.7308 to 3.231	No	ns	0.2976
Gcap1+/+ vs. Gcap1Lrat/Lrat	2.75	0.7692 to 4.731	Yes	**	0.0035
Gcap1Lrat/+ vs. Gcap1Lrat/Lrat	1.5	-0.4808 to 3.481	No	ns	0.176
1000
Gcap1+/+ vs. Gcap1Lrat/+	0.5	-1.481 to 2.481	No	ns	0.8223
Gcap1+/+ vs. Gcap1Lrat/Lrat	2.25	0.2692 to 4.231	Yes	*	0.0215
Gcap1Lrat/+ vs. Gcap1Lrat/Lrat	1.75	-0.2308 to 3.731	No	ns	0.0952
800
Gcap1+/+ vs. Gcap1Lrat/+	0.5	-1.481 to 2.481	No	ns	0.8223
Gcap1+/+ vs. Gcap1Lrat/Lrat	2.5	0.5192 to 4.481	Yes	**	0.0091
Gcap1Lrat/+ vs. Gcap1Lrat/Lrat	2	0.01925 to 3.981	Yes	*	0.0472
600
Gcap1+/+ vs. Gcap1Lrat/+	1.25	-0.7308 to 3.231	No	ns	0.2976
Gcap1+/+ vs. Gcap1Lrat/Lrat	1.75	-0.2308 to 3.731	No	ns	0.0952
Gcap1Lrat/+ vs. Gcap1Lrat/Lrat	0.5	-1.481 to 2.481	No	ns	0.8223
400
Gcap1+/+ vs. Gcap1Lrat/+	1.5	-0.4808 to 3.481	No	ns	0.176
Gcap1+/+ vs. Gcap1Lrat/Lrat	2	0.01925 to 3.981	Yes	*	0.0472
Gcap1Lrat/+ vs. Gcap1Lrat/Lrat	0.5	-1.481 to 2.481	No	ns	0.8223
200
Gcap1+/+ vs. Gcap1Lrat/+	1.5	-0.4808 to 3.481	No	ns	0.176
Gcap1+/+ vs. Gcap1Lrat/Lrat	3.5	1.519 to 5.481	Yes	***	0.0001
Gcap1Lrat/+ vs. Gcap1Lrat/Lrat	2	0.01925 to 3.981	Yes	*	0.0472
0
Gcap1+/+ vs. Gcap1Lrat/+	0	-1.981 to 1.981	No	ns	>0.9999
Gcap1+/+ vs. Gcap1Lrat/Lrat	0	-1.981 to 1.981	No	ns	>0.9999
Gcap1Lrat/+ vs. Gcap1Lrat/Lrat	0	-1.981 to 1.981	No	ns	>0.9999
-200
Gcap1+/+ vs. Gcap1Lrat/+	2.25	0.2692 to 4.231	Yes	*	0.0215
Gcap1+/+ vs. Gcap1Lrat/Lrat	4.25	2.269 to 6.231	Yes	****	<0.0001
Gcap1Lrat/+ vs. Gcap1Lrat/Lrat	2	0.01925 to 3.981	Yes	*	0.0472
-400
Gcap1+/+ vs. Gcap1Lrat/+	1.5	-0.4808 to 3.481	No	ns	0.176
Gcap1+/+ vs. Gcap1Lrat/Lrat	2.25	0.2692 to 4.231	Yes	*	0.0215
Gcap1Lrat/+ vs. Gcap1Lrat/Lrat	0.75	-1.231 to 2.731	No	ns	0.6445
-600
Gcap1+/+ vs. Gcap1Lrat/+	1.25	-0.7308 to 3.231	No	ns	0.2976
Gcap1+/+ vs. Gcap1Lrat/Lrat	2.25	0.2692 to 4.231	Yes	*	0.0215
Gcap1Lrat/+ vs. Gcap1Lrat/Lrat	1	-0.9808 to 2.981	No	ns	0.459
-800
Gcap1+/+ vs. Gcap1Lrat/+	1.75	-0.2308 to 3.731	No	ns	0.0952
Gcap1+/+ vs. Gcap1Lrat/Lrat	3	1.019 to 4.981	Yes	**	0.0013
Gcap1Lrat/+ vs. Gcap1Lrat/Lrat	1.25	-0.7308 to 3.231	No	ns	0.2976
-1000
Gcap1+/+ vs. Gcap1Lrat/+	2	0.01925 to 3.981	Yes	*	0.0472
Gcap1+/+ vs. Gcap1Lrat/Lrat	3.25	1.269 to 5.231	Yes	***	0.0004
Gcap1Lrat/+ vs. Gcap1Lrat/Lrat	1.25	-0.7308 to 3.231	No	ns	0.2976
-1200
Gcap1+/+ vs. Gcap1Lrat/+	0.5	-1.481 to 2.481	No	ns	0.8223
Gcap1+/+ vs. Gcap1Lrat/Lrat	1.75	-0.2308 to 3.731	No	ns	0.0952
Gcap1Lrat/+ vs. Gcap1Lrat/Lrat	1.25	-0.7308 to 3.231	No	ns	0.2976
-1400
Gcap1+/+ vs. Gcap1Lrat/+	-0.5	-2.481 to 1.481	No	ns	0.8223
Gcap1+/+ vs. Gcap1Lrat/Lrat	1.5	-0.4808 to 3.481	No	ns	0.176
Gcap1Lrat/+ vs. Gcap1Lrat/Lrat	2	0.01925 to 3.981	Yes	*	0.0472
-1600
Gcap1+/+ vs. Gcap1Lrat/+	0.5	-1.481 to 2.481	No	ns	0.8223
Gcap1+/+ vs. Gcap1Lrat/Lrat	1.5	-0.4808 to 3.481	No	ns	0.176
Gcap1Lrat/+ vs. Gcap1Lrat/Lrat	1	-0.9808 to 2.981	No	ns	0.459
-1800
Gcap1+/+ vs. Gcap1Lrat/+	1.5	-0.4808 to 3.481	No	ns	0.176
Gcap1+/+ vs. Gcap1Lrat/Lrat	2	0.01925 to 3.981	Yes	*	0.0472
Gcap1Lrat/+ vs. Gcap1Lrat/Lrat	0.5	-1.481 to 2.481	No	ns	0.8223
-2000
Gcap1+/+ vs. Gcap1Lrat/+	1	-0.9808 to 2.981	No	ns	0.459
Gcap1+/+ vs. Gcap1Lrat/Lrat	0.5	-1.481 to 2.481	No	ns	0.8223
Gcap1Lrat/+ vs. Gcap1Lrat/Lrat	-0.5	-2.481 to 1.481	No	ns	0.8223
Test details	Mean 1	Mean 2	Mean diff.	SE of diff.	N1	N2	q	DF
2000
Gcap1+/+ vs. Gcap1Lrat/+	11.75	11.25	0.5	0.8385	4	4	0.8433	189
Gcap1+/+ vs. Gcap1Lrat/Lrat	11.75	10.25	1.5	0.8385	4	4	2.53	189
Gcap1Lrat/+ vs. Gcap1Lrat/Lrat	11.25	10.25	1	0.8385	4	4	1.687	189
1800
Gcap1+/+ vs. Gcap1Lrat/+	12	11.5	0.5	0.8385	4	4	0.8433	189
Gcap1+/+ vs. Gcap1Lrat/Lrat	12	10.25	1.75	0.8385	4	4	2.952	189
Gcap1Lrat/+ vs. Gcap1Lrat/Lrat	11.5	10.25	1.25	0.8385	4	4	2.108	189
1600
Gcap1+/+ vs. Gcap1Lrat/+	12.25	12.25	0	0.8385	4	4	0	189
Gcap1+/+ vs. Gcap1Lrat/Lrat	12.25	11	1.25	0.8385	4	4	2.108	189
Gcap1Lrat/+ vs. Gcap1Lrat/Lrat	12.25	11	1.25	0.8385	4	4	2.108	189
1400
Gcap1+/+ vs. Gcap1Lrat/+	12.5	12	0.5	0.8385	4	4	0.8433	189
Gcap1+/+ vs. Gcap1Lrat/Lrat	12.5	11.25	1.25	0.8385	4	4	2.108	189
Gcap1Lrat/+ vs. Gcap1Lrat/Lrat	12	11.25	0.75	0.8385	4	4	1.265	189
1200
Gcap1+/+ vs. Gcap1Lrat/+	13	11.75	1.25	0.8385	4	4	2.108	189
Gcap1+/+ vs. Gcap1Lrat/Lrat	13	10.25	2.75	0.8385	4	4	4.638	189
Gcap1Lrat/+ vs. Gcap1Lrat/Lrat	11.75	10.25	1.5	0.8385	4	4	2.53	189
1000
Gcap1+/+ vs. Gcap1Lrat/+	12.75	12.25	0.5	0.8385	4	4	0.8433	189
Gcap1+/+ vs. Gcap1Lrat/Lrat	12.75	10.5	2.25	0.8385	4	4	3.795	189
Gcap1Lrat/+ vs. Gcap1Lrat/Lrat	12.25	10.5	1.75	0.8385	4	4	2.952	189
800
Gcap1+/+ vs. Gcap1Lrat/+	12.75	12.25	0.5	0.8385	4	4	0.8433	189
Gcap1+/+ vs. Gcap1Lrat/Lrat	12.75	10.25	2.5	0.8385	4	4	4.217	189
Gcap1Lrat/+ vs. Gcap1Lrat/Lrat	12.25	10.25	2	0.8385	4	4	3.373	189
600
Gcap1+/+ vs. Gcap1Lrat/+	13	11.75	1.25	0.8385	4	4	2.108	189
Gcap1+/+ vs. Gcap1Lrat/Lrat	13	11.25	1.75	0.8385	4	4	2.952	189
Gcap1Lrat/+ vs. Gcap1Lrat/Lrat	11.75	11.25	0.5	0.8385	4	4	0.8433	189
400
Gcap1+/+ vs. Gcap1Lrat/+	12.75	11.25	1.5	0.8385	4	4	2.53	189
Gcap1+/+ vs. Gcap1Lrat/Lrat	12.75	10.75	2	0.8385	4	4	3.373	189
Gcap1Lrat/+ vs. Gcap1Lrat/Lrat	11.25	10.75	0.5	0.8385	4	4	0.8433	189
200
Gcap1+/+ vs. Gcap1Lrat/+	9.25	7.75	1.5	0.8385	4	4	2.53	189
Gcap1+/+ vs. Gcap1Lrat/Lrat	9.25	5.75	3.5	0.8385	4	4	5.903	189
Gcap1Lrat/+ vs. Gcap1Lrat/Lrat	7.75	5.75	2	0.8385	4	4	3.373	189
0
Gcap1+/+ vs. Gcap1Lrat/+	0	0	0	0.8385	4	4	0	189
Gcap1+/+ vs. Gcap1Lrat/Lrat	0	0	0	0.8385	4	4	0	189
Gcap1Lrat/+ vs. Gcap1Lrat/Lrat	0	0	0	0.8385	4	4	0	189
-200
Gcap1+/+ vs. Gcap1Lrat/+	9.75	7.5	2.25	0.8385	4	4	3.795	189
Gcap1+/+ vs. Gcap1Lrat/Lrat	9.75	5.5	4.25	0.8385	4	4	7.168	189
Gcap1Lrat/+ vs. Gcap1Lrat/Lrat	7.5	5.5	2	0.8385	4	4	3.373	189
-400
Gcap1+/+ vs. Gcap1Lrat/+	12.5	11	1.5	0.8385	4	4	2.53	189
Gcap1+/+ vs. Gcap1Lrat/Lrat	12.5	10.25	2.25	0.8385	4	4	3.795	189
Gcap1Lrat/+ vs. Gcap1Lrat/Lrat	11	10.25	0.75	0.8385	4	4	1.265	189
-600
Gcap1+/+ vs. Gcap1Lrat/+	12.25	11	1.25	0.8385	4	4	2.108	189
Gcap1+/+ vs. Gcap1Lrat/Lrat	12.25	10	2.25	0.8385	4	4	3.795	189
Gcap1Lrat/+ vs. Gcap1Lrat/Lrat	11	10	1	0.8385	4	4	1.687	189
-800
Gcap1+/+ vs. Gcap1Lrat/+	13	11.25	1.75	0.8385	4	4	2.952	189
Gcap1+/+ vs. Gcap1Lrat/Lrat	13	10	3	0.8385	4	4	5.06	189
Gcap1Lrat/+ vs. Gcap1Lrat/Lrat	11.25	10	1.25	0.8385	4	4	2.108	189
-1000
Gcap1+/+ vs. Gcap1Lrat/+	13.25	11.25	2	0.8385	4	4	3.373	189
Gcap1+/+ vs. Gcap1Lrat/Lrat	13.25	10	3.25	0.8385	4	4	5.482	189
Gcap1Lrat/+ vs. Gcap1Lrat/Lrat	11.25	10	1.25	0.8385	4	4	2.108	189
-1200
Gcap1+/+ vs. Gcap1Lrat/+	12	11.5	0.5	0.8385	4	4	0.8433	189
Gcap1+/+ vs. Gcap1Lrat/Lrat	12	10.25	1.75	0.8385	4	4	2.952	189
Gcap1Lrat/+ vs. Gcap1Lrat/Lrat	11.5	10.25	1.25	0.8385	4	4	2.108	189
-1400
Gcap1+/+ vs. Gcap1Lrat/+	11.75	12.25	-0.5	0.8385	4	4	0.8433	189
Gcap1+/+ vs. Gcap1Lrat/Lrat	11.75	10.25	1.5	0.8385	4	4	2.53	189
Gcap1Lrat/+ vs. Gcap1Lrat/Lrat	12.25	10.25	2	0.8385	4	4	3.373	189
-1600
Gcap1+/+ vs. Gcap1Lrat/+	12.25	11.75	0.5	0.8385	4	4	0.8433	189
Gcap1+/+ vs. Gcap1Lrat/Lrat	12.25	10.75	1.5	0.8385	4	4	2.53	189
Gcap1Lrat/+ vs. Gcap1Lrat/Lrat	11.75	10.75	1	0.8385	4	4	1.687	189
-1800
Gcap1+/+ vs. Gcap1Lrat/+	11.75	10.25	1.5	0.8385	4	4	2.53	189
Gcap1+/+ vs. Gcap1Lrat/Lrat	11.75	9.75	2	0.8385	4	4	3.373	189
Gcap1Lrat/+ vs. Gcap1Lrat/Lrat	10.25	9.75	0.5	0.8385	4	4	0.8433	189
-2000
Gcap1+/+ vs. Gcap1Lrat/+	10.75	9.75	1	0.8385	4	4	1.687	189
Gcap1+/+ vs. Gcap1Lrat/Lrat	10.75	10.25	0.5	0.8385	4	4	0.8433	189
Gcap1Lrat/+ vs. Gcap1Lrat/Lrat	9.75	10.25	-0.5	0.8385	4	4	0.8433	189
26-week nuclei counts:
															PR-Lrat-/-			PR-Lrat+/-			PR-Lrat+/+
		PR-Lrat-/-				PR-Lrat+/-				PR-Lrat+/+					Mean	SD	N	Mean	SD	N	Mean	SD	N
	2000	11	11	12	10	7	8	8	9	6	5	7	7		11	0.816497	4	8	0.816497	4	6.25	0.957427	4
	1800	10	12	14	10	8	9	9	10	7	6	7	8		11.5	1.91485	4	9	0.816497	4	7	0.816497	4
	1600	11	11	12	12	9	9	11	9	8	6	8	9		11.5	0.57735	4	9.5	1	4	7.75	1.25831	4
	1400	12	12	12	11	8	9	10	11	7	6	8	8		11.75	0.5	4	9.5	1.29099	4	7.25	0.957427	4
	1200	12	12	12	11	8	10	10	10	8	7	8	7		11.75	0.5	4	9.5	1	4	7.5	0.57735	4
	1000	12	12	13	12	8	9	10	11	7	6	6	7		12.25	0.5	4	9.5	1.29099	4	6.5	0.57735	4
	800	11	13	12	13	8	11	9	9	6	5	7	6		12.25	0.957427	4	9.25	1.25831	4	6	0.816497	4
	600	12	13	14	12	8	10	9	10	5	7	6	8		12.75	0.957427	4	9.25	0.957427	4	6.5	1.29099	4
	400	10	12	12	13	7	9	9	9	5	5	5	7		11.75	1.25831	4	8.5	1	4	5.5	1	4
	200	7	5	5	10	4	7	8	7	4	4	3	4		6.75	2.36291	4	6.5	1.73205	4	3.75	0.5	4
	0	0	0	0	0	0	0	0	0	0	0	0	0		0	0	4	0	0	4	0	0	4
	-200	7	5	5	11	5	6	8	9	4	5	4	6		7	2.82843	4	7	1.82574	4	4.75	0.957427	4
	-400	12	12	13	13	9	10	9	8	6	6	6	7		12.5	0.57735	4	9	0.816497	4	6.25	0.5	4
	-600	12	13	13	12	9	10	9	9	6	7	5	7		12.5	0.57735	4	9.25	0.5	4	6.25	0.957427	4
	-800	11	12	13	12	8	10	8	10	7	6	5	7		12	0.816497	4	9	1.1547	4	6.25	0.957427	4
	-1000	12	12	15	13	9	10	10	11	6	6	6	8		13	1.41421	4	10	0.816497	4	6.5	1	4
	-1200	11	12	13	13	9	9	10	10	6	6	6	7		12.25	0.957427	4	9.5	0.57735	4	6.25	0.5	4
	-1400	11	14	15	11	9	9	9	10	7	6	6	8		12.75	2.06155	4	9.25	0.5	4	6.75	0.957427	4
	-1600	11	13	14	11	9	10	10	12	7	5	7	7		12.25	1.5	4	10.25	1.25831	4	6.5	1	4
	-1800	12	14	12	10	8	9	8	9	7	6	7	8		12	1.63299	4	8.5	0.57735	4	7	0.816497	4
	-2000	10	11	13	9	9	8	9	9	7	6	7	6		10.75	1.70783	4	8.75	0.5	4	6.5	0.57735	4
Table Analyzed	26 week Nuc Counts Grouped
Two-way ANOVA	Ordinary
Alpha	0.05
Source of Variation	% of total variation	P value	P value summary	Significant?
Interaction	4.8	<0.0001	****	Yes
Row Factor	46.37	<0.0001	****	Yes
Column Factor	39.83	<0.0001	****	Yes
ANOVA table	SS	DF	MS	F (DFn, DFd)	P value
Interaction	122.4	40	3.059	F (40, 189) = 2.522	P<0.0001
Row Factor	1182	20	59.1	F (20, 189) = 48.73	P<0.0001
Column Factor	1015	2	507.7	F (2, 189) = 418.5	P<0.0001
Residual	229.3	189	1.213
Data summary
Number of columns (Column Factor)	3
Number of rows (Row Factor)	21
Number of values	252
Within each row, compare columns (simple effects within rows)
Number of families	21
Number of comparisons per family	3
Alpha	0.05
Tukey's multiple comparisons test	Mean diff.	95.00% CI of diff.	Below threshold?	Summary	Adjusted P Value
2000
Gcap1+/+ vs. Gcap1Lrat/+	3	1.160 to 4.840	Yes	***	0.0005
Gcap1+/+ vs. Gcap1Lrat/Lrat	4.75	2.910 to 6.590	Yes	****	<0.0001
Gcap1Lrat/+ vs. Gcap1Lrat/Lrat	1.75	-0.08971 to 3.590	No	ns	0.0661
1800
Gcap1+/+ vs. Gcap1Lrat/+	2.5	0.6603 to 4.340	Yes	**	0.0044
Gcap1+/+ vs. Gcap1Lrat/Lrat	4.5	2.660 to 6.340	Yes	****	<0.0001
Gcap1Lrat/+ vs. Gcap1Lrat/Lrat	2	0.1603 to 3.840	Yes	*	0.0295
1600
Gcap1+/+ vs. Gcap1Lrat/+	2	0.1603 to 3.840	Yes	*	0.0295
Gcap1+/+ vs. Gcap1Lrat/Lrat	3.75	1.910 to 5.590	Yes	****	<0.0001
Gcap1Lrat/+ vs. Gcap1Lrat/Lrat	1.75	-0.08971 to 3.590	No	ns	0.0661
1400
Gcap1+/+ vs. Gcap1Lrat/+	2.25	0.4103 to 4.090	Yes	*	0.012
Gcap1+/+ vs. Gcap1Lrat/Lrat	4.5	2.660 to 6.340	Yes	****	<0.0001
Gcap1Lrat/+ vs. Gcap1Lrat/Lrat	2.25	0.4103 to 4.090	Yes	*	0.012
1200
Gcap1+/+ vs. Gcap1Lrat/+	2.25	0.4103 to 4.090	Yes	*	0.012
Gcap1+/+ vs. Gcap1Lrat/Lrat	4.25	2.410 to 6.090	Yes	****	<0.0001
Gcap1Lrat/+ vs. Gcap1Lrat/Lrat	2	0.1603 to 3.840	Yes	*	0.0295
1000
Gcap1+/+ vs. Gcap1Lrat/+	2.75	0.9103 to 4.590	Yes	**	0.0015
Gcap1+/+ vs. Gcap1Lrat/Lrat	5.75	3.910 to 7.590	Yes	****	<0.0001
Gcap1Lrat/+ vs. Gcap1Lrat/Lrat	3	1.160 to 4.840	Yes	***	0.0005
800
Gcap1+/+ vs. Gcap1Lrat/+	3	1.160 to 4.840	Yes	***	0.0005
Gcap1+/+ vs. Gcap1Lrat/Lrat	6.25	4.410 to 8.090	Yes	****	<0.0001
Gcap1Lrat/+ vs. Gcap1Lrat/Lrat	3.25	1.410 to 5.090	Yes	***	0.0001
600
Gcap1+/+ vs. Gcap1Lrat/+	3.5	1.660 to 5.340	Yes	****	<0.0001
Gcap1+/+ vs. Gcap1Lrat/Lrat	6.25	4.410 to 8.090	Yes	****	<0.0001
Gcap1Lrat/+ vs. Gcap1Lrat/Lrat	2.75	0.9103 to 4.590	Yes	**	0.0015
400
Gcap1+/+ vs. Gcap1Lrat/+	3.25	1.410 to 5.090	Yes	***	0.0001
Gcap1+/+ vs. Gcap1Lrat/Lrat	6.25	4.410 to 8.090	Yes	****	<0.0001
Gcap1Lrat/+ vs. Gcap1Lrat/Lrat	3	1.160 to 4.840	Yes	***	0.0005
200
Gcap1+/+ vs. Gcap1Lrat/+	0.25	-1.590 to 2.090	No	ns	0.9448
Gcap1+/+ vs. Gcap1Lrat/Lrat	3	1.160 to 4.840	Yes	***	0.0005
Gcap1Lrat/+ vs. Gcap1Lrat/Lrat	2.75	0.9103 to 4.590	Yes	**	0.0015
0
Gcap1+/+ vs. Gcap1Lrat/+	0	-1.840 to 1.840	No	ns	>0.9999
Gcap1+/+ vs. Gcap1Lrat/Lrat	0	-1.840 to 1.840	No	ns	>0.9999
Gcap1Lrat/+ vs. Gcap1Lrat/Lrat	0	-1.840 to 1.840	No	ns	>0.9999
-200
Gcap1+/+ vs. Gcap1Lrat/+	0	-1.840 to 1.840	No	ns	>0.9999
Gcap1+/+ vs. Gcap1Lrat/Lrat	2.25	0.4103 to 4.090	Yes	*	0.012
Gcap1Lrat/+ vs. Gcap1Lrat/Lrat	2.25	0.4103 to 4.090	Yes	*	0.012
-400
Gcap1+/+ vs. Gcap1Lrat/+	3.5	1.660 to 5.340	Yes	****	<0.0001
Gcap1+/+ vs. Gcap1Lrat/Lrat	6.25	4.410 to 8.090	Yes	****	<0.0001
Gcap1Lrat/+ vs. Gcap1Lrat/Lrat	2.75	0.9103 to 4.590	Yes	**	0.0015
-600
Gcap1+/+ vs. Gcap1Lrat/+	3.25	1.410 to 5.090	Yes	***	0.0001
Gcap1+/+ vs. Gcap1Lrat/Lrat	6.25	4.410 to 8.090	Yes	****	<0.0001
Gcap1Lrat/+ vs. Gcap1Lrat/Lrat	3	1.160 to 4.840	Yes	***	0.0005
-800
Gcap1+/+ vs. Gcap1Lrat/+	3	1.160 to 4.840	Yes	***	0.0005
Gcap1+/+ vs. Gcap1Lrat/Lrat	5.75	3.910 to 7.590	Yes	****	<0.0001
Gcap1Lrat/+ vs. Gcap1Lrat/Lrat	2.75	0.9103 to 4.590	Yes	**	0.0015
-1000
Gcap1+/+ vs. Gcap1Lrat/+	3	1.160 to 4.840	Yes	***	0.0005
Gcap1+/+ vs. Gcap1Lrat/Lrat	6.5	4.660 to 8.340	Yes	****	<0.0001
Gcap1Lrat/+ vs. Gcap1Lrat/Lrat	3.5	1.660 to 5.340	Yes	****	<0.0001
-1200
Gcap1+/+ vs. Gcap1Lrat/+	2.75	0.9103 to 4.590	Yes	**	0.0015
Gcap1+/+ vs. Gcap1Lrat/Lrat	6	4.160 to 7.840	Yes	****	<0.0001
Gcap1Lrat/+ vs. Gcap1Lrat/Lrat	3.25	1.410 to 5.090	Yes	***	0.0001
-1400
Gcap1+/+ vs. Gcap1Lrat/+	3.5	1.660 to 5.340	Yes	****	<0.0001
Gcap1+/+ vs. Gcap1Lrat/Lrat	6	4.160 to 7.840	Yes	****	<0.0001
Gcap1Lrat/+ vs. Gcap1Lrat/Lrat	2.5	0.6603 to 4.340	Yes	**	0.0044
-1600
Gcap1+/+ vs. Gcap1Lrat/+	2	0.1603 to 3.840	Yes	*	0.0295
Gcap1+/+ vs. Gcap1Lrat/Lrat	5.75	3.910 to 7.590	Yes	****	<0.0001
Gcap1Lrat/+ vs. Gcap1Lrat/Lrat	3.75	1.910 to 5.590	Yes	****	<0.0001
-1800
Gcap1+/+ vs. Gcap1Lrat/+	3.5	1.660 to 5.340	Yes	****	<0.0001
Gcap1+/+ vs. Gcap1Lrat/Lrat	5	3.160 to 6.840	Yes	****	<0.0001
Gcap1Lrat/+ vs. Gcap1Lrat/Lrat	1.5	-0.3397 to 3.340	No	ns	0.1342
-2000
Gcap1+/+ vs. Gcap1Lrat/+	2	0.1603 to 3.840	Yes	*	0.0295
Gcap1+/+ vs. Gcap1Lrat/Lrat	4.25	2.410 to 6.090	Yes	****	<0.0001
Gcap1Lrat/+ vs. Gcap1Lrat/Lrat	2.25	0.4103 to 4.090	Yes	*	0.012
Test details	Mean 1	Mean 2	Mean diff.	SE of diff.	N1	N2	q	DF
2000
Gcap1+/+ vs. Gcap1Lrat/+	11	8	3	0.7788	4	4	5.448	189
Gcap1+/+ vs. Gcap1Lrat/Lrat	11	6.25	4.75	0.7788	4	4	8.626	189
Gcap1Lrat/+ vs. Gcap1Lrat/Lrat	8	6.25	1.75	0.7788	4	4	3.178	189
1800
Gcap1+/+ vs. Gcap1Lrat/+	11.5	9	2.5	0.7788	4	4	4.54	189
Gcap1+/+ vs. Gcap1Lrat/Lrat	11.5	7	4.5	0.7788	4	4	8.172	189
Gcap1Lrat/+ vs. Gcap1Lrat/Lrat	9	7	2	0.7788	4	4	3.632	189
1600
Gcap1+/+ vs. Gcap1Lrat/+	11.5	9.5	2	0.7788	4	4	3.632	189
Gcap1+/+ vs. Gcap1Lrat/Lrat	11.5	7.75	3.75	0.7788	4	4	6.81	189
Gcap1Lrat/+ vs. Gcap1Lrat/Lrat	9.5	7.75	1.75	0.7788	4	4	3.178	189
1400
Gcap1+/+ vs. Gcap1Lrat/+	11.75	9.5	2.25	0.7788	4	4	4.086	189
Gcap1+/+ vs. Gcap1Lrat/Lrat	11.75	7.25	4.5	0.7788	4	4	8.172	189
Gcap1Lrat/+ vs. Gcap1Lrat/Lrat	9.5	7.25	2.25	0.7788	4	4	4.086	189
1200
Gcap1+/+ vs. Gcap1Lrat/+	11.75	9.5	2.25	0.7788	4	4	4.086	189
Gcap1+/+ vs. Gcap1Lrat/Lrat	11.75	7.5	4.25	0.7788	4	4	7.718	189
Gcap1Lrat/+ vs. Gcap1Lrat/Lrat	9.5	7.5	2	0.7788	4	4	3.632	189
1000
Gcap1+/+ vs. Gcap1Lrat/+	12.25	9.5	2.75	0.7788	4	4	4.994	189
Gcap1+/+ vs. Gcap1Lrat/Lrat	12.25	6.5	5.75	0.7788	4	4	10.44	189
Gcap1Lrat/+ vs. Gcap1Lrat/Lrat	9.5	6.5	3	0.7788	4	4	5.448	189
800
Gcap1+/+ vs. Gcap1Lrat/+	12.25	9.25	3	0.7788	4	4	5.448	189
Gcap1+/+ vs. Gcap1Lrat/Lrat	12.25	6	6.25	0.7788	4	4	11.35	189
Gcap1Lrat/+ vs. Gcap1Lrat/Lrat	9.25	6	3.25	0.7788	4	4	5.902	189
600
Gcap1+/+ vs. Gcap1Lrat/+	12.75	9.25	3.5	0.7788	4	4	6.356	189
Gcap1+/+ vs. Gcap1Lrat/Lrat	12.75	6.5	6.25	0.7788	4	4	11.35	189
Gcap1Lrat/+ vs. Gcap1Lrat/Lrat	9.25	6.5	2.75	0.7788	4	4	4.994	189
400
Gcap1+/+ vs. Gcap1Lrat/+	11.75	8.5	3.25	0.7788	4	4	5.902	189
Gcap1+/+ vs. Gcap1Lrat/Lrat	11.75	5.5	6.25	0.7788	4	4	11.35	189
Gcap1Lrat/+ vs. Gcap1Lrat/Lrat	8.5	5.5	3	0.7788	4	4	5.448	189
200
Gcap1+/+ vs. Gcap1Lrat/+	6.75	6.5	0.25	0.7788	4	4	0.454	189
Gcap1+/+ vs. Gcap1Lrat/Lrat	6.75	3.75	3	0.7788	4	4	5.448	189
Gcap1Lrat/+ vs. Gcap1Lrat/Lrat	6.5	3.75	2.75	0.7788	4	4	4.994	189
0
Gcap1+/+ vs. Gcap1Lrat/+	0	0	0	0.7788	4	4	0	189
Gcap1+/+ vs. Gcap1Lrat/Lrat	0	0	0	0.7788	4	4	0	189
Gcap1Lrat/+ vs. Gcap1Lrat/Lrat	0	0	0	0.7788	4	4	0	189
-200
Gcap1+/+ vs. Gcap1Lrat/+	7	7	0	0.7788	4	4	0	189
Gcap1+/+ vs. Gcap1Lrat/Lrat	7	4.75	2.25	0.7788	4	4	4.086	189
Gcap1Lrat/+ vs. Gcap1Lrat/Lrat	7	4.75	2.25	0.7788	4	4	4.086	189
-400
Gcap1+/+ vs. Gcap1Lrat/+	12.5	9	3.5	0.7788	4	4	6.356	189
Gcap1+/+ vs. Gcap1Lrat/Lrat	12.5	6.25	6.25	0.7788	4	4	11.35	189
Gcap1Lrat/+ vs. Gcap1Lrat/Lrat	9	6.25	2.75	0.7788	4	4	4.994	189
-600
Gcap1+/+ vs. Gcap1Lrat/+	12.5	9.25	3.25	0.7788	4	4	5.902	189
Gcap1+/+ vs. Gcap1Lrat/Lrat	12.5	6.25	6.25	0.7788	4	4	11.35	189
Gcap1Lrat/+ vs. Gcap1Lrat/Lrat	9.25	6.25	3	0.7788	4	4	5.448	189
-800
Gcap1+/+ vs. Gcap1Lrat/+	12	9	3	0.7788	4	4	5.448	189
Gcap1+/+ vs. Gcap1Lrat/Lrat	12	6.25	5.75	0.7788	4	4	10.44	189
Gcap1Lrat/+ vs. Gcap1Lrat/Lrat	9	6.25	2.75	0.7788	4	4	4.994	189
-1000
Gcap1+/+ vs. Gcap1Lrat/+	13	10	3	0.7788	4	4	5.448	189
Gcap1+/+ vs. Gcap1Lrat/Lrat	13	6.5	6.5	0.7788	4	4	11.8	189
Gcap1Lrat/+ vs. Gcap1Lrat/Lrat	10	6.5	3.5	0.7788	4	4	6.356	189
-1200
Gcap1+/+ vs. Gcap1Lrat/+	12.25	9.5	2.75	0.7788	4	4	4.994	189
Gcap1+/+ vs. Gcap1Lrat/Lrat	12.25	6.25	6	0.7788	4	4	10.9	189
Gcap1Lrat/+ vs. Gcap1Lrat/Lrat	9.5	6.25	3.25	0.7788	4	4	5.902	189
-1400
Gcap1+/+ vs. Gcap1Lrat/+	12.75	9.25	3.5	0.7788	4	4	6.356	189
Gcap1+/+ vs. Gcap1Lrat/Lrat	12.75	6.75	6	0.7788	4	4	10.9	189
Gcap1Lrat/+ vs. Gcap1Lrat/Lrat	9.25	6.75	2.5	0.7788	4	4	4.54	189
-1600
Gcap1+/+ vs. Gcap1Lrat/+	12.25	10.25	2	0.7788	4	4	3.632	189
Gcap1+/+ vs. Gcap1Lrat/Lrat	12.25	6.5	5.75	0.7788	4	4	10.44	189
Gcap1Lrat/+ vs. Gcap1Lrat/Lrat	10.25	6.5	3.75	0.7788	4	4	6.81	189
-1800
Gcap1+/+ vs. Gcap1Lrat/+	12	8.5	3.5	0.7788	4	4	6.356	189
Gcap1+/+ vs. Gcap1Lrat/Lrat	12	7	5	0.7788	4	4	9.08	189
Gcap1Lrat/+ vs. Gcap1Lrat/Lrat	8.5	7	1.5	0.7788	4	4	2.724	189
-2000
Gcap1+/+ vs. Gcap1Lrat/+	10.75	8.75	2	0.7788	4	4	3.632	189
Gcap1+/+ vs. Gcap1Lrat/Lrat	10.75	6.5	4.25	0.7788	4	4	7.718	189
Gcap1Lrat/+ vs. Gcap1Lrat/Lrat	8.75	6.5	2.25	0.7788	4	4	4.086	189

## Sheet: Figure S5D
11-cis-RE #1 Quantifications:
		PR-Lrat-/- (WT)				PR-Lrat+/-				PR-Lrat+/+
	Pre-Bleach	0	0	0	0	326.779	730.946	1178.26	353.246	1393.51	861.83	841.116	733.406
	0-min Post Bleach	0	0	0	0	1229.66	604.39	548.971	632.169	937.617	1196.52	711.624	591.178
	30-min Post-Bleach	0	0	73.0916	82.1696	435.687	452.651	1172.7	709.184	569.802	920.128	1020.71	698.432
	1-h Post-Bleach	0	0	0	66.0136	398.736	771.817	449.095	489.452	330.751	580.578	642.192	619.524
	2-h Post-Bleach	15.3032	27.9639	0	0	701.434	261.362	421.661	788.675	319.681	253.27	527.509	530.191
11-cis-RE #1 Statistics:
	Table Analyzed	Two-way ANOVA 11-cis RE #1 Quantifications									Row Statistics:
	Two-way ANOVA	Ordinary										PR-Lrat-/- (WT)			PR-Lrat+/-			PR-Lrat+/+
	Alpha	0.05										Mean	SD	N	Mean	SD	N	Mean	SD	N
											Pre-Bleach	0	0	4	647.308	399.215	4	957.466	296.099	4
	Source of Variation	% of total variation	P value	P value summary	Significant?						0-min Post Bleach	0	0	4	753.798	319.122	4	859.235	266.801	4
	Interaction	5.356	0.2827	ns	No						30-min Post-Bleach	38.8153	44.973	4	692.557	343.684	4	802.268	205.289	4
	Timepoint	5.728	0.0413	*	Yes						1-h Post-Bleach	16.5034	33.0068	4	527.275	167.198	4	543.261	143.94	4
	Genotype	65.2	<0.0001	****	Yes						2-h Post-Bleach	10.8168	13.5174	4	543.283	244.609	4	407.663	142.541	4
	ANOVA table	SS	DF	MS	F (DFn, DFd)	P value
	Interaction	482730	8	60341	F (8, 45) = 1.270	P=0.2827
	Timepoint	516255	4	129064	F (4, 45) = 2.717	P=0.0413
	Genotype	5877071	2	2938535	F (2, 45) = 61.87	P<0.0001
	Residual	2137353	45	47497
	Data summary
	Number of columns (Genotype)	3
	Number of rows (Timepoint)	5
	Number of values	60
	Compare cell means with others in its row and its column
	Number of families	8
	Number of comparisons per row family	3
	Number of comparisons per column family	10
	Alpha	0.05
	Tukey's multiple comparisons test	Mean Diff.	95.00% CI of diff.	Below threshold?	Summary	Adjusted P Value
	Pre-Bleach
	PR-Lrat-/- (WT) vs. PR-Lrat+/-	-647.3	-1021 to -273.8	Yes	***	0.0004
	PR-Lrat-/- (WT) vs. PR-Lrat+/+	-957.5	-1331 to -584.0	Yes	****	<0.0001
	PR-Lrat+/- vs. PR-Lrat+/+	-310.2	-683.6 to 63.33	No	ns	0.1208
	0-min Post Bleach
	PR-Lrat-/- (WT) vs. PR-Lrat+/-	-753.8	-1127 to -380.3	Yes	****	<0.0001
	PR-Lrat-/- (WT) vs. PR-Lrat+/+	-859.2	-1233 to -485.7	Yes	****	<0.0001
	PR-Lrat+/- vs. PR-Lrat+/+	-105.4	-478.9 to 268.1	No	ns	0.7739
	30-min Post-Bleach
	PR-Lrat-/- (WT) vs. PR-Lrat+/-	-653.7	-1027 to -280.3	Yes	***	0.0003
	PR-Lrat-/- (WT) vs. PR-Lrat+/+	-763.5	-1137 to -390.0	Yes	****	<0.0001
	PR-Lrat+/- vs. PR-Lrat+/+	-109.7	-483.2 to 263.8	No	ns	0.7577
	1-h Post-Bleach
	PR-Lrat-/- (WT) vs. PR-Lrat+/-	-510.8	-884.3 to -137.3	Yes	**	0.0051
	PR-Lrat-/- (WT) vs. PR-Lrat+/+	-526.8	-900.2 to -153.3	Yes	**	0.0038
	PR-Lrat+/- vs. PR-Lrat+/+	-15.99	-389.5 to 357.5	No	ns	0.9941
	2-h Post-Bleach
	PR-Lrat-/- (WT) vs. PR-Lrat+/-	-532.5	-906.0 to -159.0	Yes	**	0.0034
	PR-Lrat-/- (WT) vs. PR-Lrat+/+	-396.8	-770.3 to -23.35	Yes	*	0.035
	PR-Lrat+/- vs. PR-Lrat+/+	135.6	-237.9 to 509.1	No	ns	0.6555
	PR-Lrat-/- (WT)
	Pre-Bleach vs. 0-min Post Bleach	0	-437.9 to 437.9	No	ns	>0.9999
	Pre-Bleach vs. 30-min Post-Bleach	-38.82	-476.7 to 399.1	No	ns	0.9991
	Pre-Bleach vs. 1-h Post-Bleach	-16.5	-454.4 to 421.4	No	ns	>0.9999
	Pre-Bleach vs. 2-h Post-Bleach	-10.82	-448.7 to 427.1	No	ns	>0.9999
	0-min Post Bleach vs. 30-min Post-Bleach	-38.82	-476.7 to 399.1	No	ns	0.9991
	0-min Post Bleach vs. 1-h Post-Bleach	-16.5	-454.4 to 421.4	No	ns	>0.9999
	0-min Post Bleach vs. 2-h Post-Bleach	-10.82	-448.7 to 427.1	No	ns	>0.9999
	30-min Post-Bleach vs. 1-h Post-Bleach	22.31	-415.6 to 460.2	No	ns	0.9999
	30-min Post-Bleach vs. 2-h Post-Bleach	28	-409.9 to 465.9	No	ns	0.9997
	1-h Post-Bleach vs. 2-h Post-Bleach	5.687	-432.2 to 443.6	No	ns	>0.9999
	PR-Lrat+/-
	Pre-Bleach vs. 0-min Post Bleach	-106.5	-544.4 to 331.4	No	ns	0.9574
	Pre-Bleach vs. 30-min Post-Bleach	-45.25	-483.1 to 392.6	No	ns	0.9983
	Pre-Bleach vs. 1-h Post-Bleach	120	-317.8 to 557.9	No	ns	0.9354
	Pre-Bleach vs. 2-h Post-Bleach	104	-333.9 to 541.9	No	ns	0.9608
	0-min Post Bleach vs. 30-min Post-Bleach	61.24	-376.6 to 499.1	No	ns	0.9945
	0-min Post Bleach vs. 1-h Post-Bleach	226.5	-211.4 to 664.4	No	ns	0.5868
	0-min Post Bleach vs. 2-h Post-Bleach	210.5	-227.4 to 648.4	No	ns	0.652
	30-min Post-Bleach vs. 1-h Post-Bleach	165.3	-272.6 to 603.2	No	ns	0.8195
	30-min Post-Bleach vs. 2-h Post-Bleach	149.3	-288.6 to 587.2	No	ns	0.8677
	1-h Post-Bleach vs. 2-h Post-Bleach	-16.01	-453.9 to 421.9	No	ns	>0.9999
	PR-Lrat+/+
	Pre-Bleach vs. 0-min Post Bleach	98.23	-339.7 to 536.1	No	ns	0.9681
	Pre-Bleach vs. 30-min Post-Bleach	155.2	-282.7 to 593.1	No	ns	0.8508
	Pre-Bleach vs. 1-h Post-Bleach	414.2	-23.68 to 852.1	No	ns	0.0717
	Pre-Bleach vs. 2-h Post-Bleach	549.8	111.9 to 987.7	Yes	**	0.0074
	0-min Post Bleach vs. 30-min Post-Bleach	56.97	-380.9 to 494.8	No	ns	0.9959
	0-min Post Bleach vs. 1-h Post-Bleach	316	-121.9 to 753.9	No	ns	0.2595
	0-min Post Bleach vs. 2-h Post-Bleach	451.6	13.69 to 889.5	Yes	*	0.0403
	30-min Post-Bleach vs. 1-h Post-Bleach	259	-178.9 to 696.9	No	ns	0.4558
	30-min Post-Bleach vs. 2-h Post-Bleach	394.6	-43.28 to 832.5	No	ns	0.0953
	1-h Post-Bleach vs. 2-h Post-Bleach	135.6	-302.3 to 573.5	No	ns	0.9028
	Test details	Mean 1	Mean 2	Mean Diff.	SE of diff.	N1	N2	q	DF
	Pre-Bleach
	PR-Lrat-/- (WT) vs. PR-Lrat+/-	0	647.3	-647.3	154.1	4	4	5.94	45
	PR-Lrat-/- (WT) vs. PR-Lrat+/+	0	957.5	-957.5	154.1	4	4	8.787	45
	PR-Lrat+/- vs. PR-Lrat+/+	647.3	957.5	-310.2	154.1	4	4	2.846	45
	0-min Post Bleach
	PR-Lrat-/- (WT) vs. PR-Lrat+/-	0	753.8	-753.8	154.1	4	4	6.918	45
	PR-Lrat-/- (WT) vs. PR-Lrat+/+	0	859.2	-859.2	154.1	4	4	7.885	45
	PR-Lrat+/- vs. PR-Lrat+/+	753.8	859.2	-105.4	154.1	4	4	0.9676	45
	30-min Post-Bleach
	PR-Lrat-/- (WT) vs. PR-Lrat+/-	38.82	692.6	-653.7	154.1	4	4	5.999	45
	PR-Lrat-/- (WT) vs. PR-Lrat+/+	38.82	802.3	-763.5	154.1	4	4	7.006	45
	PR-Lrat+/- vs. PR-Lrat+/+	692.6	802.3	-109.7	154.1	4	4	1.007	45
	1-h Post-Bleach
	PR-Lrat-/- (WT) vs. PR-Lrat+/-	16.5	527.3	-510.8	154.1	4	4	4.687	45
	PR-Lrat-/- (WT) vs. PR-Lrat+/+	16.5	543.3	-526.8	154.1	4	4	4.834	45
	PR-Lrat+/- vs. PR-Lrat+/+	527.3	543.3	-15.99	154.1	4	4	0.1467	45
	2-h Post-Bleach
	PR-Lrat-/- (WT) vs. PR-Lrat+/-	10.82	543.3	-532.5	154.1	4	4	4.886	45
	PR-Lrat-/- (WT) vs. PR-Lrat+/+	10.82	407.7	-396.8	154.1	4	4	3.642	45
	PR-Lrat+/- vs. PR-Lrat+/+	543.3	407.7	135.6	154.1	4	4	1.245	45
	PR-Lrat-/- (WT)
	Pre-Bleach vs. 0-min Post Bleach	0	0	0	154.1	4	4	0	45
	Pre-Bleach vs. 30-min Post-Bleach	0	38.82	-38.82	154.1	4	4	0.3562	45
	Pre-Bleach vs. 1-h Post-Bleach	0	16.5	-16.5	154.1	4	4	0.1515	45
	Pre-Bleach vs. 2-h Post-Bleach	0	10.82	-10.82	154.1	4	4	0.09926	45
	0-min Post Bleach vs. 30-min Post-Bleach	0	38.82	-38.82	154.1	4	4	0.3562	45
	0-min Post Bleach vs. 1-h Post-Bleach	0	16.5	-16.5	154.1	4	4	0.1515	45
	0-min Post Bleach vs. 2-h Post-Bleach	0	10.82	-10.82	154.1	4	4	0.09926	45
	30-min Post-Bleach vs. 1-h Post-Bleach	38.82	16.5	22.31	154.1	4	4	0.2048	45
	30-min Post-Bleach vs. 2-h Post-Bleach	38.82	10.82	28	154.1	4	4	0.2569	45
	1-h Post-Bleach vs. 2-h Post-Bleach	16.5	10.82	5.687	154.1	4	4	0.05219	45
	PR-Lrat+/-
	Pre-Bleach vs. 0-min Post Bleach	647.3	753.8	-106.5	154.1	4	4	0.9773	45
	Pre-Bleach vs. 30-min Post-Bleach	647.3	692.6	-45.25	154.1	4	4	0.4152	45
	Pre-Bleach vs. 1-h Post-Bleach	647.3	527.3	120	154.1	4	4	1.102	45
	Pre-Bleach vs. 2-h Post-Bleach	647.3	543.3	104	154.1	4	4	0.9546	45
	0-min Post Bleach vs. 30-min Post-Bleach	753.8	692.6	61.24	154.1	4	4	0.562	45
	0-min Post Bleach vs. 1-h Post-Bleach	753.8	527.3	226.5	154.1	4	4	2.079	45
	0-min Post Bleach vs. 2-h Post-Bleach	753.8	543.3	210.5	154.1	4	4	1.932	45
	30-min Post-Bleach vs. 1-h Post-Bleach	692.6	527.3	165.3	154.1	4	4	1.517	45
	30-min Post-Bleach vs. 2-h Post-Bleach	692.6	543.3	149.3	154.1	4	4	1.37	45
	1-h Post-Bleach vs. 2-h Post-Bleach	527.3	543.3	-16.01	154.1	4	4	0.1469	45
	PR-Lrat+/+
	Pre-Bleach vs. 0-min Post Bleach	957.5	859.2	98.23	154.1	4	4	0.9015	45
	Pre-Bleach vs. 30-min Post-Bleach	957.5	802.3	155.2	154.1	4	4	1.424	45
	Pre-Bleach vs. 1-h Post-Bleach	957.5	543.3	414.2	154.1	4	4	3.801	45
	Pre-Bleach vs. 2-h Post-Bleach	957.5	407.7	549.8	154.1	4	4	5.046	45
	0-min Post Bleach vs. 30-min Post-Bleach	859.2	802.3	56.97	154.1	4	4	0.5228	45
	0-min Post Bleach vs. 1-h Post-Bleach	859.2	543.3	316	154.1	4	4	2.9	45
	0-min Post Bleach vs. 2-h Post-Bleach	859.2	407.7	451.6	154.1	4	4	4.144	45
	30-min Post-Bleach vs. 1-h Post-Bleach	802.3	543.3	259	154.1	4	4	2.377	45
	30-min Post-Bleach vs. 2-h Post-Bleach	802.3	407.7	394.6	154.1	4	4	3.621	45
	1-h Post-Bleach vs. 2-h Post-Bleach	543.3	407.7	135.6	154.1	4	4	1.244	45
11-cis-RE #2 Quantifications:
	PR-Lrat-/- (WT)				PR-Lrat+/-				PR-Lrat+/+
Pre-Bleach	0	0	0	0	455.098	1081.88	1641.54	563.237	2142.49	1357.64	1581.48	1360.71
0-min Post Bleach	0	51.9803	34.5736	26.8147	1904.32	847.086	772.069	928.376	1369.24	1629.56	1010.62	973.033
30-min Post-Bleach	0	35.3553	0	0	529.673	600.301	1707.51	1119.68	928.517	1334.7	1684.04	1030.74
1-h Post-Bleach	0	0	0	0	554.3	1025.94	617.624	816.407	519.951	1015.29	1014.85	1055.65
2-h Post-Bleach	0	0	0	0	977.706	347.74	695.669	1150.33	502.477	380.99	897.854	948.325
11-cis-RE #2 Statistics:
	Table Analyzed	Two-way ANOVA 11-cis RE #2 Quantifications								Row Statistics:
												PR-Lrat-/- (WT)			PR-Lrat+/-			PR-Lrat+/+
	Two-way ANOVA	Ordinary										Mean	SD	N	Mean	SD	N	Mean	SD	N
	Alpha	0.05									Pre-Bleach	0	0	4	935.437	544.452	4	1610.58	369.769	4
											0-min Post Bleach	28.3421	21.6272	4	1112.96	531.419	4	1245.61	312.102	4
	Source of Variation	% of total variation	P value	P value summary	Significant?						30-min Post-Bleach	8.83882	17.6776	4	989.291	546.321	4	1244.5	340.035	4
	Interaction	5.664	0.1947	ns	No						1-h Post-Bleach	0	0	4	753.567	213.167	4	901.434	255.041	4
	Timepoint	5.51	0.0339	*	Yes						2-h Post-Bleach	0	0	4	792.861	350.966	4	682.411	283.053	4
	Genotype	67.17	<0.0001	****	Yes
	ANOVA table	SS	DF	MS	F (DFn, DFd)	P value
	Interaction	1209371	8	151171	F (8, 45) = 1.471	P=0.1947
	Timepoint	1176485	4	294121	F (4, 45) = 2.862	P=0.0339
	Genotype	14340853	2	7170426	F (2, 45) = 69.77	P<0.0001
	Residual	4624868	45	102775
	Data summary
	Number of columns (Genotype)	3
	Number of rows (Timepoint)	5
	Number of values	60
Compare cell means with others in its row and its column
Number of families	8
Number of comparisons per row family	3
Number of comparisons per column family	10
Alpha	0.05
Tukey's multiple comparisons test	Mean Diff.	95.00% CI of diff.	Below threshold?	Summary	Adjusted P Value
Pre-Bleach
PR-Lrat-/- (WT) vs. PR-Lrat+/-	-935.4	-1485 to -386.0	Yes	***	0.0005
PR-Lrat-/- (WT) vs. PR-Lrat+/+	-1611	-2160 to -1061	Yes	****	<0.0001
PR-Lrat+/- vs. PR-Lrat+/+	-675.1	-1225 to -125.7	Yes	*	0.0127
0-min Post Bleach
PR-Lrat-/- (WT) vs. PR-Lrat+/-	-1085	-1634 to -535.2	Yes	****	<0.0001
PR-Lrat-/- (WT) vs. PR-Lrat+/+	-1217	-1767 to -667.9	Yes	****	<0.0001
PR-Lrat+/- vs. PR-Lrat+/+	-132.7	-682.1 to 416.8	No	ns	0.8287
30-min Post-Bleach
PR-Lrat-/- (WT) vs. PR-Lrat+/-	-980.5	-1530 to -431.0	Yes	***	0.0002
PR-Lrat-/- (WT) vs. PR-Lrat+/+	-1236	-1785 to -686.3	Yes	****	<0.0001
PR-Lrat+/- vs. PR-Lrat+/+	-255.2	-804.6 to 294.2	No	ns	0.5034
1-h Post-Bleach
PR-Lrat-/- (WT) vs. PR-Lrat+/-	-753.6	-1303 to -204.2	Yes	**	0.0049
PR-Lrat-/- (WT) vs. PR-Lrat+/+	-901.4	-1451 to -352.0	Yes	***	0.0007
PR-Lrat+/- vs. PR-Lrat+/+	-147.9	-697.3 to 401.5	No	ns	0.792
2-h Post-Bleach
PR-Lrat-/- (WT) vs. PR-Lrat+/-	-792.9	-1342 to -243.5	Yes	**	0.003
PR-Lrat-/- (WT) vs. PR-Lrat+/+	-682.4	-1232 to -133.0	Yes	*	0.0117
PR-Lrat+/- vs. PR-Lrat+/+	110.5	-439.0 to 659.9	No	ns	0.8777
PR-Lrat-/- (WT)
Pre-Bleach vs. 0-min Post Bleach	-28.34	-672.5 to 615.8	No	ns	>0.9999
Pre-Bleach vs. 30-min Post-Bleach	-8.839	-653.0 to 635.3	No	ns	>0.9999
Pre-Bleach vs. 1-h Post-Bleach	0	-644.1 to 644.1	No	ns	>0.9999
Pre-Bleach vs. 2-h Post-Bleach	0	-644.1 to 644.1	No	ns	>0.9999
0-min Post Bleach vs. 30-min Post-Bleach	19.5	-624.6 to 663.6	No	ns	>0.9999
0-min Post Bleach vs. 1-h Post-Bleach	28.34	-615.8 to 672.5	No	ns	>0.9999
0-min Post Bleach vs. 2-h Post-Bleach	28.34	-615.8 to 672.5	No	ns	>0.9999
30-min Post-Bleach vs. 1-h Post-Bleach	8.839	-635.3 to 653.0	No	ns	>0.9999
30-min Post-Bleach vs. 2-h Post-Bleach	8.839	-635.3 to 653.0	No	ns	>0.9999
1-h Post-Bleach vs. 2-h Post-Bleach	0	-644.1 to 644.1	No	ns	>0.9999
PR-Lrat+/-
Pre-Bleach vs. 0-min Post Bleach	-177.5	-821.6 to 466.6	No	ns	0.9342
Pre-Bleach vs. 30-min Post-Bleach	-53.85	-698.0 to 590.3	No	ns	0.9993
Pre-Bleach vs. 1-h Post-Bleach	181.9	-462.3 to 826.0	No	ns	0.9286
Pre-Bleach vs. 2-h Post-Bleach	142.6	-501.5 to 786.7	No	ns	0.9696
0-min Post Bleach vs. 30-min Post-Bleach	123.7	-520.5 to 767.8	No	ns	0.9819
0-min Post Bleach vs. 1-h Post-Bleach	359.4	-284.7 to 1004	No	ns	0.5142
0-min Post Bleach vs. 2-h Post-Bleach	320.1	-324.0 to 964.2	No	ns	0.6233
30-min Post-Bleach vs. 1-h Post-Bleach	235.7	-408.4 to 879.8	No	ns	0.8355
30-min Post-Bleach vs. 2-h Post-Bleach	196.4	-447.7 to 840.6	No	ns	0.9076
1-h Post-Bleach vs. 2-h Post-Bleach	-39.29	-683.4 to 604.8	No	ns	0.9998
PR-Lrat+/+
Pre-Bleach vs. 0-min Post Bleach	365	-279.2 to 1009	No	ns	0.499
Pre-Bleach vs. 30-min Post-Bleach	366.1	-278.0 to 1010	No	ns	0.496
Pre-Bleach vs. 1-h Post-Bleach	709.1	65.02 to 1353	Yes	*	0.0244
Pre-Bleach vs. 2-h Post-Bleach	928.2	284.0 to 1572	Yes	**	0.0016
0-min Post Bleach vs. 30-min Post-Bleach	1.115	-643.0 to 645.2	No	ns	>0.9999
0-min Post Bleach vs. 1-h Post-Bleach	344.2	-299.9 to 988.3	No	ns	0.5563
0-min Post Bleach vs. 2-h Post-Bleach	563.2	-80.92 to 1207	No	ns	0.1123
30-min Post-Bleach vs. 1-h Post-Bleach	343.1	-301.1 to 987.2	No	ns	0.5594
30-min Post-Bleach vs. 2-h Post-Bleach	562.1	-82.03 to 1206	No	ns	0.1135
1-h Post-Bleach vs. 2-h Post-Bleach	219	-425.1 to 863.1	No	ns	0.8688
Test details	Mean 1	Mean 2	Mean Diff.	SE of diff.	N1	N2	q	DF
Pre-Bleach
PR-Lrat-/- (WT) vs. PR-Lrat+/-	0	935.4	-935.4	226.7	4	4	5.836	45
PR-Lrat-/- (WT) vs. PR-Lrat+/+	0	1611	-1611	226.7	4	4	10.05	45
PR-Lrat+/- vs. PR-Lrat+/+	935.4	1611	-675.1	226.7	4	4	4.212	45
0-min Post Bleach
PR-Lrat-/- (WT) vs. PR-Lrat+/-	28.34	1113	-1085	226.7	4	4	6.767	45
PR-Lrat-/- (WT) vs. PR-Lrat+/+	28.34	1246	-1217	226.7	4	4	7.594	45
PR-Lrat+/- vs. PR-Lrat+/+	1113	1246	-132.7	226.7	4	4	0.8276	45
30-min Post-Bleach
PR-Lrat-/- (WT) vs. PR-Lrat+/-	8.839	989.3	-980.5	226.7	4	4	6.117	45
PR-Lrat-/- (WT) vs. PR-Lrat+/+	8.839	1244	-1236	226.7	4	4	7.709	45
PR-Lrat+/- vs. PR-Lrat+/+	989.3	1244	-255.2	226.7	4	4	1.592	45
1-h Post-Bleach
PR-Lrat-/- (WT) vs. PR-Lrat+/-	0	753.6	-753.6	226.7	4	4	4.701	45
PR-Lrat-/- (WT) vs. PR-Lrat+/+	0	901.4	-901.4	226.7	4	4	5.624	45
PR-Lrat+/- vs. PR-Lrat+/+	753.6	901.4	-147.9	226.7	4	4	0.9225	45
2-h Post-Bleach
PR-Lrat-/- (WT) vs. PR-Lrat+/-	0	792.9	-792.9	226.7	4	4	4.946	45
PR-Lrat-/- (WT) vs. PR-Lrat+/+	0	682.4	-682.4	226.7	4	4	4.257	45
PR-Lrat+/- vs. PR-Lrat+/+	792.9	682.4	110.5	226.7	4	4	0.6891	45
PR-Lrat-/- (WT)
Pre-Bleach vs. 0-min Post Bleach	0	28.34	-28.34	226.7	4	4	0.1768	45
Pre-Bleach vs. 30-min Post-Bleach	0	8.839	-8.839	226.7	4	4	0.05514	45
Pre-Bleach vs. 1-h Post-Bleach	0	0	0	226.7	4	4	0	45
Pre-Bleach vs. 2-h Post-Bleach	0	0	0	226.7	4	4	0	45
0-min Post Bleach vs. 30-min Post-Bleach	28.34	8.839	19.5	226.7	4	4	0.1217	45
0-min Post Bleach vs. 1-h Post-Bleach	28.34	0	28.34	226.7	4	4	0.1768	45
0-min Post Bleach vs. 2-h Post-Bleach	28.34	0	28.34	226.7	4	4	0.1768	45
30-min Post-Bleach vs. 1-h Post-Bleach	8.839	0	8.839	226.7	4	4	0.05514	45
30-min Post-Bleach vs. 2-h Post-Bleach	8.839	0	8.839	226.7	4	4	0.05514	45
1-h Post-Bleach vs. 2-h Post-Bleach	0	0	0	226.7	4	4	0	45
PR-Lrat+/-
Pre-Bleach vs. 0-min Post Bleach	935.4	1113	-177.5	226.7	4	4	1.108	45
Pre-Bleach vs. 30-min Post-Bleach	935.4	989.3	-53.85	226.7	4	4	0.336	45
Pre-Bleach vs. 1-h Post-Bleach	935.4	753.6	181.9	226.7	4	4	1.135	45
Pre-Bleach vs. 2-h Post-Bleach	935.4	792.9	142.6	226.7	4	4	0.8895	45
0-min Post Bleach vs. 30-min Post-Bleach	1113	989.3	123.7	226.7	4	4	0.7715	45
0-min Post Bleach vs. 1-h Post-Bleach	1113	753.6	359.4	226.7	4	4	2.242	45
0-min Post Bleach vs. 2-h Post-Bleach	1113	792.9	320.1	226.7	4	4	1.997	45
30-min Post-Bleach vs. 1-h Post-Bleach	989.3	753.6	235.7	226.7	4	4	1.471	45
30-min Post-Bleach vs. 2-h Post-Bleach	989.3	792.9	196.4	226.7	4	4	1.225	45
1-h Post-Bleach vs. 2-h Post-Bleach	753.6	792.9	-39.29	226.7	4	4	0.2451	45
PR-Lrat+/+
Pre-Bleach vs. 0-min Post Bleach	1611	1246	365	226.7	4	4	2.277	45
Pre-Bleach vs. 30-min Post-Bleach	1611	1244	366.1	226.7	4	4	2.284	45
Pre-Bleach vs. 1-h Post-Bleach	1611	901.4	709.1	226.7	4	4	4.424	45
Pre-Bleach vs. 2-h Post-Bleach	1611	682.4	928.2	226.7	4	4	5.79	45
0-min Post Bleach vs. 30-min Post-Bleach	1246	1244	1.115	226.7	4	4	0.006959	45
0-min Post Bleach vs. 1-h Post-Bleach	1246	901.4	344.2	226.7	4	4	2.147	45
0-min Post Bleach vs. 2-h Post-Bleach	1246	682.4	563.2	226.7	4	4	3.514	45
30-min Post-Bleach vs. 1-h Post-Bleach	1244	901.4	343.1	226.7	4	4	2.14	45
30-min Post-Bleach vs. 2-h Post-Bleach	1244	682.4	562.1	226.7	4	4	3.507	45
1-h Post-Bleach vs. 2-h Post-Bleach	901.4	682.4	219	226.7	4	4	1.366	45
all-trans-RE #1 Quantifications:
		PR-Lrat-/- (WT)				PR-Lrat+/-				PR-Lrat+/+
	Pre-Bleach	367.009	177.757	291.256	291.107	217.462	304.675	466.827	211.691	666.433	293.637	373.084	380.803
	0-min Post Bleach	973.37	1118.34	1065.73	972.471	1097.5	1020.78	933.68	1080.73	910.424	1283.98	1158.96	908.127
	30-min Post-Bleach	519.307	1549.46	1063.93	1031.13	773.115	621.732	1284.9	1420.09	697.007	922.336	910.944	1243.66
	1-h Post-Bleach	470.071	1172.5	701.086	1106.52	262.361	971.678	846.89	803.041	461.323	771.092	360.383	739.85
	2-h Post-Bleach	320.509	500.089	672.43	625.319	628.453	310.894	447.212	706.685	297.95	663.613	482.758	297.924
all-trans-RE #1 Statistics:
									Row Statistics:
Table Analyzed	Two-way ANOVA at-RE #1 Quantifications										PR-Lrat-/- (WT)			PR-Lrat+/-			PR-Lrat+/+
											Mean	SD	N	Mean	SD	N	Mean	SD	N
Two-way ANOVA	Ordinary									Pre-Bleach	281.782	78.0201	4	300.164	118.974	4	428.489	163.449	4
Alpha	0.05									0-min Post Bleach	1032.48	72.0482	4	1033.17	74.0528	4	1065.37	187.334	4
										30-min Post-Bleach	1040.96	420.841	4	1024.96	387.175	4	943.487	225.362	4
Source of Variation	% of total variation	P value	P value summary	Significant?						1-h Post-Bleach	862.542	334.512	4	720.992	313.989	4	583.162	203.588	4
Interaction	3.029	0.8428	ns	No						2-h Post-Bleach	529.587	157.218	4	523.311	178.506	4	435.561	175.229	4
Timepoint	63.07	<0.0001	****	Yes
Genotype	0.4671	0.7319	ns	No
ANOVA table	SS	DF	MS	F (DFn, DFd)	P value
Interaction	220075	8	27509	F (8, 45) = 0.5096	P=0.8428
Timepoint	4582502	4	1145625	F (4, 45) = 21.22	P<0.0001
Genotype	33937	2	16969	F (2, 45) = 0.3143	P=0.7319
Residual	2429247	45	53983
Data summary
Number of columns (Genotype)	3
Number of rows (Timepoint)	5
Number of values	60
Compare cell means with others in its row and its column
Number of families	8
Number of comparisons per row family	3
Number of comparisons per column family	10
Alpha	0.05
Tukey's multiple comparisons test	Mean Diff.	95.00% CI of diff.	Below threshold?	Summary	Adjusted P Value
Pre-Bleach
PR-Lrat-/- (WT) vs. PR-Lrat+/-	-18.38	-416.6 to 379.8	No	ns	0.9931
PR-Lrat-/- (WT) vs. PR-Lrat+/+	-146.7	-544.9 to 251.5	No	ns	0.6475
PR-Lrat+/- vs. PR-Lrat+/+	-128.3	-526.5 to 269.9	No	ns	0.7165
0-min Post Bleach
PR-Lrat-/- (WT) vs. PR-Lrat+/-	-0.6926	-398.9 to 397.5	No	ns	>0.9999
PR-Lrat-/- (WT) vs. PR-Lrat+/+	-32.89	-431.1 to 365.3	No	ns	0.9782
PR-Lrat+/- vs. PR-Lrat+/+	-32.2	-430.4 to 366.0	No	ns	0.9791
30-min Post-Bleach
PR-Lrat-/- (WT) vs. PR-Lrat+/-	16	-382.2 to 414.2	No	ns	0.9948
PR-Lrat-/- (WT) vs. PR-Lrat+/+	97.47	-300.7 to 495.7	No	ns	0.8244
PR-Lrat+/- vs. PR-Lrat+/+	81.47	-316.7 to 479.7	No	ns	0.8736
1-h Post-Bleach
PR-Lrat-/- (WT) vs. PR-Lrat+/-	141.5	-256.6 to 539.7	No	ns	0.667
PR-Lrat-/- (WT) vs. PR-Lrat+/+	279.4	-118.8 to 677.6	No	ns	0.2161
PR-Lrat+/- vs. PR-Lrat+/+	137.8	-260.3 to 536.0	No	ns	0.681
2-h Post-Bleach
PR-Lrat-/- (WT) vs. PR-Lrat+/-	6.276	-391.9 to 404.5	No	ns	0.9992
PR-Lrat-/- (WT) vs. PR-Lrat+/+	94.03	-304.2 to 492.2	No	ns	0.8355
PR-Lrat+/- vs. PR-Lrat+/+	87.75	-310.4 to 485.9	No	ns	0.855
PR-Lrat-/- (WT)
Pre-Bleach vs. 0-min Post Bleach	-750.7	-1218 to -283.9	Yes	***	0.0004
Pre-Bleach vs. 30-min Post-Bleach	-759.2	-1226 to -292.4	Yes	***	0.0003
Pre-Bleach vs. 1-h Post-Bleach	-580.8	-1048 to -113.9	Yes	**	0.0081
Pre-Bleach vs. 2-h Post-Bleach	-247.8	-714.6 to 219.0	No	ns	0.5626
0-min Post Bleach vs. 30-min Post-Bleach	-8.48	-475.3 to 458.3	No	ns	>0.9999
0-min Post Bleach vs. 1-h Post-Bleach	169.9	-296.9 to 636.8	No	ns	0.8381
0-min Post Bleach vs. 2-h Post-Bleach	502.9	36.07 to 969.7	Yes	*	0.029
30-min Post-Bleach vs. 1-h Post-Bleach	178.4	-288.4 to 645.2	No	ns	0.8128
30-min Post-Bleach vs. 2-h Post-Bleach	511.4	44.55 to 978.2	Yes	*	0.0254
1-h Post-Bleach vs. 2-h Post-Bleach	333	-133.9 to 799.8	No	ns	0.2702
PR-Lrat+/-
Pre-Bleach vs. 0-min Post Bleach	-733	-1200 to -266.2	Yes	***	0.0005
Pre-Bleach vs. 30-min Post-Bleach	-724.8	-1192 to -258.0	Yes	***	0.0006
Pre-Bleach vs. 1-h Post-Bleach	-420.8	-887.7 to 46.00	No	ns	0.0952
Pre-Bleach vs. 2-h Post-Bleach	-223.1	-690.0 to 243.7	No	ns	0.6569
0-min Post Bleach vs. 30-min Post-Bleach	8.212	-458.6 to 475.0	No	ns	>0.9999
0-min Post Bleach vs. 1-h Post-Bleach	312.2	-154.6 to 779.0	No	ns	0.3321
0-min Post Bleach vs. 2-h Post-Bleach	509.9	43.03 to 976.7	Yes	*	0.026
30-min Post-Bleach vs. 1-h Post-Bleach	304	-162.9 to 770.8	No	ns	0.3586
30-min Post-Bleach vs. 2-h Post-Bleach	501.6	34.82 to 968.5	Yes	*	0.0296
1-h Post-Bleach vs. 2-h Post-Bleach	197.7	-269.1 to 664.5	No	ns	0.7495
PR-Lrat+/+
Pre-Bleach vs. 0-min Post Bleach	-636.9	-1104 to -170.1	Yes	**	0.003
Pre-Bleach vs. 30-min Post-Bleach	-515	-981.8 to -48.17	Yes	*	0.024
Pre-Bleach vs. 1-h Post-Bleach	-154.7	-621.5 to 312.2	No	ns	0.8791
Pre-Bleach vs. 2-h Post-Bleach	-7.072	-473.9 to 459.8	No	ns	>0.9999
0-min Post Bleach vs. 30-min Post-Bleach	121.9	-344.9 to 588.7	No	ns	0.9454
0-min Post Bleach vs. 1-h Post-Bleach	482.2	15.38 to 949.0	Yes	*	0.0398
0-min Post Bleach vs. 2-h Post-Bleach	629.8	163.0 to 1097	Yes	**	0.0034
30-min Post-Bleach vs. 1-h Post-Bleach	360.3	-106.5 to 827.2	No	ns	0.2009
30-min Post-Bleach vs. 2-h Post-Bleach	507.9	41.10 to 974.8	Yes	*	0.0268
1-h Post-Bleach vs. 2-h Post-Bleach	147.6	-319.2 to 614.4	No	ns	0.896
Test details	Mean 1	Mean 2	Mean Diff.	SE of diff.	N1	N2	q	DF
Pre-Bleach
PR-Lrat-/- (WT) vs. PR-Lrat+/-	281.8	300.2	-18.38	164.3	4	4	0.1582	45
PR-Lrat-/- (WT) vs. PR-Lrat+/+	281.8	428.5	-146.7	164.3	4	4	1.263	45
PR-Lrat+/- vs. PR-Lrat+/+	300.2	428.5	-128.3	164.3	4	4	1.105	45
0-min Post Bleach
PR-Lrat-/- (WT) vs. PR-Lrat+/-	1032	1033	-0.6926	164.3	4	4	0.005962	45
PR-Lrat-/- (WT) vs. PR-Lrat+/+	1032	1065	-32.89	164.3	4	4	0.2831	45
PR-Lrat+/- vs. PR-Lrat+/+	1033	1065	-32.2	164.3	4	4	0.2772	45
30-min Post-Bleach
PR-Lrat-/- (WT) vs. PR-Lrat+/-	1041	1025	16	164.3	4	4	0.1377	45
PR-Lrat-/- (WT) vs. PR-Lrat+/+	1041	943.5	97.47	164.3	4	4	0.839	45
PR-Lrat+/- vs. PR-Lrat+/+	1025	943.5	81.47	164.3	4	4	0.7013	45
1-h Post-Bleach
PR-Lrat-/- (WT) vs. PR-Lrat+/-	862.5	721	141.5	164.3	4	4	1.218	45
PR-Lrat-/- (WT) vs. PR-Lrat+/+	862.5	583.2	279.4	164.3	4	4	2.405	45
PR-Lrat+/- vs. PR-Lrat+/+	721	583.2	137.8	164.3	4	4	1.186	45
2-h Post-Bleach
PR-Lrat-/- (WT) vs. PR-Lrat+/-	529.6	523.3	6.276	164.3	4	4	0.05402	45
PR-Lrat-/- (WT) vs. PR-Lrat+/+	529.6	435.6	94.03	164.3	4	4	0.8094	45
PR-Lrat+/- vs. PR-Lrat+/+	523.3	435.6	87.75	164.3	4	4	0.7553	45
PR-Lrat-/- (WT)
Pre-Bleach vs. 0-min Post Bleach	281.8	1032	-750.7	164.3	4	4	6.462	45
Pre-Bleach vs. 30-min Post-Bleach	281.8	1041	-759.2	164.3	4	4	6.535	45
Pre-Bleach vs. 1-h Post-Bleach	281.8	862.5	-580.8	164.3	4	4	4.999	45
Pre-Bleach vs. 2-h Post-Bleach	281.8	529.6	-247.8	164.3	4	4	2.133	45
0-min Post Bleach vs. 30-min Post-Bleach	1032	1041	-8.48	164.3	4	4	0.073	45
0-min Post Bleach vs. 1-h Post-Bleach	1032	862.5	169.9	164.3	4	4	1.463	45
0-min Post Bleach vs. 2-h Post-Bleach	1032	529.6	502.9	164.3	4	4	4.329	45
30-min Post-Bleach vs. 1-h Post-Bleach	1041	862.5	178.4	164.3	4	4	1.536	45
30-min Post-Bleach vs. 2-h Post-Bleach	1041	529.6	511.4	164.3	4	4	4.402	45
1-h Post-Bleach vs. 2-h Post-Bleach	862.5	529.6	333	164.3	4	4	2.866	45
PR-Lrat+/-
Pre-Bleach vs. 0-min Post Bleach	300.2	1033	-733	164.3	4	4	6.31	45
Pre-Bleach vs. 30-min Post-Bleach	300.2	1025	-724.8	164.3	4	4	6.239	45
Pre-Bleach vs. 1-h Post-Bleach	300.2	721	-420.8	164.3	4	4	3.622	45
Pre-Bleach vs. 2-h Post-Bleach	300.2	523.3	-223.1	164.3	4	4	1.921	45
0-min Post Bleach vs. 30-min Post-Bleach	1033	1025	8.212	164.3	4	4	0.07069	45
0-min Post Bleach vs. 1-h Post-Bleach	1033	721	312.2	164.3	4	4	2.687	45
0-min Post Bleach vs. 2-h Post-Bleach	1033	523.3	509.9	164.3	4	4	4.389	45
30-min Post-Bleach vs. 1-h Post-Bleach	1025	721	304	164.3	4	4	2.617	45
30-min Post-Bleach vs. 2-h Post-Bleach	1025	523.3	501.6	164.3	4	4	4.318	45
1-h Post-Bleach vs. 2-h Post-Bleach	721	523.3	197.7	164.3	4	4	1.702	45
PR-Lrat+/+
Pre-Bleach vs. 0-min Post Bleach	428.5	1065	-636.9	164.3	4	4	5.482	45
Pre-Bleach vs. 30-min Post-Bleach	428.5	943.5	-515	164.3	4	4	4.433	45
Pre-Bleach vs. 1-h Post-Bleach	428.5	583.2	-154.7	164.3	4	4	1.331	45
Pre-Bleach vs. 2-h Post-Bleach	428.5	435.6	-7.072	164.3	4	4	0.06087	45
0-min Post Bleach vs. 30-min Post-Bleach	1065	943.5	121.9	164.3	4	4	1.049	45
0-min Post Bleach vs. 1-h Post-Bleach	1065	583.2	482.2	164.3	4	4	4.151	45
0-min Post Bleach vs. 2-h Post-Bleach	1065	435.6	629.8	164.3	4	4	5.421	45
30-min Post-Bleach vs. 1-h Post-Bleach	943.5	583.2	360.3	164.3	4	4	3.102	45
30-min Post-Bleach vs. 2-h Post-Bleach	943.5	435.6	507.9	164.3	4	4	4.372	45
1-h Post-Bleach vs. 2-h Post-Bleach	583.2	435.6	147.6	164.3	4	4	1.271	45
syn-11-cis-RO Quantification:
		PR-Lrat-/- (WT)				PR-Lrat+/-				PR-Lrat+/+
	Pre-Bleach	433.938	371.344	404.602	414.067	181.676	371.444	393.262	412.588	303.786	320.631	376.389	355.625
	0-min Post Bleach	19.0829	15.3575	23.2629	20.6475	18.4849	31.1368	22.3875	30.6533	27.0077	19.7915	22.914	32.7971
	30-min Post-Bleach	39.6227	108.76	62.3734	79.2945	67.4199	64.6945	115.587	105.534	69.5129	100.165	96.0288	103.341
	1-h Post-Bleach	68.9454	88.1066	141.989	120.731	80.0686	171.693	166.362	175.952	83.154	148.754	180.438	181.377
	2-h Post-Bleach	127.031	239.644	252.059	233.242	277.855	138.046	262.415	327.054	147.143	288.582	276.813	280.515
syn-11-cis-RO Statistics:
									Row Statistics:
Table Analyzed	Two-way ANOVA syn-11-cis-RO Quantifications
										PR-Lrat-/- (WT)			PR-Lrat+/-			PR-Lrat+/+
Two-way ANOVA	Ordinary									Mean	SD	N	Mean	SD	N	Mean	SD	N
Alpha	0.05								Pre-Bleach	405.988	26.1316	4	339.742	106.71	4	339.108	32.9229	4
									0-min Post Bleach	19.5877	3.30553	4	25.6656	6.24818	4	25.6276	5.61935	4
Source of Variation	% of total variation	P value	P value summary	Significant?					30-min Post-Bleach	72.5127	29.1229	4	88.309	26.0436	4	92.262	15.4588	4
Interaction	2.111	0.3681	ns	No					1-h Post-Bleach	104.943	32.6646	4	148.519	45.8018	4	148.431	46.0836	4
Timepoint	87.21	<0.0001	****	Yes					2-h Post-Bleach	212.994	57.8386	4	251.343	80.4026	4	248.263	67.5925	4
Genotype	0.07688	0.8499	ns	No
ANOVA table	SS	DF	MS	F (DFn, DFd)	P value
Interaction	20718	8	2590	F (8, 45) = 1.121	P=0.3681
Timepoint	855816	4	213954	F (4, 45) = 92.57	P<0.0001
Genotype	754.4	2	377.2	F (2, 45) = 0.1632	P=0.8499
Residual	104003	45	2311
Data summary
Number of columns (Genotype)	3
Number of rows (Timepoint)	5
Number of values	60
Compare cell means with others in its row and its column
Number of families	8
Number of comparisons per row family	3
Number of comparisons per column family	10
Alpha	0.05
Tukey's multiple comparisons test	Mean Diff.	95.00% CI of diff.	Below threshold?	Summary	Adjusted P Value
Pre-Bleach
PR-Lrat-/- (WT) vs. PR-Lrat+/-	66.25	-16.14 to 148.6	No	ns	0.137
PR-Lrat-/- (WT) vs. PR-Lrat+/+	66.88	-15.51 to 149.3	No	ns	0.1321
PR-Lrat+/- vs. PR-Lrat+/+	0.6344	-81.75 to 83.02	No	ns	0.9998
0-min Post Bleach
PR-Lrat-/- (WT) vs. PR-Lrat+/-	-6.078	-88.47 to 76.31	No	ns	0.9825
PR-Lrat-/- (WT) vs. PR-Lrat+/+	-6.04	-88.43 to 76.35	No	ns	0.9828
PR-Lrat+/- vs. PR-Lrat+/+	0.03806	-82.35 to 82.43	No	ns	>0.9999
30-min Post-Bleach
PR-Lrat-/- (WT) vs. PR-Lrat+/-	-15.8	-98.18 to 66.59	No	ns	0.8881
PR-Lrat-/- (WT) vs. PR-Lrat+/+	-19.75	-102.1 to 62.64	No	ns	0.831
PR-Lrat+/- vs. PR-Lrat+/+	-3.953	-86.34 to 78.44	No	ns	0.9926
1-h Post-Bleach
PR-Lrat-/- (WT) vs. PR-Lrat+/-	-43.58	-126.0 to 38.81	No	ns	0.4126
PR-Lrat-/- (WT) vs. PR-Lrat+/+	-43.49	-125.9 to 38.90	No	ns	0.4141
PR-Lrat+/- vs. PR-Lrat+/+	0.08796	-82.30 to 82.48	No	ns	>0.9999
2-h Post-Bleach
PR-Lrat-/- (WT) vs. PR-Lrat+/-	-38.35	-120.7 to 44.04	No	ns	0.502
PR-Lrat-/- (WT) vs. PR-Lrat+/+	-35.27	-117.7 to 47.12	No	ns	0.5574
PR-Lrat+/- vs. PR-Lrat+/+	3.08	-79.31 to 85.47	No	ns	0.9955
PR-Lrat-/- (WT)
Pre-Bleach vs. 0-min Post Bleach	386.4	289.8 to 483.0	Yes	****	<0.0001
Pre-Bleach vs. 30-min Post-Bleach	333.5	236.9 to 430.1	Yes	****	<0.0001
Pre-Bleach vs. 1-h Post-Bleach	301	204.5 to 397.6	Yes	****	<0.0001
Pre-Bleach vs. 2-h Post-Bleach	193	96.40 to 289.6	Yes	****	<0.0001
0-min Post Bleach vs. 30-min Post-Bleach	-52.93	-149.5 to 43.67	No	ns	0.5321
0-min Post Bleach vs. 1-h Post-Bleach	-85.36	-181.9 to 11.24	No	ns	0.1062
0-min Post Bleach vs. 2-h Post-Bleach	-193.4	-290.0 to -96.81	Yes	****	<0.0001
30-min Post-Bleach vs. 1-h Post-Bleach	-32.43	-129.0 to 64.16	No	ns	0.8739
30-min Post-Bleach vs. 2-h Post-Bleach	-140.5	-237.1 to -43.89	Yes	**	0.0014
1-h Post-Bleach vs. 2-h Post-Bleach	-108.1	-204.6 to -11.46	Yes	*	0.0214
PR-Lrat+/-
Pre-Bleach vs. 0-min Post Bleach	314.1	217.5 to 410.7	Yes	****	<0.0001
Pre-Bleach vs. 30-min Post-Bleach	251.4	154.8 to 348.0	Yes	****	<0.0001
Pre-Bleach vs. 1-h Post-Bleach	191.2	94.63 to 287.8	Yes	****	<0.0001
Pre-Bleach vs. 2-h Post-Bleach	88.4	-8.193 to 185.0	No	ns	0.0873
0-min Post Bleach vs. 30-min Post-Bleach	-62.64	-159.2 to 33.95	No	ns	0.3626
0-min Post Bleach vs. 1-h Post-Bleach	-122.9	-219.4 to -26.26	Yes	**	0.0065
0-min Post Bleach vs. 2-h Post-Bleach	-225.7	-322.3 to -129.1	Yes	****	<0.0001
30-min Post-Bleach vs. 1-h Post-Bleach	-60.21	-156.8 to 36.38	No	ns	0.4026
30-min Post-Bleach vs. 2-h Post-Bleach	-163	-259.6 to -66.44	Yes	***	0.0002
1-h Post-Bleach vs. 2-h Post-Bleach	-102.8	-199.4 to -6.232	Yes	*	0.0318
PR-Lrat+/+
Pre-Bleach vs. 0-min Post Bleach	313.5	216.9 to 410.1	Yes	****	<0.0001
Pre-Bleach vs. 30-min Post-Bleach	246.8	150.3 to 343.4	Yes	****	<0.0001
Pre-Bleach vs. 1-h Post-Bleach	190.7	94.08 to 287.3	Yes	****	<0.0001
Pre-Bleach vs. 2-h Post-Bleach	90.84	-5.747 to 187.4	No	ns	0.0743
0-min Post Bleach vs. 30-min Post-Bleach	-66.63	-163.2 to 29.96	No	ns	0.3018
0-min Post Bleach vs. 1-h Post-Bleach	-122.8	-219.4 to -26.21	Yes	**	0.0065
0-min Post Bleach vs. 2-h Post-Bleach	-222.6	-319.2 to -126.0	Yes	****	<0.0001
30-min Post-Bleach vs. 1-h Post-Bleach	-56.17	-152.8 to 40.42	No	ns	0.473
30-min Post-Bleach vs. 2-h Post-Bleach	-156	-252.6 to -59.41	Yes	***	0.0003
1-h Post-Bleach vs. 2-h Post-Bleach	-99.83	-196.4 to -3.240	Yes	*	0.0396
Test details	Mean 1	Mean 2	Mean Diff.	SE of diff.	N1	N2	q	DF
Pre-Bleach
PR-Lrat-/- (WT) vs. PR-Lrat+/-	406	339.7	66.25	33.99	4	4	2.756	45
PR-Lrat-/- (WT) vs. PR-Lrat+/+	406	339.1	66.88	33.99	4	4	2.782	45
PR-Lrat+/- vs. PR-Lrat+/+	339.7	339.1	0.6344	33.99	4	4	0.02639	45
0-min Post Bleach
PR-Lrat-/- (WT) vs. PR-Lrat+/-	19.59	25.67	-6.078	33.99	4	4	0.2529	45
PR-Lrat-/- (WT) vs. PR-Lrat+/+	19.59	25.63	-6.04	33.99	4	4	0.2513	45
PR-Lrat+/- vs. PR-Lrat+/+	25.67	25.63	0.03806	33.99	4	4	0.001583	45
30-min Post-Bleach
PR-Lrat-/- (WT) vs. PR-Lrat+/-	72.51	88.31	-15.8	33.99	4	4	0.6572	45
PR-Lrat-/- (WT) vs. PR-Lrat+/+	72.51	92.26	-19.75	33.99	4	4	0.8216	45
PR-Lrat+/- vs. PR-Lrat+/+	88.31	92.26	-3.953	33.99	4	4	0.1645	45
1-h Post-Bleach
PR-Lrat-/- (WT) vs. PR-Lrat+/-	104.9	148.5	-43.58	33.99	4	4	1.813	45
PR-Lrat-/- (WT) vs. PR-Lrat+/+	104.9	148.4	-43.49	33.99	4	4	1.809	45
PR-Lrat+/- vs. PR-Lrat+/+	148.5	148.4	0.08796	33.99	4	4	0.003659	45
2-h Post-Bleach
PR-Lrat-/- (WT) vs. PR-Lrat+/-	213	251.3	-38.35	33.99	4	4	1.595	45
PR-Lrat-/- (WT) vs. PR-Lrat+/+	213	248.3	-35.27	33.99	4	4	1.467	45
PR-Lrat+/- vs. PR-Lrat+/+	251.3	248.3	3.08	33.99	4	4	0.1281	45
PR-Lrat-/- (WT)
Pre-Bleach vs. 0-min Post Bleach	406	19.59	386.4	33.99	4	4	16.07	45
Pre-Bleach vs. 30-min Post-Bleach	406	72.51	333.5	33.99	4	4	13.87	45
Pre-Bleach vs. 1-h Post-Bleach	406	104.9	301	33.99	4	4	12.52	45
Pre-Bleach vs. 2-h Post-Bleach	406	213	193	33.99	4	4	8.029	45
0-min Post Bleach vs. 30-min Post-Bleach	19.59	72.51	-52.93	33.99	4	4	2.202	45
0-min Post Bleach vs. 1-h Post-Bleach	19.59	104.9	-85.36	33.99	4	4	3.551	45
0-min Post Bleach vs. 2-h Post-Bleach	19.59	213	-193.4	33.99	4	4	8.046	45
30-min Post-Bleach vs. 1-h Post-Bleach	72.51	104.9	-32.43	33.99	4	4	1.349	45
30-min Post-Bleach vs. 2-h Post-Bleach	72.51	213	-140.5	33.99	4	4	5.844	45
1-h Post-Bleach vs. 2-h Post-Bleach	104.9	213	-108.1	33.99	4	4	4.495	45
PR-Lrat+/-
Pre-Bleach vs. 0-min Post Bleach	339.7	25.67	314.1	33.99	4	4	13.07	45
Pre-Bleach vs. 30-min Post-Bleach	339.7	88.31	251.4	33.99	4	4	10.46	45
Pre-Bleach vs. 1-h Post-Bleach	339.7	148.5	191.2	33.99	4	4	7.955	45
Pre-Bleach vs. 2-h Post-Bleach	339.7	251.3	88.4	33.99	4	4	3.678	45
0-min Post Bleach vs. 30-min Post-Bleach	25.67	88.31	-62.64	33.99	4	4	2.606	45
0-min Post Bleach vs. 1-h Post-Bleach	25.67	148.5	-122.9	33.99	4	4	5.111	45
0-min Post Bleach vs. 2-h Post-Bleach	25.67	251.3	-225.7	33.99	4	4	9.389	45
30-min Post-Bleach vs. 1-h Post-Bleach	88.31	148.5	-60.21	33.99	4	4	2.505	45
30-min Post-Bleach vs. 2-h Post-Bleach	88.31	251.3	-163	33.99	4	4	6.783	45
1-h Post-Bleach vs. 2-h Post-Bleach	148.5	251.3	-102.8	33.99	4	4	4.278	45
PR-Lrat+/+
Pre-Bleach vs. 0-min Post Bleach	339.1	25.63	313.5	33.99	4	4	13.04	45
Pre-Bleach vs. 30-min Post-Bleach	339.1	92.26	246.8	33.99	4	4	10.27	45
Pre-Bleach vs. 1-h Post-Bleach	339.1	148.4	190.7	33.99	4	4	7.933	45
Pre-Bleach vs. 2-h Post-Bleach	339.1	248.3	90.84	33.99	4	4	3.779	45
0-min Post Bleach vs. 30-min Post-Bleach	25.63	92.26	-66.63	33.99	4	4	2.772	45
0-min Post Bleach vs. 1-h Post-Bleach	25.63	148.4	-122.8	33.99	4	4	5.109	45
0-min Post Bleach vs. 2-h Post-Bleach	25.63	248.3	-222.6	33.99	4	4	9.262	45
30-min Post-Bleach vs. 1-h Post-Bleach	92.26	148.4	-56.17	33.99	4	4	2.337	45
30-min Post-Bleach vs. 2-h Post-Bleach	92.26	248.3	-156	33.99	4	4	6.49	45
1-h Post-Bleach vs. 2-h Post-Bleach	148.4	248.3	-99.83	33.99	4	4	4.153	45
all-trans-RO Quantification:
		PR-Lrat-/- (WT)				PR-Lrat+/-				PR-Lrat+/+
	Pre-Bleach	64.0558	105.231	102.37	76.2208	98.6772	138.427	62.3618	91.2755	77.3003	35.6929	27.1751	62.3411
	0-min Post Bleach	169.786	234.341	242.412	217.963	137.728	120.892	236.177	200.807	97.9298	208.406	159.108	208.578
	30-min Post-Bleach	28.9653	45.4018	17.0545	43.9794	43.1507	31.614	30.3379	37.0203	31.1716	0	0	40.8157
	1-h Post-Bleach	36.0433	30.6911	0	46.4212	32.3126	32.2774	46.9105	47.1961	36.0608	0	30.8675	28.645
	2-h Post-Bleach	65.5236	67.7534	39.8415	40.559	107.623	57.5349	50.8051	36.2297	73.7036	70.8154	39.4537	30.4874
all-trans-RO Statistics:								Row Statistics:
										PR-Lrat-/- (WT)			PR-Lrat+/-			PR-Lrat+/+
Table Analyzed	Two-way ANOVA at-RO Quantifications									Mean	SD	N	Mean	SD	N	Mean	SD	N
									Pre-Bleach	86.9694	20.0933	4	97.6854	31.3566	4	50.6274	23.2501	4
Two-way ANOVA	Ordinary								0-min Post Bleach	216.125	32.5244	4	173.901	53.9156	4	168.506	52.4949	4
Alpha	0.05								30-min Post-Bleach	33.8503	13.4412	4	35.5307	5.84778	4	17.9968	21.1506	4
									1-h Post-Bleach	28.2889	19.9578	4	39.6741	8.52152	4	23.8933	16.2291	4
Source of Variation	% of total variation	P value	P value summary	Significant?					2-h Post-Bleach	53.4194	15.294	4	63.0483	31.0187	4	53.615	21.8696	4
Interaction	2.62	0.4206	ns	No
Timepoint	81.08	<0.0001	****	Yes
Genotype	2.144	0.0419	*	Yes
ANOVA table	SS	DF	MS	F (DFn, DFd)	P value
Interaction	6505	8	813.2	F (8, 45) = 1.041	P=0.4206
Timepoint	201289	4	50322	F (4, 45) = 64.41	P<0.0001
Genotype	5323	2	2661	F (2, 45) = 3.407	P=0.0419
Residual	35157	45	781.3
Data summary
Number of columns (Genotype)	3
Number of rows (Timepoint)	5
Number of values	60
Compare cell means with others in its row and its column
Number of families	8
Number of comparisons per row family	3
Number of comparisons per column family	10
Alpha	0.05
Tukey's multiple comparisons test	Mean Diff.	95.00% CI of diff.	Below threshold?	Summary	Adjusted P Value
Pre-Bleach
PR-Lrat-/- (WT) vs. PR-Lrat+/-	-10.72	-58.62 to 37.19	No	ns	0.851
PR-Lrat-/- (WT) vs. PR-Lrat+/+	36.34	-11.56 to 84.24	No	ns	0.1687
PR-Lrat+/- vs. PR-Lrat+/+	47.06	-0.8431 to 94.96	No	ns	0.0551
0-min Post Bleach
PR-Lrat-/- (WT) vs. PR-Lrat+/-	42.22	-5.677 to 90.13	No	ns	0.0939
PR-Lrat-/- (WT) vs. PR-Lrat+/+	47.62	-0.2813 to 95.52	No	ns	0.0517
PR-Lrat+/- vs. PR-Lrat+/+	5.395	-42.51 to 53.30	No	ns	0.9598
30-min Post-Bleach
PR-Lrat-/- (WT) vs. PR-Lrat+/-	-1.68	-49.58 to 46.22	No	ns	0.996
PR-Lrat-/- (WT) vs. PR-Lrat+/+	15.85	-32.05 to 63.75	No	ns	0.7036
PR-Lrat+/- vs. PR-Lrat+/+	17.53	-30.37 to 65.44	No	ns	0.6511
1-h Post-Bleach
PR-Lrat-/- (WT) vs. PR-Lrat+/-	-11.39	-59.29 to 36.52	No	ns	0.8335
PR-Lrat-/- (WT) vs. PR-Lrat+/+	4.396	-43.51 to 52.30	No	ns	0.9731
PR-Lrat+/- vs. PR-Lrat+/+	15.78	-32.12 to 63.68	No	ns	0.7059
2-h Post-Bleach
PR-Lrat-/- (WT) vs. PR-Lrat+/-	-9.629	-57.53 to 38.27	No	ns	0.8777
PR-Lrat-/- (WT) vs. PR-Lrat+/+	-0.1956	-48.10 to 47.71	No	ns	>0.9999
PR-Lrat+/- vs. PR-Lrat+/+	9.433	-38.47 to 57.33	No	ns	0.8823
PR-Lrat-/- (WT)
Pre-Bleach vs. 0-min Post Bleach	-129.2	-185.3 to -73.00	Yes	****	<0.0001
Pre-Bleach vs. 30-min Post-Bleach	53.12	-3.040 to 109.3	No	ns	0.0717
Pre-Bleach vs. 1-h Post-Bleach	58.68	2.521 to 114.8	Yes	*	0.0366
Pre-Bleach vs. 2-h Post-Bleach	33.55	-22.61 to 89.71	No	ns	0.4457
0-min Post Bleach vs. 30-min Post-Bleach	182.3	126.1 to 238.4	Yes	****	<0.0001
0-min Post Bleach vs. 1-h Post-Bleach	187.8	131.7 to 244.0	Yes	****	<0.0001
0-min Post Bleach vs. 2-h Post-Bleach	162.7	106.5 to 218.9	Yes	****	<0.0001
30-min Post-Bleach vs. 1-h Post-Bleach	5.561	-50.60 to 61.72	No	ns	0.9986
30-min Post-Bleach vs. 2-h Post-Bleach	-19.57	-75.73 to 36.59	No	ns	0.8584
1-h Post-Bleach vs. 2-h Post-Bleach	-25.13	-81.29 to 31.03	No	ns	0.7097
PR-Lrat+/-
Pre-Bleach vs. 0-min Post Bleach	-76.22	-132.4 to -20.06	Yes	**	0.0032
Pre-Bleach vs. 30-min Post-Bleach	62.15	5.995 to 118.3	Yes	*	0.0234
Pre-Bleach vs. 1-h Post-Bleach	58.01	1.852 to 114.2	Yes	*	0.0398
Pre-Bleach vs. 2-h Post-Bleach	34.64	-21.52 to 90.80	No	ns	0.4134
0-min Post Bleach vs. 30-min Post-Bleach	138.4	82.21 to 194.5	Yes	****	<0.0001
0-min Post Bleach vs. 1-h Post-Bleach	134.2	78.07 to 190.4	Yes	****	<0.0001
0-min Post Bleach vs. 2-h Post-Bleach	110.9	54.69 to 167.0	Yes	****	<0.0001
30-min Post-Bleach vs. 1-h Post-Bleach	-4.143	-60.30 to 52.02	No	ns	0.9996
30-min Post-Bleach vs. 2-h Post-Bleach	-27.52	-83.68 to 28.64	No	ns	0.6357
1-h Post-Bleach vs. 2-h Post-Bleach	-23.37	-79.53 to 32.79	No	ns	0.7611
PR-Lrat+/+
Pre-Bleach vs. 0-min Post Bleach	-117.9	-174.0 to -61.72	Yes	****	<0.0001
Pre-Bleach vs. 30-min Post-Bleach	32.63	-23.53 to 88.79	No	ns	0.4738
Pre-Bleach vs. 1-h Post-Bleach	26.73	-29.43 to 82.89	No	ns	0.6603
Pre-Bleach vs. 2-h Post-Bleach	-2.988	-59.15 to 53.17	No	ns	0.9999
0-min Post Bleach vs. 30-min Post-Bleach	150.5	94.35 to 206.7	Yes	****	<0.0001
0-min Post Bleach vs. 1-h Post-Bleach	144.6	88.45 to 200.8	Yes	****	<0.0001
0-min Post Bleach vs. 2-h Post-Bleach	114.9	58.73 to 171.0	Yes	****	<0.0001
30-min Post-Bleach vs. 1-h Post-Bleach	-5.897	-62.06 to 50.26	No	ns	0.9982
30-min Post-Bleach vs. 2-h Post-Bleach	-35.62	-91.78 to 20.54	No	ns	0.3851
1-h Post-Bleach vs. 2-h Post-Bleach	-29.72	-85.88 to 26.44	No	ns	0.5655
Test details	Mean 1	Mean 2	Mean Diff.	SE of diff.	N1	N2	q	DF
Pre-Bleach
PR-Lrat-/- (WT) vs. PR-Lrat+/-	86.97	97.69	-10.72	19.76	4	4	0.7668	45
PR-Lrat-/- (WT) vs. PR-Lrat+/+	86.97	50.63	36.34	19.76	4	4	2.6	45
PR-Lrat+/- vs. PR-Lrat+/+	97.69	50.63	47.06	19.76	4	4	3.367	45
0-min Post Bleach
PR-Lrat-/- (WT) vs. PR-Lrat+/-	216.1	173.9	42.22	19.76	4	4	3.021	45
PR-Lrat-/- (WT) vs. PR-Lrat+/+	216.1	168.5	47.62	19.76	4	4	3.407	45
PR-Lrat+/- vs. PR-Lrat+/+	173.9	168.5	5.395	19.76	4	4	0.3861	45
30-min Post-Bleach
PR-Lrat-/- (WT) vs. PR-Lrat+/-	33.85	35.53	-1.68	19.76	4	4	0.1202	45
PR-Lrat-/- (WT) vs. PR-Lrat+/+	33.85	18	15.85	19.76	4	4	1.134	45
PR-Lrat+/- vs. PR-Lrat+/+	35.53	18	17.53	19.76	4	4	1.255	45
1-h Post-Bleach
PR-Lrat-/- (WT) vs. PR-Lrat+/-	28.29	39.67	-11.39	19.76	4	4	0.8147	45
PR-Lrat-/- (WT) vs. PR-Lrat+/+	28.29	23.89	4.396	19.76	4	4	0.3145	45
PR-Lrat+/- vs. PR-Lrat+/+	39.67	23.89	15.78	19.76	4	4	1.129	45
2-h Post-Bleach
PR-Lrat-/- (WT) vs. PR-Lrat+/-	53.42	63.05	-9.629	19.76	4	4	0.689	45
PR-Lrat-/- (WT) vs. PR-Lrat+/+	53.42	53.62	-0.1956	19.76	4	4	0.014	45
PR-Lrat+/- vs. PR-Lrat+/+	63.05	53.62	9.433	19.76	4	4	0.675	45
PR-Lrat-/- (WT)
Pre-Bleach vs. 0-min Post Bleach	86.97	216.1	-129.2	19.76	4	4	9.242	45
Pre-Bleach vs. 30-min Post-Bleach	86.97	33.85	53.12	19.76	4	4	3.801	45
Pre-Bleach vs. 1-h Post-Bleach	86.97	28.29	58.68	19.76	4	4	4.199	45
Pre-Bleach vs. 2-h Post-Bleach	86.97	53.42	33.55	19.76	4	4	2.401	45
0-min Post Bleach vs. 30-min Post-Bleach	216.1	33.85	182.3	19.76	4	4	13.04	45
0-min Post Bleach vs. 1-h Post-Bleach	216.1	28.29	187.8	19.76	4	4	13.44	45
0-min Post Bleach vs. 2-h Post-Bleach	216.1	53.42	162.7	19.76	4	4	11.64	45
30-min Post-Bleach vs. 1-h Post-Bleach	33.85	28.29	5.561	19.76	4	4	0.3979	45
30-min Post-Bleach vs. 2-h Post-Bleach	33.85	53.42	-19.57	19.76	4	4	1.4	45
1-h Post-Bleach vs. 2-h Post-Bleach	28.29	53.42	-25.13	19.76	4	4	1.798	45
PR-Lrat+/-
Pre-Bleach vs. 0-min Post Bleach	97.69	173.9	-76.22	19.76	4	4	5.454	45
Pre-Bleach vs. 30-min Post-Bleach	97.69	35.53	62.15	19.76	4	4	4.447	45
Pre-Bleach vs. 1-h Post-Bleach	97.69	39.67	58.01	19.76	4	4	4.151	45
Pre-Bleach vs. 2-h Post-Bleach	97.69	63.05	34.64	19.76	4	4	2.478	45
0-min Post Bleach vs. 30-min Post-Bleach	173.9	35.53	138.4	19.76	4	4	9.901	45
0-min Post Bleach vs. 1-h Post-Bleach	173.9	39.67	134.2	19.76	4	4	9.604	45
0-min Post Bleach vs. 2-h Post-Bleach	173.9	63.05	110.9	19.76	4	4	7.932	45
30-min Post-Bleach vs. 1-h Post-Bleach	35.53	39.67	-4.143	19.76	4	4	0.2965	45
30-min Post-Bleach vs. 2-h Post-Bleach	35.53	63.05	-27.52	19.76	4	4	1.969	45
1-h Post-Bleach vs. 2-h Post-Bleach	39.67	63.05	-23.37	19.76	4	4	1.673	45
PR-Lrat+/+
Pre-Bleach vs. 0-min Post Bleach	50.63	168.5	-117.9	19.76	4	4	8.435	45
Pre-Bleach vs. 30-min Post-Bleach	50.63	18	32.63	19.76	4	4	2.335	45
Pre-Bleach vs. 1-h Post-Bleach	50.63	23.89	26.73	19.76	4	4	1.913	45
Pre-Bleach vs. 2-h Post-Bleach	50.63	53.62	-2.988	19.76	4	4	0.2138	45
0-min Post Bleach vs. 30-min Post-Bleach	168.5	18	150.5	19.76	4	4	10.77	45
0-min Post Bleach vs. 1-h Post-Bleach	168.5	23.89	144.6	19.76	4	4	10.35	45
0-min Post Bleach vs. 2-h Post-Bleach	168.5	53.62	114.9	19.76	4	4	8.221	45
30-min Post-Bleach vs. 1-h Post-Bleach	18	23.89	-5.897	19.76	4	4	0.4219	45
30-min Post-Bleach vs. 2-h Post-Bleach	18	53.62	-35.62	19.76	4	4	2.549	45
1-h Post-Bleach vs. 2-h Post-Bleach	23.89	53.62	-29.72	19.76	4	4	2.127	45

## Sheet: Figure S6A-D
Scotopic A-wave Compiled Data:
		PR-Lrat-/-						PR-Lrat+/-						PR-Lrat+/+						PR-Lrat+/+Lrat-/-						PR-Lrat+/-Lrat-/-						PR-Lrat-/-Lrat-/-
	-2.7	10.25	3.655	14.08	0.069	17.87	3.745	11.46	22.78	11.39	4.036	10.98	4.405	19.97	12.91	12.91	23.56	7.111	12.54	2.866	6.783	0.616	3.131			4.709	0.858	0.159	0			1.961	1.406	2.557	1.632
	-2.5	17.43	8.354	22.43	1.732	1.283	40.7	21.05	5.27	5.762	4.254	20.96	1.031	6.477	38.78	38.78	8.637	8.381	32.52	4.51	0	13.18	60.55			17.85	7.867	3.866	11.37			5.282	8.091	1.155	2.218
	-2.3	10.95	30.71	38.11	2.151	35.77	9.87	18.03	10.1	20.64	28.94	39.06	2.929	34.19	39.1	39.1	24.82	19	42.15	3.074	4.206	3.664	25.36			7.388	8.025	2.383	0.756			0.707	0.493	5.675	6.074
	-2	24.95	23.24	44.55	43.58	72.3	12.55	30.64	26.13	40.08	31.44	52.52	1.885	35.55	60.81	60.81	6.751	0.444	25.13	6.976	1.995	2.876	0.047			3.938	2.734	6.145	5.806			7.214	8.193	2.146	1.102
	-1.3	84.97	60.49	134.9	51.95	123.9	61.66	106.2	76.23	81.7	55.21	108.3	14.37	29.45	141.4	141.4	84.43	60.47	38.01	4.788	8.111	0.74	17.23			6.613	2.59	2.952	4.526			5.534	8.191	0.018	11.84
	-1	38.52	96.72	170.5	85.97	177.1	89.05	151.5	73.44	96.83	92.59	152.7	35.68	127.2	168.8	168.8	127.3	82.61	126.8	3.012	1.642	5.99	29.56			0.567	1.879	2.006	2.318			1.622	1.328	1.054	4.557
	0.3	154.4	149.7	243.5	127.5	208.2	147.7	201.5	285.2	271.9	147.5	189.1	85.95	139	234.5	234.5	173.4	108.9	174.6	5.638	4.002	6.269	1.702			2.019	12.12	1.919	4.06			5.407	13.22	3.336	0.391
	0	18.3	172	242.3	153.4	237.8	164.7	217.9	192.1	197.6	144.3	187.1	122.8	137.3	233.8	233.8	161.3	105.2	171.8	4.903	2.183	77.06	240.6			3.681	0.773	2.078	2.606			1.597	4.511	2.879	9.66
	0.7	180.1	189.2	285.4	173.7	274.2	188	257	216.1	219.3	169.2	217.6	152.5	146.2	257	257	180.2	118.5	178.3	3.785	1.708	10.18	21.91			21.23	11.33	8.912	6.228			5.926	3.309	2.134	5.342
	1.7	231.8	233.7	343.6	214	330.6	227.8	309.9	265.9	271.6	199.9	240	147.9	202.1	304.1	304.1	210.2	119.4	193.6	9.7	9.849	5.417	4.621			27.37	34.24	16.01	38.39			0.306	27.24	12.72	21.03
	2	227.4	235.2	329.6	219.6	305.6	234.9	282.5	286.4	279.2	181.9	216.9	157.9	155.4	268.8	268.8	188.2	108.6	170.2	9.559	0.781	8.357	1.38			29.94	33.61	23.8	35.17			10.92	38.18	23.24	0.98
Scotopic A-wave Statistics:
	Table Analyzed	Scotopic - a wave
	Data sets analyzed	A-F							Number of families	1
	Distribution assumption	Normal (Gaussian)							Number of comparisons per family	5
									Alpha	0.05
	ANOVA summary
	F	9.247							Dunnett's multiple comparisons test	Mean diff.	95.00% CI of diff.	Below threshold?	Summary	Adjusted P Value	A-?
	P value	<0.0001							Gcap1+/+ vs. Gcap1Lrat/+	4.921	-66.71 to 76.55	No	ns	0.9999	B	Gcap1Lrat/+
	P value summary	****							Gcap1+/+ vs. Gcap1Lrat/Lrat	7.031	-64.60 to 78.66	No	ns	0.9992	C	Gcap1Lrat/Lrat
	Significant diff. among means (P < 0.05)?	Yes							Gcap1+/+ vs. Gcap1Lrat/Lrat Lrat-/-	108.3	36.69 to 179.9	Yes	**	0.0011	D	Gcap1Lrat/Lrat Lrat-/-
	R squared	0.4352							Gcap1+/+ vs. Gcap1Lrat/+ Lrat-/-	113.3	41.64 to 184.9	Yes	***	0.0006	E	Gcap1Lrat/+ Lrat-/-
									Gcap1+/+ vs. Gcap1+/+ Lrat-/-	116.5	44.83 to 188.1	Yes	***	0.0004	F	Gcap1+/+ Lrat-/-
	Brown-Forsythe test
	F (DFn, DFd)	17.90 (5, 60)							Test details	Mean 1	Mean 2	Mean diff.	SE of diff.	n1	n2	q	DF
	P value	<0.0001							Gcap1+/+ vs. Gcap1Lrat/+	122.9	118	4.921	27.73	11	11	0.1774	60
	P value summary	****							Gcap1+/+ vs. Gcap1Lrat/Lrat	122.9	115.8	7.031	27.73	11	11	0.2535	60
	Are SDs significantly different (P < 0.05)?	Yes							Gcap1+/+ vs. Gcap1Lrat/Lrat Lrat-/-	122.9	14.56	108.3	27.73	11	11	3.906	60
									Gcap1+/+ vs. Gcap1Lrat/+ Lrat-/-	122.9	9.609	113.3	27.73	11	11	4.084	60
	Bartlett's test								Gcap1+/+ vs. Gcap1+/+ Lrat-/-	122.9	6.418	116.5	27.73	11	11	4.199	60
	Bartlett's statistic (corrected)	84.64
	P value	<0.0001
	P value summary	****
	Are SDs significantly different (P < 0.05)?	Yes
	ANOVA table	SS	DF	MS	F (DFn, DFd)	P value
	Treatment (between columns)	195614	5	39123	F (5, 60) = 9.247	P<0.0001
	Residual (within columns)	253842	60	4231
	Total	449456	65
	Data summary
	Number of treatments (columns)	6
	Number of values (total)	66
Scotopic B-wave Compiled Data:
		PR-Lrat-/-						PR-Lrat+/-						PR-Lrat+/+						PR-Lrat+/+Lrat-/-						PR-Lrat+/-Lrat-/-						PR-Lrat-/-Lrat-/-
	-2.7	102.9	70.91	197.7	106.4	170	134.9	159.3	164.6	197.4	176.3	250.5	34.63	168	168	126.1	103.8	115.3	126.3	8.036	47.71	25.1	108.3			8.585	3.562	39.71	56.2			5.386	6.403	9.449	3.876
	-2.5	48.82	194.9	277.2	133.3	248.2	231.7	178.7	152.7	213.7	211.1	309.5	56.06	214	214	165.6	130.8	183.1	180.5	6.085	15.05	24.17	113.8			20.82	18.2	22.2	41.16			13.67	7.552	35.24	21.24
	-2.3	108	111.5	268.6	161.2	277.4	238.2	204.9	230	274.3	253.2	352.5	102	306.4	306.4	184.8	125.8	203.7	189.3	8.657	21.74	7.463	8.544			8.981	5.827	5.188	2.88			9.35	7.963	14.71	16.06
	-2	164.7	176.3	286	161.8	297.7	267.4	186.1	224.1	272.9	263.9	336.1	151.9	335.2	335.2	282.8	213.5	201	200.9	20.64	63.73	11.86	11.3			6.551	9.544	4.98	5.124			3.036	7.561	2.699	4.521
	-1.3	176.9	171.4	314.1	206.4	331.1	245.2	172.8	243.5	287.4	222.8	310.4	335.7	348.9	348.9	224.9	165.9	149.3	153.2	9.14	3.851	7.922	26.79			8.494	11.46	6.228	23.74			6.146	5.814	2.834	5.018
	-1	223.2	191.5	318.7	192.6	329.1	248.5	179.6	264.5	338.3	218.2	281.5	352.1	357.6	357.6	237	145.8	186.1	192	3.377	11.55	11.1	8.957			3.616	9.487	9.778	8.725			8.766	5.883	14.83	16.28
	0.3	252.8	233.8	367.5	247.1	373.8	280.5	215.3	291.6	319.2	244.6	298.8	325.6	470.6	470.6	296.6	201.4	267.1	244.5	14.84	18.45	20.73	19.16			6.599	10.3	11.55	12.48			12.28	14.4	11.03	7.511
	0	346.1	231.4	346.6	216.2	347.4	267.3	223.2	297.3	331.7	228.4	272.4	337.8	418	418	267.9	165.2	208.9	190	9.573	4.547	15.77	80.83			11.15	27.52	17.99	25.99			12.91	12.19	13.81	27.64
	0.7	245.3	241.7	377.3	248	362.3	267.5	236.1	330.3	355.3	228.1	270.6	350.2	444	444	251.1	159.7	216.3	190	17.32	31.34	22.53	15.59			20.66	28.24	33.38	27.89			5.547	30.25	13.12	13.78
	1.7	280.6	268.8	388.1	241.5	362.7	270.1	266.2	350.8	362.7	202.1	220.7	332.1	424.3	424.3	247	162	200.1	186.7	18.31	19.89	5.048	15.91			18.31	23.39	25.07	21.24			45.26	138.6	3.486	5.536
	2	198.7	236.9	340.7	224.9	291.5	232.4	207.3	184.7	260.3	176.8	194.9	274.7	315.8	315.8	208	120.1	147.9	136.7	28.5	27.05	13.02	3.748			82.95	43.9	20.87	17.09			53.38	138.1	14.42	18.04
Scotopic B-wave Statistics:
	Table Analyzed	Scotopic - B wave
	Data sets analyzed	A-F
	Distribution assumption	Normal (Gaussian)							Number of families	1
									Number of comparisons per family	5
	ANOVA summary								Alpha	0.05
	F	120.2
	P value	<0.0001							Dunnett's multiple comparisons test	Mean diff.	95.00% CI of diff.	Below threshold?	Summary	Adjusted P Value	A-?
	P value summary	****							Gcap1+/+ vs. Gcap1Lrat/+	-5.743	-46.52 to 35.03	No	ns	0.9958	B	Gcap1Lrat/+
	Significant diff. among means (P < 0.05)?	Yes							Gcap1+/+ vs. Gcap1Lrat/Lrat	1.722	-39.05 to 42.49	No	ns	>0.9999	C	Gcap1Lrat/Lrat
	R squared	0.9092							Gcap1+/+ vs. Gcap1Lrat/Lrat Lrat-/-	219.6	178.8 to 260.4	Yes	****	<0.0001	D	Gcap1Lrat/Lrat Lrat-/-
									Gcap1+/+ vs. Gcap1Lrat/+ Lrat-/-	223.2	182.4 to 264.0	Yes	****	<0.0001	E	Gcap1Lrat/+ Lrat-/-
	Brown-Forsythe test								Gcap1+/+ vs. Gcap1+/+ Lrat-/-	223.3	182.5 to 264.0	Yes	****	<0.0001	F	Gcap1+/+ Lrat-/-
	F (DFn, DFd)	5.134 (5, 60)
	P value	0.0006							Test details	Mean 1	Mean 2	Mean diff.	SE of diff.	n1	n2	q	DF
	P value summary	***							Gcap1+/+ vs. Gcap1Lrat/+	242	247.8	-5.743	15.79	11	11	0.3638	60
	Are SDs significantly different (P < 0.05)?	Yes							Gcap1+/+ vs. Gcap1Lrat/Lrat	242	240.3	1.722	15.79	11	11	0.1091	60
									Gcap1+/+ vs. Gcap1Lrat/Lrat Lrat-/-	242	22.43	219.6	15.79	11	11	13.91	60
	Bartlett's test								Gcap1+/+ vs. Gcap1Lrat/+ Lrat-/-	242	18.81	223.2	15.79	11	11	14.14	60
	Bartlett's statistic (corrected)	41.72							Gcap1+/+ vs. Gcap1+/+ Lrat-/-	242	18.76	223.3	15.79	11	11	14.14	60
	P value	<0.0001
	P value summary	****
	Are SDs significantly different (P < 0.05)?	Yes
	ANOVA table	SS	DF	MS	F (DFn, DFd)	P value
	Treatment (between columns)	823674	5	164735	F (5, 60) = 120.2	P<0.0001
	Residual (within columns)	82251	60	1371
	Total	905925	65
	Data summary
	Number of treatments (columns)	6
	Number of values (total)	66
Photopic Green:
		PR-Lrat-/-						PR-Lrat+/-						PR-Lrat+/+						PR-Lrat+/+Lrat-/-						PR-Lrat+/-Lrat-/-						PR-Lrat-/-Lrat-/-
	-0.5	44.57	11.94	14.9	1.398	-0.054	10.14	15.29	54.2	7.758	12.34	13.65	17.88	9.551	6.072	6.414	-3.52	9.989	19.64	5.087	29.64	21.87	34.78			-1.111	16.65	74.81	111.2			-5.08	13.33	5.451	4.514
	0.5	-10.05	35.89	60.68	54.52	38.06	43.67	41.33	45.88	36.93	24.71	32.35	1.466	52.36	56.59	54.31	48.8	10.75	95.33	19.8	5.031	1.332	-6.259			11.94	48.73	27.64	28.08			21.17	7.472	20.42	0.328
	1.5	64.89	55.24	69.76	81.34	60.36	67.17	46.35	19.81	24.5	38.03	54.02	41.64	59.67	61.09	78.54	38.08	42.5	88.58	6.518	8.061	6.128	1.883			13.35	18.9	39.9	24.71			39.57	65.66	12.79	17.44
	2.5	40.88	63.37	54.96	69.13	68.51	63.52	42.06	50.97	-0.085	56.55	59.26	35.02	68.48	70.35	76.39	54.5	41.33	50.56	105.7	7.046	39.09	43.7			21.84	18.84	43.7	67.07			73.97	105.7	63.43	102.8
	Table Analyzed	Green
	Data sets analyzed	A-F							Number of families	1
	Distribution assumption	Normal (Gaussian)							Number of comparisons per family	5
									Alpha	0.05
	ANOVA summary
	F	0.6222							Dunnett's multiple comparisons test	Mean diff.	95.00% CI of diff.	Below threshold?	Summary	Adjusted P Value	A-?
	P value	0.6848							Gcap1+/+ vs. Gcap1Lrat/+	12.2	-33.02 to 57.43	No	ns	0.9111	B	Gcap1Lrat/+
	P value summary	ns							Gcap1+/+ vs. Gcap1Lrat/Lrat	-1.315	-46.54 to 43.91	No	ns	>0.9999	C	Gcap1Lrat/Lrat
	Significant diff. among means (P < 0.05)?	No							Gcap1+/+ vs. Gcap1Lrat/Lrat Lrat-/-	23.78	-21.45 to 69.00	No	ns	0.4763	D	Gcap1Lrat/Lrat Lrat-/-
	R squared	0.1474							Gcap1+/+ vs. Gcap1Lrat/+ Lrat-/-	8.976	-36.25 to 54.20	No	ns	0.9725	E	Gcap1Lrat/+ Lrat-/-
									Gcap1+/+ vs. Gcap1+/+ Lrat-/-	10.06	-35.17 to 55.28	No	ns	0.9567	F	Gcap1+/+ Lrat-/-
	Brown-Forsythe test
	F (DFn, DFd)	0.7729 (5, 18)							Test details	Mean 1	Mean 2	Mean diff.	SE of diff.	n1	n2	q	DF
	P value	0.5816							Gcap1+/+ vs. Gcap1Lrat/+	44.37	32.16	12.2	16.38	4	4	0.7452	18
	P value summary	ns							Gcap1+/+ vs. Gcap1Lrat/Lrat	44.37	45.68	-1.315	16.38	4	4	0.0803	18
	Are SDs significantly different (P < 0.05)?	No							Gcap1+/+ vs. Gcap1Lrat/Lrat Lrat-/-	44.37	20.59	23.78	16.38	4	4	1.452	18
									Gcap1+/+ vs. Gcap1Lrat/+ Lrat-/-	44.37	35.39	8.976	16.38	4	4	0.5481	18
	Bartlett's test								Gcap1+/+ vs. Gcap1+/+ Lrat-/-	44.37	34.31	10.06	16.38	4	4	0.614	18
	Bartlett's statistic (corrected)	6.204
	P value	0.2868
	P value summary	ns
	Are SDs significantly different (P < 0.05)?	No
	ANOVA table	SS	DF	MS	F (DFn, DFd)	P value
	Treatment (between columns)	1669	5	333.7	F (5, 18) = 0.6222	P=0.6848
	Residual (within columns)	9655	18	536.4
	Total	11324	23
	Data summary
	Number of treatments (columns)	6
	Number of values (total)	24
Photopic UV:
	PR-Lrat-/-						PR-Lrat+/-						PR-Lrat+/+						PR-Lrat+/+Lrat-/-						PR-Lrat+/-Lrat-/-						PR-Lrat-/-Lrat-/-
-1	45	1.267	8.222	6.843	3.171	18.53	7.381	52.7	18.36	6.984	11.37	27.39	13.51	15.05	0.728	13.23	9.333	72.57	3.277	11.57	-1.478	29.83			11.23	13.6	21.6	-0.211			20.75	25.14	12.91	15.38
0	47.52	18.48	26.41	15.39	24.94	24.49	43.76	40.91	88.93	15.38	20.12	11.32	32.61	41.11	37.25	24.2	17.93	8.262	12.47	6.025	5.093	14.97			11.94	48.73	27.64	28.08			8.696	12.26	3.858	6.72
1	-8.978	41.32	29.69	55.72	42.07	45.53	42.14	11.46	33.89	27.68	33.68	37.56	34.45	43.51	49.34	26.46	16.45	33.51	18.4	18.83	3.215	13.8			9.947	23.41	6.809	3.908			11.23	21.98	77.39	9.46
2	95.44	65.86	62.12	70.65	63.64	68.37	60.55	55.38	25.31	53.81	75.49	48.52	91.09	75.94	86.82	46.53	45.19	59.17	2.339	16.9	16.9	44.56			6.809	17.14	52.88	13.43			33.76	13.18	104.2	42.74
Photopic UV Statistics:
Table Analyzed	UV					Number of families	1
Data sets analyzed	A-F					Number of comparisons per family	5
Distribution assumption	Normal (Gaussian)					Alpha	0.05
ANOVA summary						Dunnett's multiple comparisons test	Mean diff.	95.00% CI of diff.	Below threshold?	Summary	Adjusted P Value	A-?
F	1.51					Gcap1+/+ vs. Gcap1Lrat/+	0.9008	-31.24 to 33.04	No	ns	>0.9999	B	Gcap1Lrat/+
P value	0.2361					Gcap1+/+ vs. Gcap1Lrat/Lrat	-0.9395	-33.08 to 31.20	No	ns	>0.9999	C	Gcap1Lrat/Lrat
P value summary	ns					Gcap1+/+ vs. Gcap1Lrat/Lrat Lrat-/-	22.78	-9.362 to 54.92	No	ns	0.2231	D	Gcap1Lrat/Lrat Lrat-/-
Significant diff. among means (P < 0.05)?	No					Gcap1+/+ vs. Gcap1Lrat/+ Lrat-/-	17.76	-14.38 to 49.90	No	ns	0.4312	E	Gcap1Lrat/+ Lrat-/-
R squared	0.2955					Gcap1+/+ vs. Gcap1+/+ Lrat-/-	10.09	-22.05 to 42.23	No	ns	0.8524	F	Gcap1+/+ Lrat-/-
Brown-Forsythe test						Test details	Mean 1	Mean 2	Mean diff.	SE of diff.	n1	n2	q	DF
F (DFn, DFd)	0.7395 (5, 18)					Gcap1+/+ vs. Gcap1Lrat/+	36.32	35.42	0.9008	11.64	4	4	0.0774	18
P value	0.6038					Gcap1+/+ vs. Gcap1Lrat/Lrat	36.32	37.26	-0.9395	11.64	4	4	0.08073	18
P value summary	ns					Gcap1+/+ vs. Gcap1Lrat/Lrat Lrat-/-	36.32	13.54	22.78	11.64	4	4	1.957	18
Are SDs significantly different (P < 0.05)?	No					Gcap1+/+ vs. Gcap1Lrat/+ Lrat-/-	36.32	18.56	17.76	11.64	4	4	1.526	18
						Gcap1+/+ vs. Gcap1+/+ Lrat-/-	36.32	26.23	10.09	11.64	4	4	0.8672	18
Bartlett's test
Bartlett's statistic (corrected)	7.305
P value	0.1989
P value summary	ns
Are SDs significantly different (P < 0.05)?	No
ANOVA table	SS	DF	MS	F (DFn, DFd)	P value
Treatment (between columns)	2045	5	409	F (5, 18) = 1.510	P=0.2361
Residual (within columns)	4876	18	270.9
Total	6921	23
Data summary
Number of treatments (columns)	6
Number of values (total)	24

[truncated: 5 more sheets: Figure S7C-H, Figure S8E-K, Figure S9C , Figure S11C, Figure S16B-E]
